# Supplementary material for: Cocoa Polyphenols Alter the Fecal Microbiome Without Mitigating Colitis in Mice Fed Healthy or Western Basal Diets
Source: Nutrients. 2025 Jul 29;17(15):2482. doi: 10.3390/nu17152482 (PMC12348170; doi:10.3390/nu17152482)
Supplement: Supplementary file 1 [file nutrients-17-02482-s001.zip]

Archive with 4 entries (4 files):
- File S1. Benninghoff_project_Q1_NanoString_gene_expression_results.xlsx
- File S2. Benninghoff_project_Q1_microbiome count data.xlsx
- File S3. Benninghoff_project_Q1_statistical analyses results.xlsx
- nutrients-3753115-Supplemental_material.pdf
