# Supplementary material for: Cocoa Polyphenols Alter the Fecal Microbiome Without Mitigating Colitis in Mice Fed Healthy or Western Basal Diets
Source: Nutrients. 2025 Jul 29;17(15):2482. doi: 10.3390/nu17152482 (PMC12348170; doi:10.3390/nu17152482)
Supplement: Supplementary file 1 [file nutrients-17-02482-s001.zip › File S1. Benninghoff_project_Q1_NanoString_gene_expression_results.xlsx]

## Sheet: DEGs TWD vs AIN
Gene	Log2 fold change	std error (log2)	Lower confidence limit (log2)	Upper confidence limit (log2)	Linear fold change	Lower confidence limit (linear)	Upper confidence limit (linear)	P-value	BH.p.value	neg.Log.p.value	method	Gene.sets	probe.ID
Abca1	0.565	0.136	0.298	0.831	1.48	1.23	1.78	0.000125	0.00438	2.35853	lm.nb	Innate, Transporter Functions	NM_013454.3:6865
Abcb1a	0.17	0.114	-0.0537	0.394	1.12	0.963	1.31	0.143	0.268	0.571865	lm.nb	CD molecules, Cell Cycle, Transporter Functions	NM_011076.1:2600
Abcg1	0.35	0.106	0.142	0.557	1.27	1.1	1.47	0.00174	0.0204	1.69037	lm.nb	Innate, Transporter Functions	NM_009593.1:295
Abl1	0.000984	0.0444	-0.086	0.088	1	0.942	1.06	0.982	0.985	0.00656377	lm.nb	Apoptosis, Cell Cycle, Innate, Senescence	NM_009594.4:1378
Ada	0.25	0.113	0.0294	0.471	1.19	1.02	1.39	0.0309	0.103	0.987163	lm.nb	Adhesion, B-Cell Functions, T-Cell Functions	NM_007398.3:795
Akt3	0.45	0.174	0.109	0.791	1.37	1.08	1.73	0.0125	0.0615	1.21112	lm.nb	Cancer Progression, Transporter Functions	NM_011785.3:2494
Alcam	-0.0905	0.0584	-0.205	0.024	0.939	0.868	1.02	0.127	0.248	0.605548	lm.nb	Adhesion, CD molecules	NM_009655.1:2605
Ambp	0.297	0.184	-0.0637	0.657	1.23	0.957	1.58	0.113	0.233	0.632644	lm.nb	Transporter Functions	NM_007443.3:410
Amica1	0.245	0.0901	0.0686	0.422	1.19	1.05	1.34	0.00887	0.0507	1.29499	lm.nb	Adhesion, Transporter Functions	NM_001005421.4:1002
Angpt2	0.306	0.12	0.0715	0.54	1.24	1.05	1.45	0.0135	0.0631	1.19997	lm.nb	Adhesion, Cancer Progression	NM_007426.3:2020
Anp32b	-0.00155	0.0349	-0.07	0.0669	0.999	0.953	1.05	0.965	0.978	0.00966115	loglinear	Cell Cycle	NM_130889.2:480
Anxa1	0.112	0.0972	-0.0782	0.303	1.08	0.947	1.23	0.253	0.385	0.414539	lm.nb	Cell Cycle, Inflammation, T-Cell Functions, Transporter Functions	NM_010730.2:400
Apoe	0.319	0.15	0.0252	0.612	1.25	1.02	1.53	0.0381	0.115	0.939302	lm.nb	Apoptosis, Cancer Progression, Transporter Functions	NM_009696.3:129
App	0.067	0.0513	-0.0336	0.168	1.05	0.977	1.12	0.197	0.327	0.485452	lm.nb	Apoptosis, Cell Cycle, Innate, Transporter Functions	NM_007471.2:511
Arg1	0.163	0.123	-0.078	0.405	1.12	0.947	1.32	0.19	0.32	0.49485	lm.nb	Basic Cell Functions	NM_007482.3:626
Arg2	0.992	0.214	0.572	1.41	1.99	1.49	2.66	2.55e-05	0.00292	2.53462	lm.nb	Basic Cell Functions	NM_009705.2:249
Atf1	0.00136	0.0438	-0.0845	0.0872	1	0.943	1.06	0.975	0.984	0.0070049	lm.nb	Innate	NM_007497.3:1216
Atf2	0.0252	0.0375	-0.0483	0.0988	1.02	0.967	1.07	0.504	0.637	0.195861	loglinear	Innate	NM_001284371.1:1392
Atg10	-0.0157	0.0538	-0.121	0.0897	0.989	0.919	1.06	0.771	0.844	0.0736576	lm.nb	Transporter Functions	NM_025770.3:46
Atg12	0.0952	0.041	0.0148	0.176	1.07	1.01	1.13	0.0243	0.0896	1.04769	loglinear	Innate, Transporter Functions	NM_026217.1:1800
Atg16l1	0.0132	0.0424	-0.0698	0.0962	1.01	0.953	1.07	0.757	0.836	0.0777937	loglinear	Transporter Functions	NM_001205391.1:280
Atg5	0.021	0.0379	-0.0532	0.0952	1.01	0.964	1.07	0.582	0.712	0.14752	loglinear	Apoptosis, Innate, Transporter Functions	NM_053069.5:2142
Atg7	-0.0454	0.0461	-0.136	0.045	0.969	0.91	1.03	0.33	0.464	0.333482	lm.nb	Apoptosis, Transporter Functions	NM_028835.1:855
Atm	-0.0941	0.0507	-0.193	0.0052	0.937	0.875	1	0.069	0.169	0.772113	lm.nb	Apoptosis, B-Cell Functions, Cell Cycle, Senescence	NM_007499.2:5543
Axl	0.424	0.156	0.118	0.73	1.34	1.09	1.66	0.00904	0.051	1.29243	lm.nb	Inflammation, Innate, NK Cell Functions, Transporter Functions	NM_009465.3:3820
Bax	0.0577	0.0369	-0.0147	0.13	1.04	0.99	1.09	0.124	0.246	0.609065	loglinear	Apoptosis, Transporter Functions	NM_007527.3:735
Bcl10	0.0374	0.0423	-0.0455	0.12	1.03	0.969	1.09	0.381	0.515	0.288193	loglinear	B-Cell Functions, Innate, Interleukins, T-Cell Functions	NM_009740.1:1168
Bcl2	-0.0147	0.0854	-0.182	0.153	0.99	0.881	1.11	0.864	0.904	0.0438316	lm.nb	B-Cell Functions, Innate, T-Cell Functions	NM_009741.3:1844
Bcl2l1	0.0898	0.049	-0.00615	0.186	1.06	0.996	1.14	0.0724	0.173	0.761954	lm.nb	Apoptosis, Cytokines & Receptors, Innate	NM_009743.4:200
Bcl6	0.145	0.0674	0.0125	0.277	1.11	1.01	1.21	0.0367	0.115	0.939302	lm.nb	B-Cell Functions, Inflammation, T-Cell Functions	NM_009744.3:185
Bid	0.0707	0.051	-0.0293	0.171	1.05	0.98	1.13	0.172	0.301	0.521434	lm.nb	Apoptosis, Cell Cycle, Innate	NM_007544.3:1307
Birc5	0.0706	0.112	-0.15	0.291	1.05	0.901	1.22	0.533	0.665	0.177178	lm.nb	Apoptosis, Cell Cycle, Cytokines & Receptors	NM_009689.2:237
Blnk	-0.0462	0.045	-0.134	0.0419	0.968	0.911	1.03	0.309	0.441	0.355561	lm.nb	B-Cell Functions, Humoral	NM_008528.4:1546
Bmi1	0.178	0.0483	0.0835	0.273	1.13	1.06	1.21	0.000551	0.012	1.92082	loglinear	B-Cell Functions, Humoral, Senescence	NM_007552.4:3354
Bst2	0.159	0.118	-0.0734	0.391	1.12	0.95	1.31	0.186	0.315	0.501689	lm.nb	CD molecules, Humoral, Innate	NM_198095.2:468
Btk	-0.0219	0.121	-0.26	0.216	0.985	0.835	1.16	0.858	0.903	0.0443122	lm.nb	Apoptosis, Innate	NM_013482.2:2255
C1qa	0.412	0.172	0.0739	0.749	1.33	1.05	1.68	0.0207	0.0836	1.07779	lm.nb	Complement Pathway, Innate	NM_007572.2:566
C1qb	0.434	0.173	0.0944	0.773	1.35	1.07	1.71	0.0155	0.0707	1.15058	lm.nb	Complement Pathway, Innate	NM_009777.2:865
C1qbp	-0.00538	0.0444	-0.0923	0.0816	0.996	0.938	1.06	0.904	0.935	0.0291884	lm.nb	Adaptive, CD molecules, Complement Pathway, Inflammation	NM_007573.2:630
C1ra	0.0826	0.162	-0.235	0.4	1.06	0.85	1.32	0.612	0.733	0.134896	lm.nb	Complement Pathway, Innate	NM_023143.3:1923
C1s1	0.379	0.162	0.0611	0.697	1.3	1.04	1.62	0.0234	0.0896	1.04769	lm.nb	Complement Pathway, Innate	NM_144938.2:2490
C2	0.501	0.174	0.16	0.842	1.42	1.12	1.79	0.00579	0.0428	1.36856	lm.nb	Complement Pathway, Innate	NM_013484.2:2359
C3	0.827	0.279	0.28	1.37	1.77	1.21	2.59	0.00459	0.0356	1.44855	lm.nb	Cancer Progression, Complement Pathway, Inflammation, Innate, Transporter Functions	NM_009778.2:285
C4b	0.689	0.261	0.178	1.2	1.61	1.13	2.3	0.0108	0.0557	1.25414	lm.nb	Complement Pathway, Humoral, Inflammation, Innate	NM_009780.2:491
Card11	0.00324	0.102	-0.196	0.203	1	0.873	1.15	0.975	0.984	0.0070049	lm.nb	B-Cell Functions, Cytokines & Receptors, Interleukins, T-Cell Functions	NM_175362.2:545
Casp1	0.0321	0.0463	-0.0586	0.123	1.02	0.96	1.09	0.491	0.627	0.202732	lm.nb	Cytokines & Receptors, Innate, Interleukins, Microglial Functions	NM_009807.2:259
Casp3	0.0173	0.0483	-0.0774	0.112	1.01	0.948	1.08	0.722	0.799	0.0974532	lm.nb	Apoptosis, B-Cell Functions, Cell Cycle, T-Cell Functions	NM_009810.2:630
Casp8	0.123	0.0506	0.024	0.222	1.09	1.02	1.17	0.0185	0.0803	1.09528	lm.nb	Apoptosis, Cancer Progression, Innate, Macrophage Functions	NM_009812.2:1463
Ccl11	0.409	0.208	0.000856	0.817	1.33	1	1.76	0.055	0.145	0.838632	lm.nb	Adaptive, Cancer Progression, Chemokines & Receptors, Cytokines & Receptors, Inflammation, T-Cell Functions	NM_011330.3:430
Ccl2	0.662	0.175	0.319	1.01	1.58	1.25	2.01	0.000413	0.0105	1.97881	lm.nb	Chemokines & Receptors, Cytokines & Receptors, Humoral, Inflammation, Innate, Interleukins, Macrophage Functions, NK Cell Functions, Pathogen Response, T-Cell Functions	NM_011333.3:415
Ccl20	0.34	0.184	-0.0198	0.701	1.27	0.986	1.63	0.0698	0.169	0.772113	lm.nb	Chemokines & Receptors, Cytokines & Receptors, Inflammation	NM_016960.1:120
Ccl21a	0.201	0.291	-0.37	0.772	1.15	0.774	1.71	0.494	0.629	0.201349	lm.nb	Chemokines & Receptors	NM_011124.4:170
Ccl22	0.142	0.157	-0.165	0.449	1.1	0.892	1.37	0.37	0.506	0.295849	lm.nb	Chemokines & Receptors, Cytokines & Receptors, Humoral, Inflammation	NM_009137.2:1096
Ccl25	0.457	0.159	0.145	0.77	1.37	1.11	1.71	0.00598	0.0432	1.36452	lm.nb	Adaptive, Chemokines & Receptors, Cytokines & Receptors, Inflammation, Leukocyte Functions	NM_009138.3:316
Ccl26	0.0485	0.0994	-0.146	0.243	1.03	0.904	1.18	0.628	0.745	0.127844	lm.nb	Adaptive, Chemokines & Receptors, Cytokines & Receptors, Inflammation	NM_001013412.2:140
Ccl27a	-0.169	0.13	-0.423	0.0852	0.889	0.746	1.06	0.198	0.327	0.485452	lm.nb	Cytokines & Receptors	NM_001048179.1:265
Ccl28	-0.0358	0.0927	-0.218	0.146	0.976	0.86	1.11	0.701	0.787	0.104025	lm.nb	Chemokines & Receptors, Cytokines & Receptors	NM_020279.3:234
Ccl3	0.375	0.225	-0.0673	0.816	1.3	0.954	1.76	0.103	0.219	0.659556	lm.nb	Adaptive, Chemokines & Receptors, Cytokines & Receptors, Humoral, Inflammation, NK Cell Functions, T-Cell Functions, Transporter Functions	NM_011337.1:60
Ccl5	0.234	0.17	-0.0991	0.566	1.18	0.934	1.48	0.175	0.304	0.517126	lm.nb	Adaptive, Cancer Progression, Chemokines & Receptors, Dendritic Cell Functions, Inflammation, Innate, Macrophage Functions, NK Cell Functions, T-Cell Functions, Transporter Functions	NM_013653.3:240
Ccl6	-0.0972	0.0835	-0.261	0.0665	0.935	0.835	1.05	0.25	0.382	0.417937	lm.nb	Chemokines & Receptors, Cytokines & Receptors	NM_009139.2:825
Ccl7	0.316	0.118	0.0858	0.547	1.25	1.06	1.46	0.00966	0.0538	1.26922	lm.nb	Adaptive, Cancer Progression, Chemokines & Receptors, Cytokines & Receptors, Humoral, Inflammation, NK Cell Functions, T-Cell Functions	NM_013654.2:215
Ccl9	0.195	0.11	-0.0205	0.41	1.14	0.986	1.33	0.0821	0.189	0.723538	lm.nb	Chemokines & Receptors, Cytokines & Receptors	NM_011338.2:1125
Ccnd3	0.044	0.0442	-0.0427	0.131	1.03	0.971	1.09	0.324	0.459	0.338187	loglinear	Cell Cycle, T-Cell Functions	NM_007632.2:1311
Ccr2	0.518	0.239	0.0501	0.986	1.43	1.04	1.98	0.0347	0.111	0.954677	lm.nb	Adaptive, CD molecules, Cancer Progression, Chemokines & Receptors, Cytokines & Receptors, Dendritic Cell Functions, Humoral, Inflammation, Interleukins, Macrophage Functions, T-Cell Functions	NM_009915.2:2965
Ccr5	0.189	0.0893	0.0138	0.364	1.14	1.01	1.29	0.0393	0.116	0.935542	lm.nb	Adaptive, CD molecules, Chemokines & Receptors, Cytokines & Receptors, Dendritic Cell Functions, Macrophage Functions, T-Cell Functions, Transporter Functions	NM_009917.5:1340
Ccr8	-0.147	0.0914	-0.326	0.0323	0.903	0.798	1.02	0.114	0.234	0.630784	lm.nb	Adaptive, Chemokines & Receptors	NM_007720.2:426
Ccrl2	0.134	0.207	-0.273	0.54	1.1	0.828	1.45	0.522	0.657	0.182435	lm.nb	Adaptive, Chemokines & Receptors, Inflammation	NM_017466.4:655
Cd14	0.159	0.122	-0.0813	0.398	1.12	0.945	1.32	0.201	0.33	0.481486	lm.nb	CD molecules, Cytokines & Receptors, Inflammation, Innate, Pathogen Response, Transporter Functions	NM_009841.3:235
Cd164	0.0183	0.0407	-0.0615	0.0981	1.01	0.958	1.07	0.655	0.759	0.119758	lm.nb	Adhesion, CD molecules	NM_016898.2:688
Cd180	0.645	0.313	0.0306	1.26	1.56	1.02	2.39	0.0447	0.127	0.896196	lm.nb	CD molecules, Inflammation, Innate	NM_008533.2:860
Cd1d1	-0.193	0.0772	-0.344	-0.0412	0.875	0.788	0.972	0.0159	0.072	1.14267	lm.nb	Antigen Processing, CD molecules, Innate, Interleukins, MHC, Macrophage Functions, T-Cell Functions	NM_007639.3:1340
Cd200	0.198	0.0813	0.0382	0.357	1.15	1.03	1.28	0.0187	0.0806	1.09366	lm.nb	CD molecules	NM_010818.3:686
Cd207	0.112	0.079	-0.0424	0.267	1.08	0.971	1.2	0.161	0.291	0.536107	lm.nb	CD molecules	NM_144943.3:605
Cd244	0.56	0.151	0.263	0.856	1.47	1.2	1.81	0.000526	0.012	1.92082	lm.nb	CD molecules, NK Cell Functions	NM_018729.2:262
Cd247	0.148	0.133	-0.113	0.41	1.11	0.925	1.33	0.271	0.4	0.39794	lm.nb	CD molecules, NK Cell Functions, T-Cell Functions	NM_001113391.2:215
Cd274	0.338	0.161	0.023	0.653	1.26	1.02	1.57	0.0404	0.117	0.931814	lm.nb	CD molecules, T-Cell Functions	NM_021893.2:515
Cd276	0.162	0.1	-0.0346	0.358	1.12	0.976	1.28	0.113	0.233	0.632644	lm.nb	CD molecules, Inflammation, Interleukins, T-Cell Functions	NM_133983.4:1278
Cd28	-0.146	0.136	-0.413	0.121	0.904	0.751	1.09	0.289	0.416	0.380907	lm.nb	Adaptive, B-Cell Functions, CD molecules, Humoral, Inflammation, Interleukins, T-Cell Functions	NM_007642.4:3304
Cd34	0.732	0.227	0.286	1.18	1.66	1.22	2.26	0.00224	0.0231	1.63639	lm.nb	CD molecules, Cancer Progression, Interleukins, Leukocyte Functions	NM_001111059.1:560
Cd36	0.0201	0.266	-0.501	0.541	1.01	0.707	1.45	0.94	0.964	0.015923	lm.nb	CD molecules, Cancer Progression, Innate, Transporter Functions	NM_007643.3:1520
Cd37	0.481	0.216	0.0588	0.904	1.4	1.04	1.87	0.03	0.102	0.9914	lm.nb	B-Cell Functions, CD molecules, Humoral	NM_007645.4:180
Cd38	0.0568	0.0897	-0.119	0.233	1.04	0.921	1.17	0.529	0.663	0.178486	lm.nb	Apoptosis, B-Cell Functions, CD molecules	NM_007646.4:1490
Cd3d	0.326	0.115	0.1	0.551	1.25	1.07	1.47	0.00663	0.0433	1.36351	lm.nb	CD molecules, T-Cell Functions	NM_013487.2:289
Cd3eap	-0.185	0.0846	-0.351	-0.0192	0.88	0.784	0.987	0.0333	0.108	0.966576	lm.nb	CD molecules	NM_145822.2:1858
Cd3g	0.454	0.109	0.24	0.667	1.37	1.18	1.59	0.000122	0.00438	2.35853	lm.nb	Apoptosis, CD molecules, T-Cell Functions, Transporter Functions	NM_009850.2:430
Cd40	0.214	0.146	-0.0717	0.499	1.16	0.952	1.41	0.148	0.277	0.55752	lm.nb	Adaptive, B-Cell Functions, CD molecules, Dendritic Cell Functions, Humoral, Inflammation, T-Cell Functions, TNF Superfamily	NM_011611.2:1425
Cd40lg	0.0596	0.108	-0.152	0.271	1.04	0.9	1.21	0.583	0.712	0.14752	lm.nb	Adaptive, B-Cell Functions, CD molecules, Cytokines & Receptors, Dendritic Cell Functions, Inflammation, Interleukins, MHC, T-Cell Functions, TNF Superfamily	NM_011616.2:600
Cd47	0.148	0.0545	0.0417	0.255	1.11	1.03	1.19	0.00878	0.0507	1.29499	lm.nb	CD molecules, Inflammation, T-Cell Functions, Transporter Functions	NM_010581.3:165
Cd48	0.608	0.171	0.273	0.943	1.52	1.21	1.92	0.000812	0.0132	1.87943	lm.nb	CD molecules, T-Cell Functions	NM_007649.4:370
Cd53	0.204	0.208	-0.203	0.611	1.15	0.868	1.53	0.331	0.464	0.333482	lm.nb	CD molecules	NM_007651.3:2300
Cd55	0.167	0.089	-0.00733	0.341	1.12	0.995	1.27	0.0662	0.164	0.785156	lm.nb	CD molecules, Complement Pathway, Innate	NM_010016.2:1058
Cd63	-0.017	0.04	-0.0954	0.0614	0.988	0.936	1.04	0.672	0.77	0.113509	lm.nb	Adhesion, CD molecules	NM_001042580.1:220
Cd68	0.284	0.161	-0.0311	0.6	1.22	0.979	1.52	0.0832	0.19	0.721246	lm.nb	CD molecules	NM_009853.1:636
Cd7	0.174	0.0663	0.0445	0.304	1.13	1.03	1.23	0.0112	0.057	1.24413	lm.nb	CD molecules, NK Cell Functions	NM_009854.1:234
Cd70	-0.0239	0.0922	-0.205	0.157	0.984	0.868	1.11	0.797	0.856	0.0675262	lm.nb	B-Cell Functions, CD molecules, Cytokines & Receptors, TNF Superfamily	NM_011617.1:650
Cd74	0.442	0.19	0.0689	0.814	1.36	1.05	1.76	0.0242	0.0896	1.04769	lm.nb	Antigen Processing, B-Cell Functions, CD molecules, Innate, MHC, T-Cell Functions	NM_001042605.1:391
Cd79b	0.497	0.431	-0.348	1.34	1.41	0.785	2.54	0.255	0.385	0.414539	lm.nb	B-Cell Functions, CD molecules	NM_008339.2:330
Cd81	-0.186	0.0873	-0.357	-0.0146	0.879	0.781	0.99	0.0383	0.115	0.939302	lm.nb	B-Cell Functions, CD molecules	NM_133655.2:575
Cd83	-0.0443	0.1	-0.24	0.152	0.97	0.847	1.11	0.66	0.76	0.119186	lm.nb	B-Cell Functions, CD molecules, Dendritic Cell Functions, Humoral, Interleukins, T-Cell Functions	NM_009856.2:1624
Cd9	-0.237	0.0833	-0.4	-0.0735	0.849	0.758	0.95	0.00643	0.0432	1.36452	lm.nb	Adhesion, CD molecules	NM_007657.3:620
Cd97	-0.00105	0.0501	-0.0993	0.0972	0.999	0.933	1.07	0.983	0.985	0.00656377	lm.nb	Adaptive, Adhesion, CD molecules, Inflammation, Innate	NM_011925.1:1975
Cd99	0.083	0.0667	-0.0477	0.214	1.06	0.967	1.16	0.219	0.352	0.453457	lm.nb	CD molecules	NM_025584.2:716
Cdh1	-0.0241	0.0515	-0.125	0.0769	0.983	0.917	1.05	0.642	0.753	0.123205	lm.nb	CD molecules, Cancer Progression	NM_009864.2:1610
Cdkn1a	-0.0177	0.0983	-0.21	0.175	0.988	0.864	1.13	0.858	0.903	0.0443122	lm.nb	B-Cell Functions, Cancer Progression, Cell Cycle, Senescence	NM_007669.4:1670
Ceacam1	0.115	0.0831	-0.0482	0.277	1.08	0.967	1.21	0.174	0.303	0.518557	lm.nb	CD molecules, Cancer Progression	NM_001039185.1:294
Cebpb	0.287	0.101	0.0884	0.486	1.22	1.06	1.4	0.0066	0.0433	1.36351	lm.nb	Inflammation, Innate, T-Cell Functions	NM_009883.3:1147
Cfb	-0.107	0.0562	-0.217	0.0034	0.929	0.86	1	0.0631	0.159	0.798603	lm.nb	Complement Pathway, Innate	NM_008198.2:1685
Cfd	-0.197	0.496	-1.17	0.775	0.872	0.445	1.71	0.693	0.784	0.105684	lm.nb	Complement Pathway, Innate	NM_013459.1:526
Cfp	0.592	0.214	0.173	1.01	1.51	1.13	2.01	0.00784	0.0465	1.33255	lm.nb	Cancer Progression, Complement Pathway, Innate	NM_008823.3:1107
Chuk	0.0511	0.0414	-0.0301	0.132	1.04	0.979	1.1	0.223	0.358	0.446117	lm.nb	Innate	NM_001162410.1:222
Cklf	0.108	0.0583	-0.00587	0.223	1.08	0.996	1.17	0.0688	0.169	0.772113	lm.nb	Adaptive, Chemokines & Receptors, Cytokines & Receptors, Inflammation, Leukocyte Functions, Macrophage Functions	NM_029295.2:54
Clu	0.603	0.227	0.158	1.05	1.52	1.12	2.07	0.0105	0.0557	1.25414	lm.nb	Apoptosis, Cancer Progression, Innate	NM_013492.2:354
Cma1	0.0273	0.389	-0.735	0.79	1.02	0.601	1.73	0.944	0.964	0.015923	lm.nb	Adaptive, Cancer Progression, Inflammation, Interleukins, T-Cell Functions	NM_010780.2:860
Cmah	0.631	0.274	0.0953	1.17	1.55	1.07	2.25	0.0251	0.091	1.04096	lm.nb	Transporter Functions	NM_001111110.2:664
Cmpk2	0.109	0.0921	-0.0714	0.29	1.08	0.952	1.22	0.242	0.376	0.424812	lm.nb	Basic Cell Functions	NM_020557.4:1600
Col1a1	0.452	0.236	-0.00991	0.913	1.37	0.993	1.88	0.0607	0.154	0.812479	lm.nb	Cancer Progression, Transporter Functions	NM_007742.3:215
Col3a1	0.399	0.188	0.0311	0.767	1.32	1.02	1.7	0.0384	0.115	0.939302	lm.nb	Adhesion, Cancer Progression, Cytokines & Receptors	NM_009930.1:4370
Col4a1	0.464	0.155	0.16	0.768	1.38	1.12	1.7	0.00431	0.0339	1.4698	lm.nb	Cancer Progression	NM_009931.2:4116
Creb1	0.0276	0.0405	-0.0517	0.107	1.02	0.965	1.08	0.499	0.632	0.199283	loglinear	Innate	NM_001037726.1:2734
Crebbp	0.0539	0.0384	-0.0214	0.129	1.04	0.985	1.09	0.167	0.297	0.527244	loglinear	Cancer Progression, Innate, T-Cell Functions	NM_001025432.1:3770
Csf1	0.366	0.252	-0.129	0.861	1.29	0.915	1.82	0.153	0.283	0.548214	lm.nb	Cytokines & Receptors, Inflammation, Innate, Macrophage Functions, Transporter Functions	NM_001113530.1:833
Csf1r	0.447	0.193	0.0685	0.826	1.36	1.05	1.77	0.0247	0.0903	1.04431	lm.nb	CD molecules, Chemokines & Receptors, Cytokines & Receptors, Innate, Macrophage Functions	NM_001037859.2:1892
Ctsh	-0.0461	0.0396	-0.124	0.0316	0.969	0.918	1.02	0.25	0.382	0.417937	loglinear	Apoptosis, MHC, T-Cell Functions	NM_007801.2:1090
Ctsl	0.12	0.076	-0.0288	0.269	1.09	0.98	1.21	0.12	0.241	0.617983	lm.nb	Basic Cell Functions	NM_009984.3:45
Ctss	-0.101	0.077	-0.252	0.0498	0.932	0.84	1.04	0.195	0.324	0.489455	lm.nb	Innate	NM_021281.2:740
Cx3cl1	0.104	0.0854	-0.0636	0.271	1.07	0.957	1.21	0.23	0.365	0.437707	lm.nb	Chemokines & Receptors, Cytokines & Receptors, Macrophage Functions	NM_009142.3:125
Cx3cr1	0.024	0.147	-0.263	0.311	1.02	0.833	1.24	0.871	0.908	0.0419142	lm.nb	Chemokines & Receptors, Cytokines & Receptors, Macrophage Functions, Microglial Functions	NM_009987.3:2696
Cxcl1	0.882	0.2	0.49	1.27	1.84	1.4	2.42	5.44e-05	0.00292	2.53462	lm.nb	Adaptive, Chemokines & Receptors, Cytokines & Receptors, Inflammation, Transporter Functions	NM_008176.1:560
Cxcl10	1.22	0.417	0.406	2.04	2.33	1.32	4.11	0.00503	0.0383	1.4168	lm.nb	Adaptive, Chemokines & Receptors, Cytokines & Receptors, Inflammation, Innate, Leukocyte Functions	NM_021274.1:115
Cxcl12	0.208	0.182	-0.15	0.565	1.15	0.901	1.48	0.26	0.389	0.41005	lm.nb	Chemokines & Receptors, Cytokines & Receptors, Leukocyte Functions, T-Cell Functions, Transporter Functions	NM_021704.3:259
Cxcl13	0.453	0.27	-0.077	0.983	1.37	0.948	1.98	0.1	0.216	0.665546	lm.nb	Adaptive, B-Cell Functions, Chemokines & Receptors, Cytokines & Receptors, Humoral, Inflammation, T-Cell Functions	NM_018866.2:551
Cxcl14	0.434	0.224	-0.00496	0.874	1.35	0.997	1.83	0.0582	0.151	0.821023	lm.nb	Adaptive, Chemokines & Receptors, Cytokines & Receptors, Inflammation	XM_006517307.1:446
Cxcl16	0.325	0.122	0.0866	0.563	1.25	1.06	1.48	0.0101	0.0549	1.26043	lm.nb	Chemokines & Receptors, Cytokines & Receptors, Innate, Interferon	NM_023158.6:679
Cxcl2	0.833	0.278	0.288	1.38	1.78	1.22	2.6	0.0042	0.0337	1.47237	lm.nb	Adaptive, Chemokines & Receptors, Cytokines & Receptors, Inflammation, Innate, Leukocyte Functions	NM_009140.2:765
Cxcl5	0.737	0.225	0.297	1.18	1.67	1.23	2.26	0.00188	0.0204	1.69037	lm.nb	Chemokines & Receptors, Cytokines & Receptors, Inflammation, Leukocyte Functions	NM_009141.2:565
Cxcr3	-0.0338	0.138	-0.305	0.237	0.977	0.809	1.18	0.808	0.86	0.0655015	lm.nb	Adaptive, CD molecules, Chemokines & Receptors, Cytokines & Receptors, Innate, T-Cell Functions	NM_009910.2:605
Cxcr4	0.4	0.18	0.0463	0.753	1.32	1.03	1.69	0.0311	0.103	0.987163	lm.nb	CD molecules, Chemokines & Receptors, Cytokines & Receptors, Dendritic Cell Functions, Inflammation, T-Cell Functions, Transporter Functions	NM_009911.3:704
Cybb	0.731	0.262	0.217	1.24	1.66	1.16	2.37	0.00745	0.046	1.33724	lm.nb	Innate, Transporter Functions	NM_007807.2:1535
Cyfip2	0.48	0.169	0.149	0.811	1.39	1.11	1.75	0.00642	0.0432	1.36452	lm.nb	Adhesion, Apoptosis, Innate	NM_001252459.1:1136
Cyld	0.0851	0.0366	0.0134	0.157	1.06	1.01	1.11	0.024	0.0896	1.04769	loglinear	Apoptosis, Cell Cycle, Innate	NM_001276279.1:2200
Ddx58	0.154	0.0697	0.0178	0.291	1.11	1.01	1.22	0.0312	0.103	0.987163	lm.nb	Innate, Interferon	NM_172689.3:1751
Ddx60	0.129	0.178	-0.219	0.477	1.09	0.859	1.39	0.471	0.606	0.217527	lm.nb	Basic Cell Functions	NM_001081215.1:2965
Dll4	0.0413	0.0659	-0.0879	0.17	1.03	0.941	1.13	0.534	0.665	0.177178	lm.nb	Cancer Progression	NM_019454.2:542
Dmbt1	0.0444	0.0726	-0.098	0.187	1.03	0.934	1.14	0.544	0.674	0.17134	lm.nb	Innate, Transporter Functions	XM_006507298.1:2054
Dock9	-0.00523	0.0476	-0.0986	0.0881	0.996	0.934	1.06	0.913	0.942	0.0259491	lm.nb	Basic Cell Functions	XM_976068.1:360
Dpp4	-0.018	0.0585	-0.133	0.0966	0.988	0.912	1.07	0.76	0.836	0.0777937	lm.nb	B-Cell Functions, CD molecules, T-Cell Functions	NM_001159543.1:1303
Dusp4	0.321	0.124	0.0769	0.565	1.25	1.05	1.48	0.0129	0.0615	1.21112	lm.nb	Basic Cell Functions, Innate	NM_176933.4:2200
Dusp6	0.404	0.111	0.186	0.621	1.32	1.14	1.54	0.000636	0.0126	1.89963	lm.nb	Apoptosis, Innate	NM_026268.2:1648
Ecsit	-0.0256	0.0486	-0.121	0.0697	0.982	0.92	1.05	0.601	0.725	0.139662	loglinear	Innate	NM_001253897.1:348
Egfr	0.153	0.0646	0.0268	0.28	1.11	1.02	1.21	0.0213	0.0844	1.07366	lm.nb	Apoptosis, Cancer Progression	NM_207655.2:1335
Egr1	0.526	0.149	0.235	0.817	1.44	1.18	1.76	0.000868	0.0137	1.86328	lm.nb	Interleukins, Senescence, T-Cell Functions	NM_007913.5:515
Egr2	-0.0117	0.0656	-0.14	0.117	0.992	0.907	1.08	0.86	0.903	0.0443122	lm.nb		NM_010118.2:1785
Ep300	-0.0065	0.0489	-0.102	0.0893	0.996	0.932	1.06	0.895	0.93	0.0315171	lm.nb	Apoptosis, Innate	NM_177821.6:4305
Epcam	-0.0182	0.0402	-0.097	0.0607	0.987	0.935	1.04	0.653	0.759	0.119758	lm.nb	CD molecules	NM_008532.2:1550
Epsti1	0.0243	0.0847	-0.142	0.19	1.02	0.906	1.14	0.775	0.844	0.0736576	lm.nb	Basic Cell Functions	NM_029495.2:26
Erbb2	0.0612	0.0672	-0.0704	0.193	1.04	0.952	1.14	0.366	0.504	0.297569	lm.nb	Cancer Progression, Cytokines & Receptors	NM_001003817.1:1395
Ets1	0.51	0.129	0.256	0.764	1.42	1.19	1.7	0.000249	0.00813	2.08991	lm.nb	Apoptosis, Cell Cycle, Senescence	NM_001038642.1:740
Ewsr1	-0.0127	0.0293	-0.0701	0.0447	0.991	0.953	1.03	0.666	0.764	0.116907	loglinear	Basic Cell Functions	NM_007968.3:150
F2rl1	-0.00791	0.0657	-0.137	0.121	0.995	0.91	1.09	0.905	0.935	0.0291884	lm.nb	Cytokines & Receptors, Inflammation, Innate, Leukocyte Functions	NM_007974.4:994
Fadd	0.0145	0.0383	-0.0606	0.0896	1.01	0.959	1.06	0.706	0.791	0.101824	loglinear	Apoptosis, Innate, Interferon, Interleukins	NM_010175.5:2641
Fap	0.0478	0.104	-0.156	0.251	1.03	0.898	1.19	0.648	0.757	0.120904	lm.nb	Cancer Progression	NM_007986.2:530
Fas	0.131	0.0701	-0.00639	0.268	1.1	0.996	1.2	0.0674	0.166	0.779892	lm.nb	B-Cell Functions, CD molecules, Inflammation, T-Cell Functions, TNF Superfamily , Transporter Functions	NM_007987.2:596
Fcer1g	0.436	0.181	0.0812	0.791	1.35	1.06	1.73	0.0197	0.0827	1.08249	lm.nb	Antigen Processing, Interleukins, MHC, Transporter Functions	NM_010185.4:264
Fcgr1	0.263	0.166	-0.0617	0.588	1.2	0.958	1.5	0.119	0.24	0.619789	lm.nb	Antigen Processing, CD molecules, Innate, MHC, Transporter Functions	NM_010186.5:185
Fcgr2b	0.467	0.233	0.011	0.922	1.38	1.01	1.9	0.05	0.137	0.863279	lm.nb	Antigen Processing, B-Cell Functions, CD molecules, Inflammation, Interleukins, MHC, Transporter Functions	NM_001077189.1:1225
Flt3	0.125	0.117	-0.105	0.356	1.09	0.93	1.28	0.291	0.418	0.378824	lm.nb	B-Cell Functions, CD molecules, Cytokines & Receptors, T-Cell Functions	NM_010229.2:3302
Flt3l	0.152	0.0809	-0.00662	0.31	1.11	0.995	1.24	0.0661	0.164	0.785156	lm.nb	Cytokines & Receptors, NK Cell Functions	NM_013520.2:529
Fn1	0.487	0.251	-0.00557	0.98	1.4	0.996	1.97	0.0582	0.151	0.821023	lm.nb	Adhesion, Apoptosis	NM_010233.1:2627
Fos	0.216	0.126	-0.0313	0.464	1.16	0.979	1.38	0.0929	0.204	0.69037	lm.nb	Inflammation, Innate, Pathogen Response	NM_010234.2:1330
Fyn	0.54	0.143	0.261	0.82	1.45	1.2	1.77	0.0004	0.0105	1.97881	lm.nb	Transporter Functions	NM_008054.2:1030
Gfi1	-0.147	0.0944	-0.332	0.0378	0.903	0.794	1.03	0.125	0.247	0.607303	lm.nb	Interleukins, T-Cell Functions, TLR	NM_010278.2:1875
Gpi1	0.104	0.0471	0.0113	0.196	1.07	1.01	1.15	0.0323	0.106	0.974694	lm.nb	Apoptosis, Cytokines & Receptors, Humoral	NM_008155.4:1540
Gtf3c1	0.0607	0.0407	-0.0192	0.141	1.04	0.987	1.1	0.143	0.268	0.571865	loglinear		NM_207239.1:4586
Gzma	0.107	0.127	-0.143	0.357	1.08	0.906	1.28	0.406	0.541	0.266803	lm.nb	Apoptosis	NM_010370.2:188
H2-Aa	0.371	0.181	0.0149	0.726	1.29	1.01	1.65	0.0464	0.13	0.886057	lm.nb	Antigen Processing, Interferon, MHC, T-Cell Functions	NM_010378.2:450
H2-Ab1	0.403	0.17	0.0702	0.736	1.32	1.05	1.67	0.0214	0.0844	1.07366	lm.nb	Antigen Processing, Interferon, MHC, T-Cell Functions	NM_207105.2:164
H2-D1	0.104	0.059	-0.0119	0.219	1.07	0.992	1.16	0.0848	0.193	0.714443	lm.nb	Antigen Processing, MHC, T-Cell Functions	NM_010380.3:1133
H2-DMa	0.291	0.154	-0.0112	0.593	1.22	0.992	1.51	0.0648	0.163	0.787812	lm.nb	Antigen Processing, MHC, T-Cell Functions	NM_010386.3:530
H2-DMb1	0.514	0.278	-0.0308	1.06	1.43	0.979	2.08	0.0702	0.169	0.772113	lm.nb	Antigen Processing, MHC	NM_010387.2:1089
H2-DMb2	0.389	0.322	-0.243	1.02	1.31	0.845	2.03	0.233	0.367	0.435334	lm.nb	Antigen Processing, MHC	NM_010388.4:195
H2-Eb1	0.17	0.153	-0.131	0.471	1.13	0.913	1.39	0.273	0.4	0.39794	lm.nb	Antigen Processing, Interleukins, MHC	NM_010382.2:935
H2-K1	0.135	0.0657	0.00602	0.263	1.1	1	1.2	0.0454	0.128	0.89279	lm.nb	Antigen Processing, MHC, T-Cell Functions	NM_001001892.2:1370
H2-M3	-0.0742	0.0536	-0.179	0.0308	0.95	0.883	1.02	0.172	0.301	0.521434	lm.nb	Antigen Processing, MHC, NK Cell Functions, T-Cell Functions	NM_013819.2:1180
H2-Ob	0.245	0.215	-0.177	0.667	1.19	0.885	1.59	0.26	0.389	0.41005	lm.nb	Antigen Processing, MHC	NM_010389.3:1606
H2-Q1	0.347	0.115	0.122	0.573	1.27	1.09	1.49	0.00388	0.0332	1.47886	lm.nb	Antigen Processing, Interleukins, MHC, T-Cell Functions	NM_010390.3:316
H2-Q10	0.0196	0.0998	-0.176	0.215	1.01	0.885	1.16	0.845	0.894	0.0486625	lm.nb	Adaptive, Antigen Processing, B-Cell Functions, MHC	NM_010391.4:890
H2-Q2	0.382	0.104	0.178	0.585	1.3	1.13	1.5	0.000584	0.0121	1.91721	lm.nb	Antigen Processing, MHC	NM_010392.2:472
H2-T23	0.0835	0.0679	-0.0497	0.217	1.06	0.966	1.16	0.225	0.359	0.444906	lm.nb	Antigen Processing, MHC, T-Cell Functions	NM_010398.3:441
Hck	0.348	0.108	0.137	0.559	1.27	1.1	1.47	0.00216	0.023	1.63827	lm.nb	Inflammation, Innate	NM_010407.3:1874
Herc6	-0.0116	0.167	-0.338	0.315	0.992	0.791	1.24	0.945	0.964	0.015923	lm.nb	Basic Cell Functions	NM_025992.2:876
Hif1a	-0.053	0.128	-0.305	0.199	0.964	0.81	1.15	0.681	0.775	0.110698	lm.nb	Apoptosis, Cancer Progression	NM_010431.2:1294
Hmgb1	-0.0633	0.038	-0.138	0.0111	0.957	0.909	1.01	0.101	0.218	0.661544	loglinear	Adaptive, Apoptosis, Inflammation, Innate, Pathogen Response	NM_010439.3:1574
Icam1	0.387	0.161	0.0715	0.703	1.31	1.05	1.63	0.0199	0.0827	1.08249	lm.nb	Adaptive, Antigen Processing, CD molecules, Leukocyte Functions, T-Cell Functions, Transporter Functions	NM_010493.2:2195
Icosl	0.0406	0.0908	-0.137	0.219	1.03	0.909	1.16	0.656	0.759	0.119758	lm.nb	B-Cell Functions, CD molecules, Interleukins, T-Cell Functions	NM_015790.3:349
Ido1	0.567	0.172	0.23	0.905	1.48	1.17	1.87	0.00178	0.0204	1.69037	lm.nb	Adaptive, Cytokines & Receptors, Inflammation, Interleukins, T-Cell Functions	NM_008324.1:521
Ifi27	-0.136	0.0872	-0.307	0.0345	0.91	0.808	1.02	0.124	0.246	0.609065	lm.nb	Interferon, NK Cell Functions	NM_026790.2:166
Ifi35	0.0939	0.0421	0.0114	0.176	1.07	1.01	1.13	0.0301	0.102	0.9914	lm.nb	Interferon	NM_027320.4:820
Ifi44	0.457	0.285	-0.101	1.02	1.37	0.932	2.02	0.115	0.234	0.630784	lm.nb	Interferon	NM_133871.2:990
Ifih1	-0.0239	0.0645	-0.15	0.102	0.984	0.901	1.07	0.712	0.795	0.0996329	lm.nb	Apoptosis, Innate, Interferon	NM_027835.2:1997
Ifit1	0.318	0.165	-0.00474	0.64	1.25	0.997	1.56	0.059	0.152	0.818156	lm.nb	Interferon, Transporter Functions	NM_008331.2:890
Ifit2	0.703	0.231	0.249	1.16	1.63	1.19	2.23	0.00375	0.033	1.48149	lm.nb	Interferon	NM_008332.2:230
Ifit3	0.334	0.191	-0.0415	0.709	1.26	0.972	1.63	0.0873	0.196	0.707744	lm.nb	Interferon	NM_010501.1:1290
Ifitm1	0.876	0.266	0.354	1.4	1.83	1.28	2.64	0.00184	0.0204	1.69037	lm.nb	CD molecules, Innate, Interferon	NM_001112715.1:412
Ifitm2	0.0924	0.0687	-0.0423	0.227	1.07	0.971	1.17	0.185	0.314	0.50307	lm.nb	Innate, Interferon	NM_030694.1:87
Ifnar1	0.146	0.0382	0.0712	0.221	1.11	1.05	1.17	0.000356	0.0102	1.9914	loglinear	Adaptive, Interferon, T-Cell Functions	NM_010508.1:1195
Ifnar2	0.253	0.108	0.0417	0.465	1.19	1.03	1.38	0.0229	0.0886	1.05257	lm.nb	Cytokines & Receptors, Interferon	NM_001110498.1:725
Ifngr1	-0.0686	0.0738	-0.213	0.0761	0.954	0.863	1.05	0.357	0.495	0.305395	lm.nb	Adaptive, CD molecules, Cytokines & Receptors, Innate, Interferon	NM_010511.2:985
Igf1r	0.121	0.0839	-0.0436	0.285	1.09	0.97	1.22	0.156	0.286	0.543634	lm.nb	CD molecules, Cytokines & Receptors, Senescence	NM_010513.2:3390
Igf2r	-0.05	0.0616	-0.171	0.0708	0.966	0.888	1.05	0.421	0.555	0.255707	lm.nb	Apoptosis, CD molecules, Transporter Functions	NM_010515.1:2585
Ikbkb	0.12	0.0358	0.0495	0.19	1.09	1.03	1.14	0.00156	0.0202	1.69465	loglinear	B-Cell Functions, Innate	NM_010546.2:498
Ikbke	0.103	0.0487	0.00755	0.198	1.07	1.01	1.15	0.0393	0.116	0.935542	lm.nb	Apoptosis, Innate	NM_019777.3:618
Ikbkg	0.0644	0.0418	-0.0174	0.146	1.05	0.988	1.11	0.129	0.249	0.603801	loglinear	B-Cell Functions, Innate	NM_178590.2:525
Ikzf2	0.299	0.0896	0.123	0.474	1.23	1.09	1.39	0.00159	0.0202	1.69465	lm.nb	T-Cell Functions	NM_011770.4:7230
Il11ra1	-0.0376	0.124	-0.281	0.206	0.974	0.823	1.15	0.764	0.839	0.076238	lm.nb	Cytokines & Receptors, Interleukins, NK Cell Functions	NM_010549.3:22
Il12a	0.0748	0.105	-0.132	0.282	1.05	0.913	1.22	0.482	0.617	0.209715	lm.nb	Cell Cycle, Cytokines & Receptors, Interleukins, NK Cell Functions, Pathogen Response, T-Cell Functions	NM_008351.1:355
Il12b	-0.00491	0.108	-0.216	0.206	0.997	0.861	1.15	0.964	0.978	0.00966115	lm.nb	Cell Cycle, Cytokines & Receptors, Interleukins, NK Cell Functions, T-Cell Functions	NM_008352.1:1045
Il13ra1	-0.0402	0.0664	-0.17	0.0899	0.973	0.889	1.06	0.547	0.676	0.170053	lm.nb	B-Cell Functions, CD molecules, Cytokines & Receptors, Interleukins, T-Cell Functions	NM_133990.4:845
Il15	-0.101	0.0927	-0.283	0.0808	0.932	0.822	1.06	0.282	0.407	0.390406	lm.nb	Cytokines & Receptors, Interleukins, NK Cell Functions, T-Cell Functions	NM_008357.2:854
Il15ra	0.0827	0.0931	-0.0997	0.265	1.06	0.933	1.2	0.379	0.513	0.289883	lm.nb	CD molecules, NK Cell Functions	NM_008358.2:800
Il16	0.317	0.176	-0.0273	0.662	1.25	0.981	1.58	0.077	0.181	0.742321	lm.nb	Chemokines & Receptors, Cytokines & Receptors, Interleukins, Leukocyte Functions	NM_010551.3:3095
Il17ra	0.063	0.041	-0.0173	0.143	1.04	0.988	1.1	0.13	0.25	0.60206	loglinear	CD molecules, Cytokines & Receptors, Interleukins	NM_008359.1:312
Il17rb	-0.0834	0.103	-0.286	0.119	0.944	0.82	1.09	0.424	0.557	0.254145	lm.nb	Cytokines & Receptors	NM_019583.3:1338
Il18	-0.0515	0.122	-0.291	0.187	0.965	0.818	1.14	0.674	0.771	0.112946	lm.nb	Adaptive, Chemokines & Receptors, Cytokines & Receptors, Inflammation, Interleukins, Macrophage Functions, T-Cell Functions	NM_008360.1:270
Il18r1	0.227	0.118	-0.00413	0.459	1.17	0.997	1.37	0.0598	0.153	0.815309	lm.nb	CD molecules, Innate, T-Cell Functions	NM_001161842.1:620
Il1r1	0.174	0.0981	-0.018	0.367	1.13	0.988	1.29	0.0816	0.188	0.725842	lm.nb	Adaptive, CD molecules, Cytokines & Receptors, Inflammation, Innate, Interleukins, T-Cell Functions	NM_001123382.1:820
Il1rap	0.0702	0.0594	-0.0462	0.187	1.05	0.968	1.14	0.243	0.376	0.424812	lm.nb	Cytokines & Receptors, Inflammation, Innate, Interleukins	NM_008364.2:2415
Il1rl1	1.59	0.291	1.02	2.16	3.02	2.03	4.48	1.31e-06	0.0006	3.22185	lm.nb	Chemokines & Receptors, Cytokines & Receptors, Inflammation, Innate, Interleukins, Macrophage Functions, Transporter Functions	NM_001025602.2:815
Il1rl2	-0.512	0.159	-0.824	-0.2	0.701	0.565	0.871	0.00228	0.0231	1.63639	lm.nb	Cytokines & Receptors, Innate, Interleukins	NM_133193.3:860
Il1rn	0.275	0.127	0.0253	0.524	1.21	1.02	1.44	0.0356	0.113	0.946922	lm.nb	Cytokines & Receptors, Inflammation, Interleukins	NM_031167.5:224
Il22ra1	0.157	0.0922	-0.0234	0.338	1.12	0.984	1.26	0.0941	0.206	0.686133	lm.nb	Chemokines & Receptors	NM_178257.1:685
Il22ra2	0.0954	0.0972	-0.0951	0.286	1.07	0.936	1.22	0.331	0.464	0.333482	lm.nb	Cytokines & Receptors, Interleukins	NM_178258.5:20
Il2rb	0.538	0.122	0.299	0.778	1.45	1.23	1.71	5.47e-05	0.00292	2.53462	lm.nb	CD molecules, Cytokines & Receptors, Interleukins, NK Cell Functions	NM_008368.3:2365
Il34	-0.0731	0.152	-0.371	0.225	0.951	0.773	1.17	0.632	0.748	0.126098	lm.nb	Cytokines & Receptors, Inflammation, Innate, Macrophage Functions	NM_001135100.1:848
Il3ra	0.317	0.136	0.0505	0.583	1.25	1.04	1.5	0.0237	0.0896	1.04769	lm.nb	CD molecules, Cytokines & Receptors	NM_008369.1:567
Il4ra	0.31	0.0943	0.125	0.495	1.24	1.09	1.41	0.00185	0.0204	1.69037	lm.nb	CD molecules, Chemokines & Receptors, Cytokines & Receptors, Inflammation, Macrophage Functions, T-Cell Functions	NM_010557.1:3017
Il6ra	-0.0394	0.109	-0.253	0.174	0.973	0.839	1.13	0.72	0.798	0.0979971	lm.nb	CD molecules, Chemokines & Receptors, Cytokines & Receptors, Interleukins	NM_010559.2:2825
Il6st	0.202	0.0581	0.0885	0.316	1.15	1.06	1.25	0.00103	0.0157	1.8041	lm.nb	Adaptive, CD molecules, Cytokines & Receptors, Inflammation, Interleukins, T-Cell Functions	NM_010560.2:2325
Il7	-0.0178	0.0695	-0.154	0.118	0.988	0.899	1.09	0.799	0.856	0.0675262	lm.nb	B-Cell Functions, Cytokines & Receptors, Humoral, Interleukins, T-Cell Functions	NM_008371.2:1055
Ilf3	-0.0709	0.0478	-0.165	0.0229	0.952	0.892	1.02	0.145	0.271	0.567031	lm.nb	Chemokines & Receptors	NM_010561.2:1902
Irak1	0.00753	0.0298	-0.0509	0.0659	1.01	0.965	1.05	0.802	0.856	0.0675262	loglinear	Cytokines & Receptors, Innate, Pathogen Response, TLR	NM_008363.2:951
Irak2	0.0309	0.07	-0.106	0.168	1.02	0.929	1.12	0.66	0.76	0.119186	lm.nb	Cytokines & Receptors, Innate, Interleukins, TLR	NM_001113553.1:485
Irak3	0.125	0.126	-0.121	0.371	1.09	0.92	1.29	0.324	0.459	0.338187	lm.nb	Cytokines & Receptors, Innate, Interleukins	NM_028679.3:2608
Irak4	0.11	0.04	0.032	0.189	1.08	1.02	1.14	0.00797	0.0467	1.33068	loglinear	Cytokines & Receptors, Innate, Interleukins	NM_029926.5:250
Irf1	0.0742	0.0629	-0.049	0.197	1.05	0.967	1.15	0.244	0.376	0.424812	lm.nb	Interleukins, T-Cell Functions	NM_008390.1:365
Irf2	-0.0279	0.052	-0.13	0.074	0.981	0.914	1.05	0.593	0.718	0.143876	lm.nb	Adhesion	NM_008391.2:440
Irf3	0.0129	0.0331	-0.052	0.0778	1.01	0.965	1.06	0.698	0.786	0.104577	loglinear	Adaptive, Cytokines & Receptors, Innate, Pathogen Response, Senescence, TLR	NM_016849.4:526
Irf5	0.49	0.232	0.0351	0.944	1.4	1.02	1.92	0.0397	0.116	0.935542	lm.nb	Senescence	NM_012057.3:1826
Irf7	0.187	0.12	-0.0473	0.421	1.14	0.968	1.34	0.124	0.246	0.609065	lm.nb	Adaptive, Innate, Interferon, Senescence	NM_016850.2:705
Irf8	0.0418	0.0541	-0.0643	0.148	1.03	0.956	1.11	0.443	0.577	0.238824	lm.nb	Interferon, Interleukins, T-Cell Functions	NM_008320.3:2274
Irgm2	-0.0431	0.118	-0.274	0.187	0.971	0.827	1.14	0.716	0.798	0.0979971	lm.nb	Innate, Interferon	NM_019440.2:2555
Isg15	0.272	0.228	-0.175	0.719	1.21	0.885	1.65	0.239	0.373	0.428291	lm.nb	Basic Cell Functions, Innate	NM_015783.1:395
Isg20	-0.145	0.0508	-0.245	-0.0454	0.904	0.844	0.969	0.00623	0.0432	1.36452	lm.nb	Basic Cell Functions, Innate	NM_020583.5:552
Itch	-0.00355	0.0402	-0.0824	0.0753	0.998	0.944	1.05	0.93	0.957	0.0190881	loglinear	Chemokines & Receptors, Innate, T-Cell Functions	NM_008395.2:575
Itga1	0.146	0.0687	0.0114	0.281	1.11	1.01	1.21	0.0384	0.115	0.939302	lm.nb	Adhesion, Apoptosis, CD molecules, T-Cell Functions	NM_001033228.3:2550
Itga2	0.27	0.117	0.0397	0.5	1.21	1.03	1.41	0.0257	0.0923	1.0348	lm.nb	Adhesion, B-Cell Functions, CD molecules, Leukocyte Functions	NM_008396.2:1860
Itga4	0.295	0.114	0.0727	0.518	1.23	1.05	1.43	0.0122	0.0605	1.21824	lm.nb	Adhesion, CD molecules, Leukocyte Functions	NM_010576.3:6600
Itga5	0.278	0.144	-0.00521	0.561	1.21	0.996	1.48	0.06	0.153	0.815309	lm.nb	Adhesion, CD molecules, Innate, Leukocyte Functions	NM_010577.3:2446
Itga6	0.0148	0.0377	-0.059	0.0886	1.01	0.96	1.06	0.696	0.785	0.10513	loglinear	Adhesion, Apoptosis, CD molecules, Leukocyte Functions	NM_008397.3:910
Itgae	0.101	0.103	-0.101	0.302	1.07	0.932	1.23	0.332	0.464	0.333482	lm.nb	Adhesion, CD molecules	NM_008399.1:775
Itgal	0.215	0.151	-0.0805	0.51	1.16	0.946	1.42	0.16	0.29	0.537602	lm.nb	Adhesion, CD molecules, Leukocyte Functions, T-Cell Functions	NM_008400.2:950
Itgb1	0.116	0.0467	0.0243	0.207	1.08	1.02	1.15	0.0165	0.0731	1.13608	lm.nb	Adhesion, CD molecules, Cell Cycle, Leukocyte Functions	NM_010578.1:1855
Itgb4	-0.0416	0.0773	-0.193	0.11	0.972	0.875	1.08	0.593	0.718	0.143876	lm.nb	Adhesion, CD molecules	NM_001005608.2:3355
Jak1	0.0256	0.0338	-0.0407	0.0918	1.02	0.972	1.07	0.453	0.586	0.232102	loglinear	Chemokines & Receptors, Cytokines & Receptors, Innate, T-Cell Functions	NM_146145.2:4080
Jak2	0.0813	0.0456	-0.00804	0.171	1.06	0.994	1.13	0.0804	0.187	0.728158	lm.nb	Adaptive, Cytokines & Receptors, Innate, Interleukins, T-Cell Functions	NM_008413.2:1049
Jak3	0.104	0.0926	-0.078	0.285	1.07	0.947	1.22	0.269	0.399	0.399027	lm.nb	B-Cell Functions, Cytokines & Receptors, Innate, Interleukins, T-Cell Functions	NM_010589.5:145
Jun	0.21	0.0871	0.0389	0.38	1.16	1.03	1.3	0.0197	0.0827	1.08249	lm.nb	Apoptosis, Pathogen Response	NM_010591.2:2212
Kit	-0.147	0.108	-0.358	0.0637	0.903	0.78	1.05	0.177	0.306	0.514279	lm.nb	CD molecules, Cytokines & Receptors	NM_001122733.1:4275
Klra2	0.228	0.0997	0.032	0.423	1.17	1.02	1.34	0.0267	0.0955	1.02	lm.nb	NK Cell Functions	NM_001170851.1:420
Klra7	0.0931	0.137	-0.175	0.361	1.07	0.886	1.28	0.498	0.632	0.199283	lm.nb	Adhesion, NK Cell Functions	NM_001110323.1:250
Klrd1	0.259	0.0847	0.0932	0.425	1.2	1.07	1.34	0.00352	0.0322	1.49214	lm.nb	NK Cell Functions	NM_010654.2:434
Klrk1	0.277	0.159	-0.0343	0.588	1.21	0.977	1.5	0.0872	0.196	0.707744	lm.nb	CD molecules, MHC, NK Cell Functions	NM_001083322.1:144
Lamp1	-0.00968	0.0334	-0.0752	0.0559	0.993	0.949	1.04	0.773	0.844	0.0736576	loglinear	CD molecules, Transporter Functions	NM_010684.2:2080
Lamp2	0.158	0.0505	0.0587	0.257	1.12	1.04	1.19	0.00296	0.0282	1.54975	lm.nb	CD molecules	NM_001017959.1:908
Lbp	0.348	0.225	-0.0931	0.788	1.27	0.938	1.73	0.128	0.248	0.605548	lm.nb	Chemokines & Receptors, Inflammation, Innate, Leukocyte Functions, Macrophage Functions, Transporter Functions	NM_008489.2:1015
Lck	0.255	0.0776	0.103	0.407	1.19	1.07	1.33	0.00182	0.0204	1.69037	lm.nb	Apoptosis, B-Cell Functions, T-Cell Functions	NM_010693.2:1180
Lcn2	1.7	0.542	0.638	2.76	3.25	1.56	6.79	0.00284	0.0282	1.54975	lm.nb	Apoptosis, Innate, Transporter Functions	NM_008491.1:190
Lcp1	0.172	0.129	-0.0819	0.426	1.13	0.945	1.34	0.19	0.32	0.49485	lm.nb	T-Cell Functions, Transporter Functions	NM_001247984.1:3344
Lgals3	-0.0173	0.0713	-0.157	0.122	0.988	0.897	1.09	0.809	0.86	0.0655015	lm.nb	Innate, T-Cell Functions	NM_001145953.1:665
Lif	0.315	0.105	0.11	0.521	1.24	1.08	1.43	0.00407	0.0332	1.47886	lm.nb	Cytokines & Receptors	NM_008501.2:3435
Litaf	0.118	0.0748	-0.0284	0.265	1.09	0.981	1.2	0.12	0.241	0.617983	lm.nb	Apoptosis	NM_019980.1:1100
Lrp1	0.137	0.0842	-0.0285	0.302	1.1	0.98	1.23	0.111	0.233	0.632644	lm.nb	Apoptosis, CD molecules, Transporter Functions	NM_008512.2:1310
Ltb	0.538	0.253	0.0421	1.03	1.45	1.03	2.05	0.0383	0.115	0.939302	lm.nb	Cytokines & Receptors, Interleukins, TNF Superfamily	NM_008518.2:163
Ltbr	0.0236	0.0328	-0.0407	0.0878	1.02	0.972	1.06	0.475	0.61	0.21467	loglinear	Apoptosis, TNF Superfamily	NM_010736.3:1962
Ly86	0.277	0.253	-0.218	0.772	1.21	0.86	1.71	0.278	0.404	0.393619	lm.nb	Humoral, Inflammation, Innate, Pathogen Response	NM_010745.2:725
Ly96	0.0544	0.0435	-0.0308	0.14	1.04	0.979	1.1	0.217	0.351	0.454693	lm.nb	Humoral, Inflammation, Innate, Pathogen Response	NM_001159711.1:64
Lyn	0.184	0.061	0.0645	0.304	1.14	1.05	1.23	0.00397	0.0332	1.47886	lm.nb	B-Cell Functions, Cytokines & Receptors, Dendritic Cell Functions, Inflammation, Innate, Transporter Functions	NM_010747.1:1725
Lyz2	0.678	0.19	0.305	1.05	1.6	1.24	2.07	0.000802	0.0132	1.87943	lm.nb	Transporter Functions	NM_017372.3:98
Maf	0.603	0.226	0.16	1.05	1.52	1.12	2.06	0.0102	0.0549	1.26043	lm.nb	T-Cell Functions	NM_001025577.2:43
Map2k1	-0.111	0.0636	-0.236	0.0138	0.926	0.849	1.01	0.0874	0.196	0.707744	lm.nb	Adhesion, Cell Cycle, Innate, Senescence, Transporter Functions	NM_008927.3:1695
Map2k2	0.0431	0.0336	-0.0227	0.109	1.03	0.984	1.08	0.205	0.334	0.476254	loglinear	Basic Cell Functions, Innate	NM_023138.4:1440
Map2k4	0.0838	0.0294	0.0262	0.142	1.06	1.02	1.1	0.00632	0.0432	1.36452	loglinear	Apoptosis, Innate	NM_009157.4:1335
Map3k1	0.0864	0.0466	-0.00494	0.178	1.06	0.997	1.13	0.0695	0.169	0.772113	lm.nb	Apoptosis, Innate	NM_011945.2:1640
Map3k5	-0.121	0.0426	-0.205	-0.0379	0.919	0.868	0.974	0.0063	0.0432	1.36452	loglinear	Apoptosis, Innate	NM_008580.4:640
Map3k7	-4.51e-05	0.0304	-0.0597	0.0596	1	0.959	1.04	0.999	0.999	0.000434512	loglinear	Apoptosis, Innate, T-Cell Functions, TLR	NM_009316.1:822
Map4k2	0.0932	0.0811	-0.0659	0.252	1.07	0.955	1.19	0.256	0.386	0.413413	lm.nb	Innate	NM_009006.2:666
Mapk1	0.0233	0.0227	-0.0212	0.0679	1.02	0.985	1.05	0.309	0.441	0.355561	loglinear	Apoptosis, B-Cell Functions, Innate, T-Cell Functions	NM_011949.3:2640
Mapk14	0.0545	0.0399	-0.0238	0.133	1.04	0.984	1.1	0.179	0.307	0.512862	loglinear	Innate, Senescence, Transporter Functions	NM_001168513.1:114
Mapk3	0.0462	0.0515	-0.0548	0.147	1.03	0.963	1.11	0.375	0.509	0.293282	lm.nb	Apoptosis, Cell Cycle, Innate, Interleukins	NM_011952.2:825
Mapk8	0.131	0.0495	0.034	0.228	1.1	1.02	1.17	0.0107	0.0557	1.25414	lm.nb	Adaptive, Apoptosis, Innate, T-Cell Functions	NM_016700.3:970
Mapkapk2	0.0432	0.0359	-0.027	0.114	1.03	0.981	1.08	0.233	0.367	0.435334	loglinear	Inflammation, Innate, Interleukins, TLR	NM_008551.1:1991
Mavs	-0.00136	0.0502	-0.0997	0.097	0.999	0.933	1.07	0.979	0.985	0.00656377	lm.nb	Innate, Interferon, Interleukins	NM_144888.1:2510
Mcam	0.499	0.253	0.00332	0.994	1.41	1	1.99	0.0539	0.145	0.838632	lm.nb	Adhesion, CD molecules	NM_023061.2:630
Mef2c	0.0508	0.201	-0.343	0.445	1.04	0.788	1.36	0.801	0.856	0.0675262	lm.nb	Apoptosis, B-Cell Functions, Humoral	NM_001170537.1:4341
Mertk	0.138	0.0808	-0.0199	0.297	1.1	0.986	1.23	0.0928	0.204	0.69037	lm.nb	Adhesion, Apoptosis, NK Cell Functions, Transporter Functions	NM_008587.1:1320
Mfge8	0.166	0.141	-0.11	0.442	1.12	0.926	1.36	0.245	0.376	0.424812	lm.nb	Adhesion, Apoptosis, Transporter Functions	NM_008594.2:1357
Mif	0.0859	0.0628	-0.0371	0.209	1.06	0.975	1.16	0.177	0.306	0.514279	lm.nb	B-Cell Functions, Cytokines & Receptors, Inflammation, Innate, Transporter Functions	NM_010798.2:373
Mill2	-0.333	0.0936	-0.517	-0.15	0.794	0.699	0.901	0.000811	0.0132	1.87943	lm.nb	NK Cell Functions, T-Cell Functions	NM_153760.2:22
Mnx1	-0.317	0.149	-0.61	-0.025	0.803	0.655	0.983	0.0382	0.115	0.939302	lm.nb	Humoral	NM_019944.1:1740
Mrc1	0.461	0.179	0.11	0.811	1.38	1.08	1.75	0.0129	0.0615	1.21112	lm.nb	CD molecules	NM_008625.1:3992
Ms4a1	0.416	0.296	-0.164	0.997	1.33	0.892	2	0.166	0.297	0.527244	lm.nb	B-Cell Functions, CD molecules, Humoral	NM_007641.5:166
Mst1r	0.038	0.0732	-0.105	0.181	1.03	0.93	1.13	0.606	0.729	0.137272	lm.nb	CD molecules, Innate	NM_009074.1:3135
Muc1	-0.0801	0.191	-0.454	0.294	0.946	0.73	1.23	0.676	0.771	0.112946	lm.nb	Apoptosis, CD molecules, Cell Cycle	NM_013605.1:1445
Mx2	0.293	0.104	0.0896	0.496	1.22	1.06	1.41	0.00674	0.0434	1.36251	lm.nb	Innate	NM_013606.1:2095
Myc	0.0952	0.0786	-0.0588	0.249	1.07	0.96	1.19	0.231	0.366	0.436519	lm.nb	Apoptosis, Cell Cycle, Senescence	NM_010849.4:630
Myd88	0.0599	0.0374	-0.0135	0.133	1.04	0.991	1.1	0.116	0.236	0.627088	loglinear	Chemokines & Receptors, Cytokines & Receptors, Inflammation, Innate, Interleukins, TLR, Transporter Functions	NM_010851.2:1595
Ncf4	0.404	0.178	0.054	0.754	1.32	1.04	1.69	0.0279	0.0982	1.00789	lm.nb	Basic Cell Functions, Innate	NM_008677.2:741
Nfatc1	0.103	0.0721	-0.0381	0.244	1.07	0.974	1.18	0.158	0.288	0.540608	lm.nb	Cell Cycle, T-Cell Functions, Transporter Functions	NM_016791.4:1570
Nfatc2	-0.0354	0.122	-0.275	0.204	0.976	0.827	1.15	0.773	0.844	0.0736576	lm.nb	Cytokines & Receptors, T-Cell Functions	NM_001037177.1:1559
Nfatc3	-0.00947	0.0357	-0.0794	0.0605	0.993	0.946	1.04	0.792	0.856	0.0675262	loglinear		NM_010901.2:2260
Nfkb1	0.0539	0.0271	0.000726	0.107	1.04	1	1.08	0.0523	0.142	0.847712	loglinear	Adaptive, Cytokines & Receptors, Humoral, Inflammation, Innate, Interleukins, Senescence, T-Cell Functions	NM_008689.2:2125
Nfkb2	0.207	0.0454	0.118	0.296	1.15	1.09	1.23	3.21e-05	0.00292	2.53462	lm.nb	Innate	NM_019408.2:1150
Nfkbia	0.179	0.0757	0.0307	0.327	1.13	1.02	1.25	0.0219	0.0854	1.06854	lm.nb	Innate, Macrophage Functions, Pathogen Response, TLR	NM_010907.2:646
Nlrp3	0.0367	0.0719	-0.104	0.178	1.03	0.93	1.13	0.613	0.733	0.134896	lm.nb	Apoptosis, Inflammation, Innate, Interleukins	NM_145827.3:508
Nod1	-0.138	0.0609	-0.258	-0.0191	0.909	0.836	0.987	0.0272	0.0964	1.01592	lm.nb	Antigen Processing, Innate, Interleukins, Transporter Functions	NM_172729.2:1446
Nod2	0.127	0.126	-0.12	0.374	1.09	0.92	1.3	0.318	0.453	0.343902	lm.nb	Adaptive, Antigen Processing, Cytokines & Receptors, Humoral, Innate, Interleukins, Microglial Functions	NM_145857.2:1086
Nos2	0.586	0.283	0.0303	1.14	1.5	1.02	2.21	0.0438	0.125	0.90309	lm.nb	Adaptive, Apoptosis, Inflammation, Interferon, T-Cell Functions	NM_010927.3:3715
Notch1	0.00948	0.0715	-0.131	0.15	1.01	0.913	1.11	0.895	0.93	0.0315171	lm.nb	Basic Cell Functions	NM_008714.2:1425
Nrp1	0.141	0.0925	-0.0406	0.322	1.1	0.972	1.25	0.134	0.255	0.59346	lm.nb	Adhesion, CD molecules	NM_008737.2:1190
Nt5e	-0.0515	0.199	-0.442	0.339	0.965	0.736	1.26	0.797	0.856	0.0675262	lm.nb	B-Cell Functions, CD molecules, Inflammation	NM_011851.3:1600
Nup107	0.0483	0.0562	-0.0618	0.158	1.03	0.958	1.12	0.394	0.529	0.276544	lm.nb	Transporter Functions	NM_134010.2:200
Oas2	0.417	0.208	0.00995	0.824	1.34	1.01	1.77	0.05	0.137	0.863279	lm.nb	Basic Cell Functions	NM_145227.3:414
Oas3	0.306	0.199	-0.0846	0.697	1.24	0.943	1.62	0.131	0.25	0.60206	lm.nb	Basic Cell Functions	NM_145226.2:365
Oasl1	0.288	0.121	0.0514	0.526	1.22	1.04	1.44	0.0209	0.0836	1.07779	lm.nb	Basic Cell Functions	NM_145209.3:626
Pdgfc	0.524	0.188	0.154	0.893	1.44	1.11	1.86	0.0076	0.0463	1.33442	lm.nb	Basic Cell Functions	NM_019971.2:1165
Pecam1	0.418	0.157	0.111	0.725	1.34	1.08	1.65	0.0102	0.0549	1.26043	lm.nb	Adhesion, CD molecules, Leukocyte Functions, Transporter Functions	NM_008816.2:1100
Pik3cg	0.0474	0.106	-0.16	0.255	1.03	0.895	1.19	0.656	0.759	0.119758	lm.nb	Apoptosis, Inflammation, Innate	NM_020272.2:2890
Pin1	-0.051	0.103	-0.253	0.151	0.965	0.839	1.11	0.623	0.741	0.130182	lm.nb	Cell Cycle, Cytokines & Receptors, Innate	NM_023371.3:2480
Pla2g6	0.167	0.0648	0.0398	0.294	1.12	1.03	1.23	0.013	0.0615	1.21112	lm.nb	Basic Cell Functions	NM_001199023.1:768
Plau	1.32	0.303	0.727	1.92	2.5	1.66	3.77	6.38e-05	0.00292	2.53462	lm.nb	Adhesion, Senescence	NM_008873.2:1950
Plaur	0.727	0.166	0.402	1.05	1.65	1.32	2.07	5.72e-05	0.00292	2.53462	lm.nb	Apoptosis, CD molecules	NM_011113.3:1085
Pml	0.0545	0.0423	-0.0285	0.137	1.04	0.98	1.1	0.204	0.333	0.477556	lm.nb	Apoptosis, Cell Cycle, MHC	NM_008884.5:616
Pparg	0.0707	0.062	-0.0509	0.192	1.05	0.965	1.14	0.26	0.389	0.41005	lm.nb	Cytokines & Receptors, Inflammation, Innate, Macrophage Functions, Transporter Functions	NM_011146.1:1060
Prdm1	0.821	0.223	0.385	1.26	1.77	1.31	2.39	0.000551	0.012	1.92082	lm.nb	B-Cell Functions	NM_007548.3:1440
Prkcd	-0.0362	0.0773	-0.188	0.115	0.975	0.878	1.08	0.641	0.753	0.123205	lm.nb	Apoptosis, B-Cell Functions, Senescence, Transporter Functions	NM_011103.2:1265
Prkce	0.037	0.062	-0.0847	0.159	1.03	0.943	1.12	0.554	0.683	0.165579	lm.nb	Cell Cycle, Cytokines & Receptors, Macrophage Functions, TLR, Transporter Functions	NM_011104.2:1510
Psen1	0.0166	0.0459	-0.0734	0.107	1.01	0.95	1.08	0.719	0.798	0.0979971	lm.nb	Apoptosis, Leukocyte Functions, T-Cell Functions, Transporter Functions	NM_008943.2:2770
Psen2	0.0187	0.0471	-0.0735	0.111	1.01	0.95	1.08	0.692	0.784	0.105684	loglinear	Leukocyte Functions, T-Cell Functions	NM_001128605.1:560
Psma2	0.0222	0.0271	-0.031	0.0754	1.02	0.979	1.05	0.418	0.553	0.257275	loglinear	Cancer Progression	NM_008944.2:136
Psmb10	0.0304	0.0491	-0.0659	0.127	1.02	0.955	1.09	0.539	0.669	0.174574	lm.nb	Humoral, T-Cell Functions	NM_013640.3:401
Psmb7	0.0128	0.0274	-0.0408	0.0664	1.01	0.972	1.05	0.641	0.753	0.123205	loglinear	Basic Cell Functions	NM_011187.1:184
Psmb8	0.154	0.109	-0.0587	0.367	1.11	0.96	1.29	0.162	0.291	0.536107	lm.nb	Antigen Processing	NM_010724.2:362
Psmb9	0.0213	0.0798	-0.135	0.178	1.01	0.911	1.13	0.791	0.856	0.0675262	lm.nb	Antigen Processing	NM_013585.2:540
Psmd7	0.0608	0.0287	0.00458	0.117	1.04	1	1.08	0.0389	0.116	0.935542	loglinear	CD molecules	NM_010817.2:1424
Ptgs2	1.2	0.393	0.43	1.97	2.3	1.35	3.92	0.00358	0.0322	1.49214	lm.nb	Apoptosis, Inflammation, Pathogen Response	NM_011198.3:675
Ptprc	0.466	0.137	0.198	0.734	1.38	1.15	1.66	0.00127	0.0182	1.73993	lm.nb	B-Cell Functions, CD molecules, Cytokines & Receptors, T-Cell Functions	NM_011210.3:2320
Pvr	0.247	0.0725	0.104	0.389	1.19	1.08	1.31	0.00132	0.0182	1.73993	lm.nb	CD molecules, NK Cell Functions, T-Cell Functions	NM_027514.2:962
Pvrl2	0.0731	0.0473	-0.0195	0.166	1.05	0.987	1.12	0.128	0.248	0.605548	lm.nb	Adhesion, NK Cell Functions, T-Cell Functions	NM_001159724.1:984
Pycard	0.00373	0.066	-0.126	0.133	1	0.917	1.1	0.955	0.972	0.0123337	lm.nb	Apoptosis, Inflammation, Innate, Interleukins	NM_023258.4:1654
Raet1c	0.039	0.068	-0.0944	0.172	1.03	0.937	1.13	0.569	0.699	0.155523	lm.nb	Basic Cell Functions	NM_009018.1:548
Rag1	0.129	0.0904	-0.0478	0.307	1.09	0.967	1.24	0.158	0.288	0.540608	lm.nb	Adaptive, B-Cell Functions, Dendritic Cell Functions, T-Cell Functions	NM_009019.2:1945
Rel	0.275	0.0641	0.149	0.4	1.21	1.11	1.32	8.1e-05	0.00337	2.47237	lm.nb	Cytokines & Receptors, Interleukins, T-Cell Functions	NM_009044.2:1290
Rela	0.0554	0.041	-0.025	0.136	1.04	0.983	1.1	0.183	0.312	0.505845	loglinear	Innate, Interleukins, Pathogen Response	NM_009045.4:645
Relb	0.0797	0.0462	-0.0109	0.17	1.06	0.992	1.13	0.0908	0.202	0.694649	lm.nb	Antigen Processing, Dendritic Cell Functions, T-Cell Functions	NM_009046.2:2013
Reps1	0.0589	0.0425	-0.0243	0.142	1.04	0.983	1.1	0.171	0.301	0.521434	loglinear	Basic Cell Functions	NM_001111065.1:294
Ripk2	-0.0645	0.0711	-0.204	0.075	0.956	0.868	1.05	0.369	0.506	0.295849	lm.nb	Inflammation, Innate, Pathogen Response, T-Cell Functions	NM_138952.3:830
Rora	0.223	0.0889	0.0491	0.398	1.17	1.03	1.32	0.0152	0.0701	1.15428	lm.nb	Macrophage Functions, T-Cell Functions	NM_013646.1:1045
Rorc	-0.0576	0.12	-0.293	0.178	0.961	0.816	1.13	0.633	0.748	0.126098	lm.nb	Adaptive, T-Cell Functions	NM_011281.2:648
Rps6	-0.221	0.064	-0.347	-0.0957	0.858	0.786	0.936	0.00112	0.0165	1.78252	lm.nb	Apoptosis, Cell Cycle, T-Cell Functions	NM_009096.3:1195
Rrad	0.403	0.112	0.183	0.624	1.32	1.14	1.54	0.000752	0.0132	1.87943	lm.nb	Basic Cell Functions	NM_019662.2:1439
Rsad2	0.31	0.144	0.028	0.592	1.24	1.02	1.51	0.0359	0.113	0.946922	lm.nb	Basic Cell Functions	NM_021384.4:510
Runx1	0.107	0.066	-0.0227	0.236	1.08	0.984	1.18	0.112	0.233	0.632644	lm.nb		NM_001111021.1:3055
S100a8	2	0.458	1.1	2.9	4	2.15	7.45	6.17e-05	0.00292	2.53462	lm.nb	Adaptive, Basic Cell Functions, Inflammation	NM_013650.2:227
Saa1	-0.253	0.147	-0.541	0.0344	0.839	0.687	1.02	0.0904	0.202	0.694649	lm.nb	Adhesion, Cytokines & Receptors, Innate, Macrophage Functions	NM_009117.3:351
Sbno2	0.202	0.081	0.0428	0.36	1.15	1.03	1.28	0.0162	0.0724	1.14026	lm.nb	Inflammation, Macrophage Functions	NM_183426.1:2656
Sell	0.993	0.375	0.258	1.73	1.99	1.2	3.31	0.0108	0.0557	1.25414	lm.nb	Adhesion, Apoptosis, CD molecules, T-Cell Functions	NM_001164059.1:664
Selplg	0.612	0.17	0.28	0.944	1.53	1.21	1.92	0.000698	0.0132	1.87943	lm.nb	Adhesion, CD molecules, Leukocyte Functions	NM_009151.3:1712
Serping1	0.265	0.174	-0.0767	0.607	1.2	0.948	1.52	0.135	0.255	0.59346	lm.nb	Complement Pathway, Innate	NM_009776.3:1480
Sigirr	0.0234	0.0435	-0.0618	0.109	1.02	0.958	1.08	0.592	0.718	0.143876	loglinear	Chemokines & Receptors, Cytokines & Receptors, Innate	NM_023059.3:800
Slamf7	0.379	0.224	-0.0598	0.818	1.3	0.959	1.76	0.0966	0.21	0.677781	lm.nb	CD molecules, Innate, NK Cell Functions	NM_144539.5:750
Slc7a11	0.333	0.169	0.00118	0.666	1.26	1	1.59	0.0546	0.145	0.838632	lm.nb	Transporter Functions	NM_011990.2:1700
Smad2	-0.136	0.0753	-0.283	0.0118	0.91	0.822	1.01	0.0772	0.181	0.742321	lm.nb	Cancer Progression	NM_010754.4:880
Smad3	0.111	0.0552	0.00253	0.219	1.08	1	1.16	0.0502	0.137	0.863279	lm.nb	Cancer Progression	NM_016769.3:1845
Smad4	-0.141	0.0583	-0.255	-0.0268	0.907	0.838	0.982	0.0191	0.0817	1.08778	lm.nb	Cancer Progression	NM_008540.2:2885
Smn1	0.0708	0.0455	-0.0184	0.16	1.05	0.987	1.12	0.126	0.247	0.607303	lm.nb	Cancer Progression	NM_011420.2:390
Smpd3	-0.101	0.0485	-0.196	-0.0056	0.933	0.873	0.996	0.043	0.124	0.906578	lm.nb	Cell Cycle	NM_021491.3:1578
Socs1	0.16	0.0615	0.0398	0.281	1.12	1.03	1.21	0.0119	0.06	1.22185	lm.nb	Cytokines & Receptors, T-Cell Functions	NM_009896.2:1020
Socs3	0.27	0.246	-0.213	0.752	1.21	0.863	1.68	0.278	0.404	0.393619	lm.nb	T-Cell Functions	NM_007707.2:585
Spp1	0.816	0.342	0.146	1.49	1.76	1.11	2.8	0.0207	0.0836	1.07779	lm.nb	Adhesion, Apoptosis, Cytokines & Receptors, T-Cell Functions	NM_009263.3:420
St6gal1	-0.234	0.0748	-0.38	-0.0874	0.85	0.768	0.941	0.0029	0.0282	1.54975	lm.nb	Basic Cell Functions, Humoral	NM_001252506.1:1564
Stat1	0.0937	0.0848	-0.0725	0.26	1.07	0.951	1.2	0.274	0.4	0.39794	lm.nb	Adaptive, Cytokines & Receptors, Innate, T-Cell Functions	NM_009283.3:1590
Stat2	0.0665	0.0729	-0.0764	0.209	1.05	0.948	1.16	0.366	0.504	0.297569	lm.nb	Basic Cell Functions	NM_019963.1:362
Stat3	0.0649	0.0583	-0.0493	0.179	1.05	0.966	1.13	0.271	0.4	0.39794	lm.nb	Adaptive, Inflammation	NM_213659.2:2130
Stat5b	0.0601	0.0361	-0.0106	0.131	1.04	0.993	1.09	0.102	0.218	0.661544	loglinear	B-Cell Functions, Cell Cycle, Interleukins, NK Cell Functions, T-Cell Functions	NM_011489.3:4855
Stat6	0.0956	0.0342	0.0285	0.163	1.07	1.02	1.12	0.00735	0.046	1.33724	loglinear	Adaptive, Cytokines & Receptors, T-Cell Functions	NM_009284.2:3465
Syk	0.111	0.0762	-0.0385	0.26	1.08	0.974	1.2	0.152	0.282	0.549751	lm.nb	B-Cell Functions, Innate, Interleukins, Leukocyte Functions, Macrophage Functions, T-Cell Functions, Transporter Functions	NM_001198977.1:2064
Tab1	-0.00313	0.0425	-0.0864	0.0802	0.998	0.942	1.06	0.942	0.964	0.015923	loglinear	Basic Cell Functions, Innate	NM_025609.2:570
Tank	0.0527	0.04	-0.0257	0.131	1.04	0.982	1.1	0.194	0.323	0.490797	loglinear	Basic Cell Functions, Innate	NM_011529.1:491
Tap1	0.0843	0.11	-0.132	0.301	1.06	0.912	1.23	0.449	0.583	0.234331	lm.nb	Antigen Processing, MHC, T-Cell Functions, Transporter Functions	NM_001161730.1:856
Tap2	0.0623	0.0763	-0.0873	0.212	1.04	0.941	1.16	0.418	0.553	0.257275	lm.nb	Antigen Processing, MHC, Transporter Functions	NM_011530.2:495
Tapbp	0.0633	0.0573	-0.049	0.176	1.04	0.967	1.13	0.274	0.4	0.39794	lm.nb	Antigen Processing, MHC	NM_009318.2:2195
Tbk1	0.0371	0.039	-0.0394	0.114	1.03	0.973	1.08	0.346	0.481	0.317855	loglinear	Innate, Interferon, Pathogen Response, TLR	NM_019786.4:440
Tcf7	0.27	0.128	0.0188	0.522	1.21	1.01	1.44	0.0401	0.117	0.931814	lm.nb	Apoptosis, Interleukins, T-Cell Functions	NM_009331.3:1810
Tfe3	0.0862	0.0476	-0.00704	0.179	1.06	0.995	1.13	0.0759	0.18	0.744727	loglinear	Humoral	NM_172472.3:2715
Tfeb	-0.0154	0.0585	-0.13	0.0992	0.989	0.914	1.07	0.794	0.856	0.0675262	lm.nb	Humoral	NM_001161723.1:534
Tfrc	-0.267	0.112	-0.486	-0.0477	0.831	0.714	0.967	0.0208	0.0836	1.07779	lm.nb	CD molecules, Transporter Functions	NM_011638.3:1930
Tgfb1	0.24	0.0865	0.0702	0.409	1.18	1.05	1.33	0.00778	0.0465	1.33255	lm.nb	B-Cell Functions, Cell Cycle, Chemokines & Receptors, Cytokines & Receptors, Dendritic Cell Functions, Inflammation, Senescence, T-Cell Functions	NM_011577.1:1470
Tgfbr1	0.0673	0.0484	-0.0275	0.162	1.05	0.981	1.12	0.17	0.301	0.521434	lm.nb	Apoptosis, Cancer Progression	NM_009370.2:4425
Tgfbr2	0.155	0.0508	0.0555	0.255	1.11	1.04	1.19	0.00359	0.0322	1.49214	lm.nb	Apoptosis, Cancer Progression	NM_009371.2:475
Thbd	0.403	0.198	0.0146	0.792	1.32	1.01	1.73	0.0472	0.131	0.882729	lm.nb	CD molecules	NM_009378.3:2845
Thbs1	0.388	0.212	-0.0276	0.804	1.31	0.981	1.75	0.0731	0.174	0.759451	lm.nb	Adaptive, Cell Cycle, Inflammation, Macrophage Functions	NM_011580.3:702
Thy1	0.232	0.142	-0.0474	0.511	1.17	0.968	1.43	0.11	0.231	0.636388	lm.nb	Adhesion, CD molecules, T-Cell Functions	NM_009382.3:425
Ticam1	0.0286	0.0534	-0.076	0.133	1.02	0.949	1.1	0.594	0.718	0.143876	lm.nb	B-Cell Functions, Chemokines & Receptors, Inflammation, Innate, Interleukins, Pathogen Response, TLR, Transporter Functions	NM_174989.4:2159
Tirap	0.0818	0.0564	-0.0288	0.192	1.06	0.98	1.14	0.153	0.283	0.548214	lm.nb	B-Cell Functions, Chemokines & Receptors, Inflammation, Innate, Interleukins, TLR	NM_001177846.1:254
Tlr1	-0.125	0.0446	-0.212	-0.0374	0.917	0.863	0.974	0.00723	0.0459	1.33819	lm.nb	CD molecules, Inflammation, Innate, Interleukins, Macrophage Functions, TLR	NM_030682.1:805
Tlr2	0.434	0.144	0.152	0.715	1.35	1.11	1.64	0.004	0.0332	1.47886	lm.nb	CD molecules, Inflammation, Innate, Leukocyte Functions, TLR	NM_011905.2:255
Tlr3	0.124	0.0619	0.003	0.246	1.09	1	1.19	0.0499	0.137	0.863279	lm.nb	CD molecules, Chemokines & Receptors, Inflammation, Innate, Interleukins, Pathogen Response, TLR, Transporter Functions	NM_126166.2:1165
Tlr4	0.0689	0.0592	-0.0472	0.185	1.05	0.968	1.14	0.25	0.382	0.417937	lm.nb	Adaptive, CD molecules, Chemokines & Receptors, Inflammation, Innate, Interleukins, Pathogen Response, T-Cell Functions, TLR	NM_021297.2:2510
Tlr5	0.208	0.17	-0.126	0.541	1.16	0.917	1.46	0.227	0.362	0.441291	lm.nb	Inflammation, Innate, Interleukins, TLR	NM_016928.2:560
Tlr7	0.0878	0.068	-0.0454	0.221	1.06	0.969	1.17	0.202	0.331	0.480172	lm.nb	Chemokines & Receptors, Inflammation, Innate, Interleukins, Microglial Functions, Pathogen Response, TLR	NM_133211.3:3210
Tmed1	-0.00745	0.0434	-0.0925	0.0776	0.995	0.938	1.06	0.864	0.904	0.0438316	loglinear	T-Cell Functions, Transporter Functions	NM_010744.3:104
Tmem173	0.347	0.177	-0.000149	0.694	1.27	1	1.62	0.0556	0.146	0.835647	lm.nb	Apoptosis, Innate, Interferon	NM_028261.1:1792
Tnf	0.664	0.151	0.368	0.961	1.58	1.29	1.95	5.64e-05	0.00292	2.53462	lm.nb	Adaptive, Chemokines & Receptors, Cytokines & Receptors, Humoral, Inflammation, Pathogen Response, T-Cell Functions, TNF Superfamily , Transporter Functions	NM_013693.1:1135
Tnfaip3	0.316	0.0821	0.155	0.477	1.25	1.11	1.39	0.000327	0.00997	2.0013	lm.nb	Apoptosis, B-Cell Functions, Inflammation, Innate	NM_009397.2:232
Tnfrsf10b	0.168	0.0746	0.0215	0.314	1.12	1.02	1.24	0.0289	0.1	1	lm.nb	Apoptosis, CD molecules, TNF Superfamily	NM_020275.3:1625
Tnfrsf11a	-0.0751	0.0539	-0.181	0.0305	0.949	0.882	1.02	0.169	0.301	0.521434	lm.nb	Adaptive, CD molecules, Cytokines & Receptors, Interleukins, TNF Superfamily	NM_009399.3:692
Tnfrsf12a	0.528	0.103	0.326	0.731	1.44	1.25	1.66	4.92e-06	0.00112	2.95078	lm.nb	Adhesion, Apoptosis, CD molecules, TNF Superfamily	NM_001161746.1:517
Tnfrsf14	0.0416	0.051	-0.0583	0.142	1.03	0.96	1.1	0.418	0.553	0.257275	lm.nb	CD molecules, T-Cell Functions, TNF Superfamily	NM_178931.2:625
Tnfrsf1a	0.0723	0.043	-0.012	0.156	1.05	0.992	1.11	0.0988	0.214	0.669586	lm.nb	CD molecules, Cytokines & Receptors, Inflammation, Interleukins, Pathogen Response, TNF Superfamily	NM_011609.2:615
Tnfrsf1b	0.376	0.112	0.156	0.596	1.3	1.11	1.51	0.00155	0.0202	1.69465	lm.nb	CD molecules, Inflammation, TNF Superfamily	NM_011610.3:3270
Tnfrsf8	0.112	0.0827	-0.0503	0.274	1.08	0.966	1.21	0.182	0.312	0.505845	lm.nb	Apoptosis, CD molecules, T-Cell Functions, TNF Superfamily	NM_009401.2:1275
Tnfsf10	0.0467	0.0931	-0.136	0.229	1.03	0.91	1.17	0.618	0.737	0.132533	lm.nb	Apoptosis, CD molecules, Cytokines & Receptors, TNF Superfamily	NM_009425.2:2055
Tnfsf13	0.17	0.0734	0.0265	0.314	1.13	1.02	1.24	0.0243	0.0896	1.04769	lm.nb	CD molecules, Cytokines & Receptors, TNF Superfamily	NM_023517.2:1443
Tnfsf13b	0.317	0.145	0.0338	0.601	1.25	1.02	1.52	0.0329	0.107	0.970616	lm.nb	B-Cell Functions, CD molecules, Cytokines & Receptors, T-Cell Functions, TNF Superfamily	NM_033622.1:225
Tnfsf15	0.0925	0.123	-0.148	0.333	1.07	0.903	1.26	0.454	0.586	0.232102	lm.nb	Apoptosis, Cytokines & Receptors, TNF Superfamily	NM_177371.3:4695
Tollip	0.064	0.0398	-0.0139	0.142	1.05	0.99	1.1	0.114	0.234	0.630784	loglinear	Inflammation, Innate, Interleukins	NM_023764.3:260
Traf2	0.066	0.0257	0.0157	0.116	1.05	1.01	1.08	0.013	0.0615	1.21112	loglinear	Apoptosis, Cytokines & Receptors, Innate, Interleukins, T-Cell Functions	NM_009422.2:1334
Traf3	0.102	0.0452	0.0133	0.191	1.07	1.01	1.14	0.0285	0.0993	1.00305	loglinear	Apoptosis, Cytokines & Receptors, Innate, TLR	NM_001048206.1:6385
Traf6	0.156	0.0542	0.0499	0.263	1.11	1.04	1.2	0.00581	0.0428	1.36856	lm.nb	Cytokines & Receptors, Innate, Interleukins, T-Cell Functions, TLR	NM_009424.2:980
Trp53	0.0386	0.0488	-0.057	0.134	1.03	0.961	1.1	0.432	0.566	0.247184	lm.nb	Apoptosis, Cell Cycle, Senescence, T-Cell Functions	NM_011640.1:1835
Txnip	0.131	0.0793	-0.0248	0.286	1.09	0.983	1.22	0.106	0.224	0.649752	lm.nb	Apoptosis, Cell Cycle, Innate	NM_023719.1:2340
Tyk2	0.138	0.062	0.0169	0.26	1.1	1.01	1.2	0.03	0.102	0.9914	lm.nb	Innate, T-Cell Functions	NM_001205312.1:1532
Ubc	0.0932	0.0703	-0.0446	0.231	1.07	0.97	1.17	0.191	0.32	0.49485	lm.nb	Basic Cell Functions, Innate	NM_019639.4:2193
Ulbp1	0.136	0.15	-0.159	0.43	1.1	0.896	1.35	0.372	0.507	0.294992	lm.nb	Interferon, Macrophage Functions, NK Cell Functions	NM_029975.2:595
Usp18	0.493	0.251	0.00207	0.984	1.41	1	1.98	0.0545	0.145	0.838632	lm.nb	Basic Cell Functions	NM_011909.2:1190
Vcam1	0.248	0.206	-0.156	0.651	1.19	0.898	1.57	0.235	0.367	0.435334	lm.nb	Adhesion, CD molecules, Leukocyte Functions, T-Cell Functions	NM_011693.2:1440
Vegfa	0.167	0.0766	0.0172	0.318	1.12	1.01	1.25	0.0335	0.108	0.966576	lm.nb	Apoptosis, Cytokines & Receptors, Macrophage Functions, T-Cell Functions	NM_001025250.3:3015
Vegfc	-0.143	0.0802	-0.301	0.0139	0.905	0.812	1.01	0.0799	0.186	0.730487	lm.nb	Cancer Progression	NM_009506.2:1320
Vhl	0.0393	0.0613	-0.0809	0.16	1.03	0.945	1.12	0.524	0.658	0.181774	lm.nb	Cancer Progression	NM_009507.3:820
Vim	0.426	0.175	0.0836	0.768	1.34	1.06	1.7	0.0182	0.0802	1.09583	lm.nb	Cancer Progression	NM_011701.4:34
Vwf	0.165	0.132	-0.0938	0.423	1.12	0.937	1.34	0.217	0.351	0.454693	lm.nb	Adhesion, Cancer Progression	NM_011708.3:6354
Xaf1	0.109	0.127	-0.14	0.358	1.08	0.908	1.28	0.395	0.529	0.276544	lm.nb	Apoptosis	NM_001037713.3:100
Xbp1	0.0293	0.0373	-0.0438	0.102	1.02	0.97	1.07	0.436	0.569	0.244888	loglinear		NM_013842.2:825
Xcl1	0.126	0.13	-0.13	0.381	1.09	0.914	1.3	0.34	0.474	0.324222	lm.nb	Chemokines & Receptors, Cytokines & Receptors, Inflammation, Innate, T-Cell Functions	NM_008510.1:103
Ythdf2	-0.00864	0.0377	-0.0826	0.0653	0.994	0.944	1.05	0.82	0.869	0.0609802	loglinear	Basic Cell Functions, Humoral	NM_145393.4:750
Yy1	0.0222	0.0261	-0.029	0.0733	1.02	0.98	1.05	0.4	0.534	0.272459	loglinear	T-Cell Functions	NM_009537.3:760
Zbp1	0.157	0.14	-0.118	0.432	1.12	0.921	1.35	0.269	0.399	0.399027	lm.nb	Innate	NM_021394.2:473
Zfp13	-0.115	0.134	-0.378	0.147	0.923	0.77	1.11	0.393	0.529	0.276544	lm.nb	Basic Cell Functions	NM_011747.2:419

## Sheet: DEGs CP vs CON
Gene	Log2 fold change	std error (log2)	Lower confidence limit (log2)	Upper confidence limit (log2)	Linear fold change	Lower confidence limit (linear)	Upper confidence limit (linear)	P-value	BH.p.value	neg.Log.p.value	method	Gene.sets	probe.ID
Abca1	-0.0862	0.136	-0.353	0.18	0.942	0.783	1.13	0.529	0.86	0.0655015	lm.nb	Innate, Transporter Functions	NM_013454.3:6865
Abcb1a	-0.117	0.114	-0.341	0.107	0.922	0.789	1.08	0.309	0.795	0.0996329	lm.nb	CD molecules, Cell Cycle, Transporter Functions	NM_011076.1:2600
Abcg1	-0.0846	0.106	-0.292	0.123	0.943	0.817	1.09	0.427	0.846	0.0726296	lm.nb	Innate, Transporter Functions	NM_009593.1:295
Abl1	-0.0132	0.0444	-0.1	0.0739	0.991	0.933	1.05	0.768	0.942	0.0259491	lm.nb	Apoptosis, Cell Cycle, Innate, Senescence	NM_009594.4:1378
Ada	-0.1	0.113	-0.321	0.121	0.933	0.8	1.09	0.38	0.826	0.08302	lm.nb	Adhesion, B-Cell Functions, T-Cell Functions	NM_007398.3:795
Akt3	0.0752	0.174	-0.266	0.416	1.05	0.832	1.33	0.668	0.908	0.0419142	lm.nb	Cancer Progression, Transporter Functions	NM_011785.3:2494
Alcam	-0.0169	0.0585	-0.132	0.0977	0.988	0.913	1.07	0.774	0.942	0.0259491	lm.nb	Adhesion, CD molecules	NM_009655.1:2605
Ambp	-0.268	0.184	-0.628	0.0927	0.831	0.647	1.07	0.151	0.692	0.159894	lm.nb	Transporter Functions	NM_007443.3:410
Amica1	-0.0486	0.0901	-0.225	0.128	0.967	0.855	1.09	0.592	0.886	0.0525663	lm.nb	Adhesion, Transporter Functions	NM_001005421.4:1002
Angpt2	-0.181	0.12	-0.415	0.0535	0.882	0.75	1.04	0.137	0.686	0.163676	lm.nb	Adhesion, Cancer Progression	NM_007426.3:2020
Anp32b	0.0325	0.035	-0.0361	0.101	1.02	0.975	1.07	0.357	0.825	0.0835461	loglinear	Cell Cycle	NM_130889.2:480
Anxa1	-0.119	0.0973	-0.31	0.0713	0.921	0.807	1.05	0.225	0.774	0.111259	lm.nb	Cell Cycle, Inflammation, T-Cell Functions, Transporter Functions	NM_010730.2:400
Apoe	-0.274	0.15	-0.568	0.0194	0.827	0.675	1.01	0.073	0.625	0.20412	lm.nb	Apoptosis, Cancer Progression, Transporter Functions	NM_009696.3:129
App	-0.0442	0.0514	-0.145	0.0566	0.97	0.904	1.04	0.394	0.826	0.08302	lm.nb	Apoptosis, Cell Cycle, Innate, Transporter Functions	NM_007471.2:511
Arg1	-0.0604	0.123	-0.302	0.181	0.959	0.811	1.13	0.626	0.891	0.0501223	lm.nb	Basic Cell Functions	NM_007482.3:626
Arg2	-0.219	0.215	-0.64	0.201	0.859	0.642	1.15	0.312	0.795	0.0996329	lm.nb	Basic Cell Functions	NM_009705.2:249
Atf1	-0.0615	0.0438	-0.147	0.0244	0.958	0.903	1.02	0.167	0.703	0.153045	lm.nb	Innate	NM_007497.3:1216
Atf2	-0.00742	0.0376	-0.081	0.0662	0.995	0.945	1.05	0.844	0.969	0.0136762	loglinear	Innate	NM_001284371.1:1392
Atg10	0.139	0.0539	0.0333	0.244	1.1	1.02	1.18	0.0129	0.49	0.309804	lm.nb	Transporter Functions	NM_025770.3:46
Atg12	0.012	0.041	-0.0685	0.0924	1.01	0.954	1.07	0.771	0.942	0.0259491	loglinear	Innate, Transporter Functions	NM_026217.1:1800
Atg16l1	-0.0191	0.0424	-0.102	0.064	0.987	0.932	1.05	0.654	0.908	0.0419142	loglinear	Transporter Functions	NM_001205391.1:280
Atg5	-0.0115	0.0379	-0.0858	0.0628	0.992	0.942	1.04	0.763	0.942	0.0259491	loglinear	Apoptosis, Innate, Transporter Functions	NM_053069.5:2142
Atg7	0.0562	0.0462	-0.0344	0.147	1.04	0.976	1.11	0.229	0.774	0.111259	lm.nb	Apoptosis, Transporter Functions	NM_028835.1:855
Atm	0.0189	0.0507	-0.0805	0.118	1.01	0.946	1.09	0.71	0.918	0.0371573	lm.nb	Apoptosis, B-Cell Functions, Cell Cycle, Senescence	NM_007499.2:5543
Axl	-0.342	0.156	-0.648	-0.0353	0.789	0.638	0.976	0.0334	0.566	0.247184	lm.nb	Inflammation, Innate, NK Cell Functions, Transporter Functions	NM_009465.3:3820
Bax	0.0235	0.037	-0.049	0.0959	1.02	0.967	1.07	0.528	0.86	0.0655015	loglinear	Apoptosis, Transporter Functions	NM_007527.3:735
Bcl10	-0.0176	0.0423	-0.101	0.0653	0.988	0.933	1.05	0.679	0.913	0.0395292	loglinear	B-Cell Functions, Innate, Interleukins, T-Cell Functions	NM_009740.1:1168
Bcl2	-0.0209	0.0855	-0.188	0.147	0.986	0.878	1.11	0.808	0.952	0.0213631	lm.nb	B-Cell Functions, Innate, T-Cell Functions	NM_009741.3:1844
Bcl2l1	-0.0253	0.049	-0.121	0.0708	0.983	0.919	1.05	0.609	0.886	0.0525663	lm.nb	Apoptosis, Cytokines & Receptors, Innate	NM_009743.4:200
Bcl6	-0.0872	0.0674	-0.219	0.0449	0.941	0.859	1.03	0.202	0.749	0.125518	lm.nb	B-Cell Functions, Inflammation, T-Cell Functions	NM_009744.3:185
Bid	0.026	0.0511	-0.0742	0.126	1.02	0.95	1.09	0.614	0.886	0.0525663	lm.nb	Apoptosis, Cell Cycle, Innate	NM_007544.3:1307
Birc5	0.18	0.113	-0.0406	0.401	1.13	0.972	1.32	0.116	0.654	0.184422	lm.nb	Apoptosis, Cell Cycle, Cytokines & Receptors	NM_009689.2:237
Blnk	0.00206	0.045	-0.0862	0.0903	1	0.942	1.06	0.964	0.985	0.00656377	lm.nb	B-Cell Functions, Humoral	NM_008528.4:1546
Bmi1	-0.0422	0.0484	-0.137	0.0527	0.971	0.909	1.04	0.388	0.826	0.08302	loglinear	B-Cell Functions, Humoral, Senescence	NM_007552.4:3354
Bst2	-0.314	0.119	-0.546	-0.0815	0.805	0.685	0.945	0.0108	0.49	0.309804	lm.nb	CD molecules, Humoral, Innate	NM_198095.2:468
Btk	0.0197	0.121	-0.218	0.258	1.01	0.86	1.2	0.872	0.976	0.0105502	lm.nb	Apoptosis, Innate	NM_013482.2:2255
C1qa	-0.15	0.172	-0.488	0.188	0.901	0.713	1.14	0.388	0.826	0.08302	lm.nb	Complement Pathway, Innate	NM_007572.2:566
C1qb	-0.188	0.173	-0.528	0.151	0.878	0.694	1.11	0.282	0.795	0.0996329	lm.nb	Complement Pathway, Innate	NM_009777.2:865
C1qbp	-0.0479	0.0444	-0.135	0.0392	0.967	0.911	1.03	0.286	0.795	0.0996329	lm.nb	Adaptive, CD molecules, Complement Pathway, Inflammation	NM_007573.2:630
C1ra	-0.299	0.162	-0.616	0.0189	0.813	0.652	1.01	0.0711	0.625	0.20412	lm.nb	Complement Pathway, Innate	NM_023143.3:1923
C1s1	-0.397	0.162	-0.714	-0.0788	0.76	0.609	0.947	0.0179	0.49	0.309804	lm.nb	Complement Pathway, Innate	NM_144938.2:2490
C2	-0.163	0.174	-0.503	0.178	0.893	0.705	1.13	0.355	0.825	0.0835461	lm.nb	Complement Pathway, Innate	NM_013484.2:2359
C3	0.0422	0.279	-0.505	0.59	1.03	0.705	1.5	0.881	0.976	0.0105502	lm.nb	Cancer Progression, Complement Pathway, Inflammation, Innate, Transporter Functions	NM_009778.2:285
C4b	-0.338	0.261	-0.849	0.173	0.791	0.555	1.13	0.201	0.749	0.125518	lm.nb	Complement Pathway, Humoral, Inflammation, Innate	NM_009780.2:491
Card11	-0.071	0.102	-0.27	0.129	0.952	0.829	1.09	0.489	0.857	0.0670192	lm.nb	B-Cell Functions, Cytokines & Receptors, Interleukins, T-Cell Functions	NM_175362.2:545
Casp1	-0.037	0.0463	-0.128	0.0538	0.975	0.915	1.04	0.428	0.846	0.0726296	lm.nb	Cytokines & Receptors, Innate, Interleukins, Microglial Functions	NM_009807.2:259
Casp3	-0.0277	0.0483	-0.122	0.067	0.981	0.919	1.05	0.569	0.879	0.0560111	lm.nb	Apoptosis, B-Cell Functions, Cell Cycle, T-Cell Functions	NM_009810.2:630
Casp8	-0.071	0.0506	-0.17	0.0283	0.952	0.889	1.02	0.167	0.703	0.153045	lm.nb	Apoptosis, Cancer Progression, Innate, Macrophage Functions	NM_009812.2:1463
Ccl11	-0.549	0.208	-0.957	-0.141	0.684	0.515	0.907	0.0111	0.49	0.309804	lm.nb	Adaptive, Cancer Progression, Chemokines & Receptors, Cytokines & Receptors, Inflammation, T-Cell Functions	NM_011330.3:430
Ccl2	-0.323	0.175	-0.666	0.0203	0.799	0.63	1.01	0.071	0.625	0.20412	lm.nb	Chemokines & Receptors, Cytokines & Receptors, Humoral, Inflammation, Innate, Interleukins, Macrophage Functions, NK Cell Functions, Pathogen Response, T-Cell Functions	NM_011333.3:415
Ccl20	-0.173	0.184	-0.533	0.188	0.887	0.691	1.14	0.353	0.825	0.0835461	lm.nb	Chemokines & Receptors, Cytokines & Receptors, Inflammation	NM_016960.1:120
Ccl21a	-0.53	0.292	-1.1	0.0417	0.693	0.466	1.03	0.0751	0.625	0.20412	lm.nb	Chemokines & Receptors	NM_011124.4:170
Ccl22	-0.161	0.157	-0.468	0.146	0.894	0.723	1.11	0.308	0.795	0.0996329	lm.nb	Chemokines & Receptors, Cytokines & Receptors, Humoral, Inflammation	NM_009137.2:1096
Ccl25	-0.25	0.16	-0.563	0.0628	0.841	0.677	1.04	0.123	0.654	0.184422	lm.nb	Adaptive, Chemokines & Receptors, Cytokines & Receptors, Inflammation, Leukocyte Functions	NM_009138.3:316
Ccl26	-0.255	0.0994	-0.45	-0.0601	0.838	0.732	0.959	0.0133	0.49	0.309804	lm.nb	Adaptive, Chemokines & Receptors, Cytokines & Receptors, Inflammation	NM_001013412.2:140
Ccl27a	0.184	0.13	-0.0713	0.439	1.14	0.952	1.36	0.164	0.703	0.153045	lm.nb	Cytokines & Receptors	NM_001048179.1:265
Ccl28	-0.0523	0.0928	-0.234	0.13	0.964	0.85	1.09	0.576	0.88	0.0555173	lm.nb	Chemokines & Receptors, Cytokines & Receptors	NM_020279.3:234
Ccl3	-0.0982	0.226	-0.541	0.344	0.934	0.688	1.27	0.665	0.908	0.0419142	lm.nb	Adaptive, Chemokines & Receptors, Cytokines & Receptors, Humoral, Inflammation, NK Cell Functions, T-Cell Functions, Transporter Functions	NM_011337.1:60
Ccl5	-0.422	0.17	-0.755	-0.0888	0.747	0.593	0.94	0.0164	0.49	0.309804	lm.nb	Adaptive, Cancer Progression, Chemokines & Receptors, Dendritic Cell Functions, Inflammation, Innate, Macrophage Functions, NK Cell Functions, T-Cell Functions, Transporter Functions	NM_013653.3:240
Ccl6	0.00926	0.0836	-0.155	0.173	1.01	0.898	1.13	0.912	0.979	0.00921731	lm.nb	Chemokines & Receptors, Cytokines & Receptors	NM_009139.2:825
Ccl7	-0.225	0.118	-0.456	0.00492	0.855	0.729	1	0.0607	0.619	0.208309	lm.nb	Adaptive, Cancer Progression, Chemokines & Receptors, Cytokines & Receptors, Humoral, Inflammation, NK Cell Functions, T-Cell Functions	NM_013654.2:215
Ccl9	-0.0824	0.11	-0.298	0.133	0.944	0.813	1.1	0.457	0.856	0.0675262	lm.nb	Chemokines & Receptors, Cytokines & Receptors	NM_011338.2:1125
Ccnd3	-0.0454	0.0443	-0.132	0.0414	0.969	0.912	1.03	0.31	0.795	0.0996329	loglinear	Cell Cycle, T-Cell Functions	NM_007632.2:1311
Ccr2	-0.103	0.239	-0.571	0.365	0.931	0.673	1.29	0.669	0.908	0.0419142	lm.nb	Adaptive, CD molecules, Cancer Progression, Chemokines & Receptors, Cytokines & Receptors, Dendritic Cell Functions, Humoral, Inflammation, Interleukins, Macrophage Functions, T-Cell Functions	NM_009915.2:2965
Ccr5	0.052	0.0893	-0.123	0.227	1.04	0.918	1.17	0.563	0.879	0.0560111	lm.nb	Adaptive, CD molecules, Chemokines & Receptors, Cytokines & Receptors, Dendritic Cell Functions, Macrophage Functions, T-Cell Functions, Transporter Functions	NM_009917.5:1340
Ccr8	-0.0397	0.0915	-0.219	0.14	0.973	0.859	1.1	0.666	0.908	0.0419142	lm.nb	Adaptive, Chemokines & Receptors	NM_007720.2:426
Ccrl2	-0.0146	0.208	-0.422	0.392	0.99	0.747	1.31	0.944	0.985	0.00656377	lm.nb	Adaptive, Chemokines & Receptors, Inflammation	NM_017466.4:655
Cd14	-0.182	0.123	-0.422	0.0583	0.882	0.746	1.04	0.144	0.689	0.161781	lm.nb	CD molecules, Cytokines & Receptors, Inflammation, Innate, Pathogen Response, Transporter Functions	NM_009841.3:235
Cd164	-0.0381	0.0407	-0.118	0.0418	0.974	0.922	1.03	0.355	0.825	0.0835461	lm.nb	Adhesion, CD molecules	NM_016898.2:688
Cd180	0.271	0.314	-0.344	0.886	1.21	0.788	1.85	0.392	0.826	0.08302	lm.nb	CD molecules, Inflammation, Innate	NM_008533.2:860
Cd1d1	0.0915	0.0773	-0.06	0.243	1.07	0.959	1.18	0.242	0.774	0.111259	lm.nb	Antigen Processing, CD molecules, Innate, Interleukins, MHC, Macrophage Functions, T-Cell Functions	NM_007639.3:1340
Cd200	-0.13	0.0814	-0.29	0.0291	0.914	0.818	1.02	0.115	0.654	0.184422	lm.nb	CD molecules	NM_010818.3:686
Cd207	-0.192	0.079	-0.347	-0.0377	0.875	0.786	0.974	0.0183	0.49	0.309804	lm.nb	CD molecules	NM_144943.3:605
Cd244	0.0794	0.151	-0.217	0.376	1.06	0.86	1.3	0.602	0.886	0.0525663	lm.nb	CD molecules, NK Cell Functions	NM_018729.2:262
Cd247	-0.0518	0.133	-0.313	0.21	0.965	0.805	1.16	0.699	0.918	0.0371573	lm.nb	CD molecules, NK Cell Functions, T-Cell Functions	NM_001113391.2:215
Cd274	-0.128	0.161	-0.443	0.187	0.915	0.735	1.14	0.43	0.846	0.0726296	lm.nb	CD molecules, T-Cell Functions	NM_021893.2:515
Cd276	0.0593	0.1	-0.137	0.256	1.04	0.909	1.19	0.556	0.879	0.0560111	lm.nb	CD molecules, Inflammation, Interleukins, T-Cell Functions	NM_133983.4:1278
Cd28	-0.0382	0.136	-0.305	0.229	0.974	0.809	1.17	0.781	0.942	0.0259491	lm.nb	Adaptive, B-Cell Functions, CD molecules, Humoral, Inflammation, Interleukins, T-Cell Functions	NM_007642.4:3304
Cd34	-0.337	0.227	-0.783	0.108	0.792	0.581	1.08	0.144	0.689	0.161781	lm.nb	CD molecules, Cancer Progression, Interleukins, Leukocyte Functions	NM_001111059.1:560
Cd36	-0.0456	0.266	-0.567	0.476	0.969	0.675	1.39	0.864	0.976	0.0105502	lm.nb	CD molecules, Cancer Progression, Innate, Transporter Functions	NM_007643.3:1520
Cd37	0.209	0.216	-0.214	0.632	1.16	0.862	1.55	0.338	0.821	0.0856568	lm.nb	B-Cell Functions, CD molecules, Humoral	NM_007645.4:180
Cd38	0.0576	0.0898	-0.118	0.234	1.04	0.921	1.18	0.524	0.86	0.0655015	lm.nb	Apoptosis, B-Cell Functions, CD molecules	NM_007646.4:1490
Cd3d	-0.0149	0.115	-0.24	0.211	0.99	0.846	1.16	0.898	0.976	0.0105502	lm.nb	CD molecules, T-Cell Functions	NM_013487.2:289
Cd3eap	-0.071	0.0847	-0.237	0.095	0.952	0.849	1.07	0.406	0.826	0.08302	lm.nb	CD molecules	NM_145822.2:1858
Cd3g	-0.0575	0.109	-0.271	0.156	0.961	0.829	1.11	0.6	0.886	0.0525663	lm.nb	Apoptosis, CD molecules, T-Cell Functions, Transporter Functions	NM_009850.2:430
Cd40	-0.279	0.145	-0.564	0.00597	0.824	0.676	1	0.0606	0.619	0.208309	lm.nb	Adaptive, B-Cell Functions, CD molecules, Dendritic Cell Functions, Humoral, Inflammation, T-Cell Functions, TNF Superfamily	NM_011611.2:1425
Cd40lg	-0.141	0.108	-0.353	0.0699	0.907	0.783	1.05	0.196	0.749	0.125518	lm.nb	Adaptive, B-Cell Functions, CD molecules, Cytokines & Receptors, Dendritic Cell Functions, Inflammation, Interleukins, MHC, T-Cell Functions, TNF Superfamily	NM_011616.2:600
Cd47	-0.0102	0.0545	-0.117	0.0967	0.993	0.922	1.07	0.853	0.974	0.011441	lm.nb	CD molecules, Inflammation, T-Cell Functions, Transporter Functions	NM_010581.3:165
Cd48	-0.0991	0.171	-0.434	0.235	0.934	0.74	1.18	0.564	0.879	0.0560111	lm.nb	CD molecules, T-Cell Functions	NM_007649.4:370
Cd53	-0.0173	0.208	-0.425	0.39	0.988	0.745	1.31	0.934	0.985	0.00656377	lm.nb	CD molecules	NM_007651.3:2300
Cd55	-0.106	0.0891	-0.281	0.0684	0.929	0.823	1.05	0.239	0.774	0.111259	lm.nb	CD molecules, Complement Pathway, Innate	NM_010016.2:1058
Cd63	-0.0308	0.04	-0.109	0.0477	0.979	0.927	1.03	0.446	0.849	0.0710923	lm.nb	Adhesion, CD molecules	NM_001042580.1:220
Cd68	-0.214	0.161	-0.53	0.102	0.862	0.693	1.07	0.19	0.743	0.129011	lm.nb	CD molecules	NM_009853.1:636
Cd7	-0.0699	0.0662	-0.2	0.0599	0.953	0.871	1.04	0.296	0.795	0.0996329	lm.nb	CD molecules, NK Cell Functions	NM_009854.1:234
Cd70	-0.233	0.0922	-0.414	-0.0526	0.851	0.751	0.964	0.0145	0.49	0.309804	lm.nb	B-Cell Functions, CD molecules, Cytokines & Receptors, TNF Superfamily	NM_011617.1:650
Cd74	-0.116	0.19	-0.489	0.258	0.923	0.713	1.2	0.547	0.879	0.0560111	lm.nb	Antigen Processing, B-Cell Functions, CD molecules, Innate, MHC, T-Cell Functions	NM_001042605.1:391
Cd79b	0.297	0.432	-0.549	1.14	1.23	0.683	2.21	0.495	0.857	0.0670192	lm.nb	B-Cell Functions, CD molecules	NM_008339.2:330
Cd81	0.0431	0.0874	-0.128	0.214	1.03	0.915	1.16	0.624	0.891	0.0501223	lm.nb	B-Cell Functions, CD molecules	NM_133655.2:575
Cd83	0.0508	0.1	-0.145	0.247	1.04	0.904	1.19	0.614	0.886	0.0525663	lm.nb	B-Cell Functions, CD molecules, Dendritic Cell Functions, Humoral, Interleukins, T-Cell Functions	NM_009856.2:1624
Cd9	0.0151	0.0834	-0.148	0.178	1.01	0.902	1.13	0.857	0.975	0.0109954	lm.nb	Adhesion, CD molecules	NM_007657.3:620
Cd97	-0.0116	0.0502	-0.11	0.0867	0.992	0.927	1.06	0.817	0.958	0.0186345	lm.nb	Adaptive, Adhesion, CD molecules, Inflammation, Innate	NM_011925.1:1975
Cd99	-0.0604	0.0668	-0.191	0.0705	0.959	0.876	1.05	0.37	0.826	0.08302	lm.nb	CD molecules	NM_025584.2:716
Cdh1	-0.0433	0.0516	-0.144	0.0578	0.97	0.905	1.04	0.405	0.826	0.08302	lm.nb	CD molecules, Cancer Progression	NM_009864.2:1610
Cdkn1a	0.0292	0.0985	-0.164	0.222	1.02	0.893	1.17	0.768	0.942	0.0259491	lm.nb	B-Cell Functions, Cancer Progression, Cell Cycle, Senescence	NM_007669.4:1670
Ceacam1	-0.077	0.0832	-0.24	0.086	0.948	0.847	1.06	0.359	0.825	0.0835461	lm.nb	CD molecules, Cancer Progression	NM_001039185.1:294
Cebpb	-0.0792	0.101	-0.278	0.12	0.947	0.825	1.09	0.439	0.849	0.0710923	lm.nb	Inflammation, Innate, T-Cell Functions	NM_009883.3:1147
Cfb	-0.16	0.0563	-0.27	-0.0498	0.895	0.829	0.966	0.00638	0.486	0.313364	lm.nb	Complement Pathway, Innate	NM_008198.2:1685
Cfd	-0.152	0.497	-1.13	0.821	0.9	0.458	1.77	0.76	0.942	0.0259491	lm.nb	Complement Pathway, Innate	NM_013459.1:526
Cfp	-0.0644	0.214	-0.483	0.355	0.956	0.715	1.28	0.765	0.942	0.0259491	lm.nb	Cancer Progression, Complement Pathway, Innate	NM_008823.3:1107
Chuk	-0.0436	0.0415	-0.125	0.0377	0.97	0.917	1.03	0.298	0.795	0.0996329	lm.nb	Innate	NM_001162410.1:222
Cklf	0.00828	0.0584	-0.106	0.123	1.01	0.929	1.09	0.888	0.976	0.0105502	lm.nb	Adaptive, Chemokines & Receptors, Cytokines & Receptors, Inflammation, Leukocyte Functions, Macrophage Functions	NM_029295.2:54
Clu	0.131	0.227	-0.315	0.576	1.09	0.804	1.49	0.568	0.879	0.0560111	lm.nb	Apoptosis, Cancer Progression, Innate	NM_013492.2:354
Cma1	0.614	0.39	-0.15	1.38	1.53	0.901	2.6	0.121	0.654	0.184422	lm.nb	Adaptive, Cancer Progression, Inflammation, Interleukins, T-Cell Functions	NM_010780.2:860
Cmah	0.127	0.274	-0.41	0.663	1.09	0.753	1.58	0.646	0.906	0.0428718	lm.nb	Transporter Functions	NM_001111110.2:664
Cmpk2	-0.149	0.0921	-0.329	0.0319	0.902	0.796	1.02	0.113	0.654	0.184422	lm.nb	Basic Cell Functions	NM_020557.4:1600
Col1a1	-0.237	0.236	-0.699	0.225	0.849	0.616	1.17	0.32	0.805	0.0942041	lm.nb	Cancer Progression, Transporter Functions	NM_007742.3:215
Col3a1	-0.207	0.188	-0.576	0.161	0.866	0.671	1.12	0.275	0.795	0.0996329	lm.nb	Adhesion, Cancer Progression, Cytokines & Receptors	NM_009930.1:4370
Col4a1	-0.259	0.155	-0.563	0.0459	0.836	0.677	1.03	0.102	0.654	0.184422	lm.nb	Cancer Progression	NM_009931.2:4116
Creb1	-0.0445	0.0405	-0.124	0.0349	0.97	0.918	1.02	0.278	0.795	0.0996329	loglinear	Innate	NM_001037726.1:2734
Crebbp	-0.00519	0.0385	-0.0806	0.0702	0.996	0.946	1.05	0.893	0.976	0.0105502	loglinear	Cancer Progression, Innate, T-Cell Functions	NM_001025432.1:3770
Csf1	0.199	0.253	-0.297	0.694	1.15	0.814	1.62	0.436	0.848	0.0716041	lm.nb	Cytokines & Receptors, Inflammation, Innate, Macrophage Functions, Transporter Functions	NM_001113530.1:833
Csf1r	-0.23	0.193	-0.609	0.149	0.853	0.656	1.11	0.239	0.774	0.111259	lm.nb	CD molecules, Chemokines & Receptors, Cytokines & Receptors, Innate, Macrophage Functions	NM_001037859.2:1892
Ctsh	-0.0683	0.0397	-0.146	0.00944	0.954	0.904	1.01	0.0911	0.641	0.193142	loglinear	Apoptosis, MHC, T-Cell Functions	NM_007801.2:1090
Ctsl	-0.125	0.0761	-0.274	0.0243	0.917	0.827	1.02	0.107	0.654	0.184422	lm.nb	Basic Cell Functions	NM_009984.3:45
Ctss	-0.0902	0.0771	-0.241	0.0608	0.939	0.846	1.04	0.247	0.774	0.111259	lm.nb	Innate	NM_021281.2:740
Cx3cl1	-0.0575	0.0854	-0.225	0.11	0.961	0.856	1.08	0.504	0.857	0.0670192	lm.nb	Chemokines & Receptors, Cytokines & Receptors, Macrophage Functions	NM_009142.3:125
Cx3cr1	-0.096	0.147	-0.383	0.191	0.936	0.767	1.14	0.516	0.857	0.0670192	lm.nb	Chemokines & Receptors, Cytokines & Receptors, Macrophage Functions, Microglial Functions	NM_009987.3:2696
Cxcl1	-0.36	0.2	-0.752	0.0329	0.779	0.594	1.02	0.0785	0.625	0.20412	lm.nb	Adaptive, Chemokines & Receptors, Cytokines & Receptors, Inflammation, Transporter Functions	NM_008176.1:560
Cxcl10	0.216	0.418	-0.602	1.03	1.16	0.659	2.05	0.607	0.886	0.0525663	lm.nb	Adaptive, Chemokines & Receptors, Cytokines & Receptors, Inflammation, Innate, Leukocyte Functions	NM_021274.1:115
Cxcl12	-0.123	0.183	-0.481	0.235	0.918	0.717	1.18	0.505	0.857	0.0670192	lm.nb	Chemokines & Receptors, Cytokines & Receptors, Leukocyte Functions, T-Cell Functions, Transporter Functions	NM_021704.3:259
Cxcl13	0.138	0.271	-0.393	0.668	1.1	0.762	1.59	0.613	0.886	0.0525663	lm.nb	Adaptive, B-Cell Functions, Chemokines & Receptors, Cytokines & Receptors, Humoral, Inflammation, T-Cell Functions	NM_018866.2:551
Cxcl14	-0.277	0.224	-0.716	0.163	0.825	0.609	1.12	0.223	0.774	0.111259	lm.nb	Adaptive, Chemokines & Receptors, Cytokines & Receptors, Inflammation	XM_006517307.1:446
Cxcl16	-0.00979	0.122	-0.248	0.229	0.993	0.842	1.17	0.936	0.985	0.00656377	lm.nb	Chemokines & Receptors, Cytokines & Receptors, Innate, Interferon	NM_023158.6:679
Cxcl2	-0.0908	0.278	-0.636	0.454	0.939	0.643	1.37	0.746	0.942	0.0259491	lm.nb	Adaptive, Chemokines & Receptors, Cytokines & Receptors, Inflammation, Innate, Leukocyte Functions	NM_009140.2:765
Cxcl5	-0.172	0.225	-0.613	0.269	0.887	0.654	1.2	0.448	0.849	0.0710923	lm.nb	Chemokines & Receptors, Cytokines & Receptors, Inflammation, Leukocyte Functions	NM_009141.2:565
Cxcr3	-0.192	0.138	-0.463	0.0792	0.875	0.725	1.06	0.171	0.703	0.153045	lm.nb	Adaptive, CD molecules, Chemokines & Receptors, Cytokines & Receptors, Innate, T-Cell Functions	NM_009910.2:605
Cxcr4	0.176	0.181	-0.178	0.53	1.13	0.884	1.44	0.335	0.819	0.0867161	lm.nb	CD molecules, Chemokines & Receptors, Cytokines & Receptors, Dendritic Cell Functions, Inflammation, T-Cell Functions, Transporter Functions	NM_009911.3:704
Cybb	-0.257	0.262	-0.771	0.257	0.837	0.586	1.19	0.332	0.819	0.0867161	lm.nb	Innate, Transporter Functions	NM_007807.2:1535
Cyfip2	-0.0914	0.169	-0.422	0.24	0.939	0.746	1.18	0.591	0.886	0.0525663	lm.nb	Adhesion, Apoptosis, Innate	NM_001252459.1:1136
Cyld	0.0119	0.0366	-0.0599	0.0836	1.01	0.959	1.06	0.747	0.942	0.0259491	loglinear	Apoptosis, Cell Cycle, Innate	NM_001276279.1:2200
Ddx58	-0.0584	0.0697	-0.195	0.0783	0.96	0.874	1.06	0.407	0.826	0.08302	lm.nb	Innate, Interferon	NM_172689.3:1751
Ddx60	-0.397	0.178	-0.746	-0.0482	0.759	0.596	0.967	0.0301	0.566	0.247184	lm.nb	Basic Cell Functions	NM_001081215.1:2965
Dll4	-0.0685	0.066	-0.198	0.0608	0.954	0.872	1.04	0.304	0.795	0.0996329	lm.nb	Cancer Progression	NM_019454.2:542
Dmbt1	-0.198	0.0727	-0.341	-0.0556	0.872	0.79	0.962	0.00879	0.49	0.309804	lm.nb	Innate, Transporter Functions	XM_006507298.1:2054
Dock9	-0.0377	0.0477	-0.131	0.0558	0.974	0.913	1.04	0.433	0.846	0.0726296	lm.nb	Basic Cell Functions	XM_976068.1:360
Dpp4	-0.0608	0.0585	-0.176	0.0539	0.959	0.885	1.04	0.304	0.795	0.0996329	lm.nb	B-Cell Functions, CD molecules, T-Cell Functions	NM_001159543.1:1303
Dusp4	0.128	0.125	-0.116	0.372	1.09	0.923	1.29	0.308	0.795	0.0996329	lm.nb	Basic Cell Functions, Innate	NM_176933.4:2200
Dusp6	-0.0288	0.111	-0.246	0.189	0.98	0.843	1.14	0.796	0.946	0.0241089	lm.nb	Apoptosis, Innate	NM_026268.2:1648
Ecsit	-0.00258	0.0486	-0.0979	0.0928	0.998	0.934	1.07	0.958	0.985	0.00656377	loglinear	Innate	NM_001253897.1:348
Egfr	-0.103	0.0646	-0.229	0.0241	0.931	0.853	1.02	0.119	0.654	0.184422	lm.nb	Apoptosis, Cancer Progression	NM_207655.2:1335
Egr1	-0.114	0.149	-0.406	0.177	0.924	0.755	1.13	0.446	0.849	0.0710923	lm.nb	Interleukins, Senescence, T-Cell Functions	NM_007913.5:515
Egr2	-0.0483	0.0657	-0.177	0.0804	0.967	0.885	1.06	0.465	0.857	0.0670192	lm.nb		NM_010118.2:1785
Ep300	-0.0387	0.049	-0.135	0.0573	0.974	0.911	1.04	0.433	0.846	0.0726296	lm.nb	Apoptosis, Innate	NM_177821.6:4305
Epcam	-0.027	0.0403	-0.106	0.0519	0.981	0.929	1.04	0.505	0.857	0.0670192	lm.nb	CD molecules	NM_008532.2:1550
Epsti1	0.0251	0.0848	-0.141	0.191	1.02	0.907	1.14	0.768	0.942	0.0259491	lm.nb	Basic Cell Functions	NM_029495.2:26
Erbb2	-0.115	0.0672	-0.247	0.0169	0.923	0.843	1.01	0.0935	0.641	0.193142	lm.nb	Cancer Progression, Cytokines & Receptors	NM_001003817.1:1395
Ets1	-0.0189	0.13	-0.273	0.235	0.987	0.828	1.18	0.885	0.976	0.0105502	lm.nb	Apoptosis, Cell Cycle, Senescence	NM_001038642.1:740
Ewsr1	0.0423	0.0293	-0.0151	0.0998	1.03	0.99	1.07	0.155	0.693	0.159267	loglinear	Basic Cell Functions	NM_007968.3:150
F2rl1	-0.00318	0.0657	-0.132	0.126	0.998	0.913	1.09	0.962	0.985	0.00656377	lm.nb	Cytokines & Receptors, Inflammation, Innate, Leukocyte Functions	NM_007974.4:994
Fadd	0.0321	0.0384	-0.0431	0.107	1.02	0.971	1.08	0.407	0.826	0.08302	loglinear	Apoptosis, Innate, Interferon, Interleukins	NM_010175.5:2641
Fap	-0.0806	0.104	-0.284	0.123	0.946	0.821	1.09	0.442	0.849	0.0710923	lm.nb	Cancer Progression	NM_007986.2:530
Fas	-0.00237	0.0702	-0.14	0.135	0.998	0.908	1.1	0.973	0.993	0.00305075	lm.nb	B-Cell Functions, CD molecules, Inflammation, T-Cell Functions, TNF Superfamily , Transporter Functions	NM_007987.2:596
Fcer1g	-0.318	0.181	-0.673	0.0375	0.802	0.627	1.03	0.0856	0.641	0.193142	lm.nb	Antigen Processing, Interleukins, MHC, Transporter Functions	NM_010185.4:264
Fcgr1	-0.342	0.166	-0.667	-0.0176	0.789	0.63	0.988	0.0439	0.619	0.208309	lm.nb	Antigen Processing, CD molecules, Innate, MHC, Transporter Functions	NM_010186.5:185
Fcgr2b	-0.287	0.233	-0.743	0.169	0.82	0.597	1.12	0.223	0.774	0.111259	lm.nb	Antigen Processing, B-Cell Functions, CD molecules, Inflammation, Interleukins, MHC, Transporter Functions	NM_001077189.1:1225
Flt3	-0.169	0.117	-0.399	0.0608	0.889	0.758	1.04	0.155	0.693	0.159267	lm.nb	B-Cell Functions, CD molecules, Cytokines & Receptors, T-Cell Functions	NM_010229.2:3302
Flt3l	-0.164	0.0808	-0.323	-0.006	0.892	0.8	0.996	0.0471	0.619	0.208309	lm.nb	Cytokines & Receptors, NK Cell Functions	NM_013520.2:529
Fn1	-0.376	0.252	-0.869	0.117	0.771	0.547	1.08	0.141	0.689	0.161781	lm.nb	Adhesion, Apoptosis	NM_010233.1:2627
Fos	-0.133	0.126	-0.381	0.115	0.912	0.768	1.08	0.297	0.795	0.0996329	lm.nb	Inflammation, Innate, Pathogen Response	NM_010234.2:1330
Fyn	-0.165	0.143	-0.444	0.115	0.892	0.735	1.08	0.253	0.774	0.111259	lm.nb	Transporter Functions	NM_008054.2:1030
Gfi1	0.0795	0.0945	-0.106	0.265	1.06	0.929	1.2	0.404	0.826	0.08302	lm.nb	Interleukins, T-Cell Functions, TLR	NM_010278.2:1875
Gpi1	-0.0899	0.0471	-0.182	0.00252	0.94	0.881	1	0.0622	0.619	0.208309	lm.nb	Apoptosis, Cytokines & Receptors, Humoral	NM_008155.4:1540
Gtf3c1	-0.0243	0.0408	-0.104	0.0557	0.983	0.93	1.04	0.554	0.879	0.0560111	loglinear		NM_207239.1:4586
Gzma	-0.159	0.127	-0.408	0.0909	0.896	0.753	1.07	0.218	0.774	0.111259	lm.nb	Apoptosis	NM_010370.2:188
H2-Aa	-0.126	0.182	-0.482	0.23	0.917	0.716	1.17	0.492	0.857	0.0670192	lm.nb	Antigen Processing, Interferon, MHC, T-Cell Functions	NM_010378.2:450
H2-Ab1	-0.176	0.17	-0.509	0.158	0.885	0.703	1.12	0.306	0.795	0.0996329	lm.nb	Antigen Processing, Interferon, MHC, T-Cell Functions	NM_207105.2:164
H2-D1	-0.101	0.059	-0.217	0.0147	0.932	0.86	1.01	0.093	0.641	0.193142	lm.nb	Antigen Processing, MHC, T-Cell Functions	NM_010380.3:1133
H2-DMa	-0.0619	0.154	-0.364	0.241	0.958	0.777	1.18	0.69	0.916	0.0381045	lm.nb	Antigen Processing, MHC, T-Cell Functions	NM_010386.3:530
H2-DMb1	-0.182	0.278	-0.728	0.363	0.881	0.604	1.29	0.515	0.857	0.0670192	lm.nb	Antigen Processing, MHC	NM_010387.2:1089
H2-DMb2	0.205	0.323	-0.428	0.838	1.15	0.743	1.79	0.529	0.86	0.0655015	lm.nb	Antigen Processing, MHC	NM_010388.4:195
H2-Eb1	-0.103	0.154	-0.404	0.198	0.931	0.756	1.15	0.504	0.857	0.0670192	lm.nb	Antigen Processing, Interleukins, MHC	NM_010382.2:935
H2-K1	-0.0973	0.0657	-0.226	0.0315	0.935	0.855	1.02	0.145	0.689	0.161781	lm.nb	Antigen Processing, MHC, T-Cell Functions	NM_001001892.2:1370
H2-M3	-0.0934	0.0536	-0.199	0.0117	0.937	0.871	1.01	0.0875	0.641	0.193142	lm.nb	Antigen Processing, MHC, NK Cell Functions, T-Cell Functions	NM_013819.2:1180
H2-Ob	0.0476	0.215	-0.375	0.47	1.03	0.771	1.39	0.826	0.963	0.0163737	lm.nb	Antigen Processing, MHC	NM_010389.3:1606
H2-Q1	-0.0384	0.115	-0.264	0.187	0.974	0.833	1.14	0.739	0.942	0.0259491	lm.nb	Antigen Processing, Interleukins, MHC, T-Cell Functions	NM_010390.3:316
H2-Q10	0.00693	0.0999	-0.189	0.203	1	0.877	1.15	0.945	0.985	0.00656377	lm.nb	Adaptive, Antigen Processing, B-Cell Functions, MHC	NM_010391.4:890
H2-Q2	-0.129	0.104	-0.333	0.0748	0.914	0.794	1.05	0.22	0.774	0.111259	lm.nb	Antigen Processing, MHC	NM_010392.2:472
H2-T23	-0.207	0.068	-0.34	-0.0739	0.866	0.79	0.95	0.00366	0.478	0.320572	lm.nb	Antigen Processing, MHC, T-Cell Functions	NM_010398.3:441
Hck	-0.26	0.108	-0.471	-0.0491	0.835	0.721	0.967	0.0193	0.49	0.309804	lm.nb	Inflammation, Innate	NM_010407.3:1874
Herc6	-0.361	0.167	-0.688	-0.0342	0.779	0.621	0.977	0.0351	0.573	0.241845	lm.nb	Basic Cell Functions	NM_025992.2:876
Hif1a	-0.0329	0.129	-0.285	0.219	0.977	0.821	1.16	0.799	0.946	0.0241089	lm.nb	Apoptosis, Cancer Progression	NM_010431.2:1294
Hmgb1	0.0371	0.038	-0.0374	0.112	1.03	0.974	1.08	0.334	0.819	0.0867161	loglinear	Adaptive, Apoptosis, Inflammation, Innate, Pathogen Response	NM_010439.3:1574
Icam1	-0.0262	0.161	-0.342	0.29	0.982	0.789	1.22	0.871	0.976	0.0105502	lm.nb	Adaptive, Antigen Processing, CD molecules, Leukocyte Functions, T-Cell Functions, Transporter Functions	NM_010493.2:2195
Icosl	0.00223	0.0909	-0.176	0.18	1	0.885	1.13	0.981	0.995	0.00217692	lm.nb	B-Cell Functions, CD molecules, Interleukins, T-Cell Functions	NM_015790.3:349
Ido1	-0.247	0.172	-0.584	0.0905	0.843	0.667	1.06	0.158	0.693	0.159267	lm.nb	Adaptive, Cytokines & Receptors, Inflammation, Interleukins, T-Cell Functions	NM_008324.1:521
Ifi27	-0.122	0.0873	-0.293	0.0492	0.919	0.816	1.03	0.169	0.703	0.153045	lm.nb	Interferon, NK Cell Functions	NM_026790.2:166
Ifi35	-0.0828	0.0421	-0.165	-0.000281	0.944	0.892	1	0.0547	0.619	0.208309	lm.nb	Interferon	NM_027320.4:820
Ifi44	-0.832	0.285	-1.39	-0.273	0.562	0.381	0.828	0.00523	0.478	0.320572	lm.nb	Interferon	NM_133871.2:990
Ifih1	-0.116	0.0646	-0.243	0.0105	0.923	0.845	1.01	0.0781	0.625	0.20412	lm.nb	Apoptosis, Innate, Interferon	NM_027835.2:1997
Ifit1	-0.269	0.165	-0.592	0.0543	0.83	0.664	1.04	0.109	0.654	0.184422	lm.nb	Interferon, Transporter Functions	NM_008331.2:890
Ifit2	-0.214	0.232	-0.669	0.24	0.862	0.629	1.18	0.359	0.825	0.0835461	lm.nb	Interferon	NM_008332.2:230
Ifit3	-0.301	0.192	-0.677	0.0746	0.812	0.626	1.05	0.122	0.654	0.184422	lm.nb	Interferon	NM_010501.1:1290
Ifitm1	-0.0774	0.267	-0.6	0.445	0.948	0.66	1.36	0.773	0.942	0.0259491	lm.nb	CD molecules, Innate, Interferon	NM_001112715.1:412
Ifitm2	-0.0758	0.0688	-0.211	0.0591	0.949	0.864	1.04	0.276	0.795	0.0996329	lm.nb	Innate, Interferon	NM_030694.1:87
Ifnar1	-0.0283	0.0382	-0.103	0.0466	0.981	0.931	1.03	0.462	0.857	0.0670192	loglinear	Adaptive, Interferon, T-Cell Functions	NM_010508.1:1195
Ifnar2	-0.0445	0.108	-0.256	0.167	0.97	0.837	1.12	0.682	0.913	0.0395292	lm.nb	Cytokines & Receptors, Interferon	NM_001110498.1:725
Ifngr1	-0.0155	0.0739	-0.16	0.129	0.989	0.895	1.09	0.835	0.968	0.0141246	lm.nb	Adaptive, CD molecules, Cytokines & Receptors, Innate, Interferon	NM_010511.2:985
Igf1r	-0.0588	0.084	-0.223	0.106	0.96	0.857	1.08	0.487	0.857	0.0670192	lm.nb	CD molecules, Cytokines & Receptors, Senescence	NM_010513.2:3390
Igf2r	-0.000848	0.0617	-0.122	0.12	0.999	0.919	1.09	0.989	0.997	0.00130484	lm.nb	Apoptosis, CD molecules, Transporter Functions	NM_010515.1:2585
Ikbkb	-0.0116	0.0358	-0.0818	0.0586	0.992	0.945	1.04	0.748	0.942	0.0259491	loglinear	B-Cell Functions, Innate	NM_010546.2:498
Ikbke	-0.0606	0.0487	-0.156	0.0348	0.959	0.897	1.02	0.219	0.774	0.111259	lm.nb	Apoptosis, Innate	NM_019777.3:618
Ikbkg	-0.00851	0.0418	-0.0905	0.0734	0.994	0.939	1.05	0.839	0.968	0.0141246	loglinear	B-Cell Functions, Innate	NM_178590.2:525
Ikzf2	-0.179	0.0896	-0.355	-0.0035	0.883	0.782	0.998	0.051	0.619	0.208309	lm.nb	T-Cell Functions	NM_011770.4:7230
Il11ra1	0.00975	0.124	-0.234	0.254	1.01	0.85	1.19	0.938	0.985	0.00656377	lm.nb	Cytokines & Receptors, Interleukins, NK Cell Functions	NM_010549.3:22
Il12a	-0.00253	0.106	-0.209	0.204	0.998	0.865	1.15	0.981	0.995	0.00217692	lm.nb	Cell Cycle, Cytokines & Receptors, Interleukins, NK Cell Functions, Pathogen Response, T-Cell Functions	NM_008351.1:355
Il12b	-0.0752	0.108	-0.287	0.136	0.949	0.82	1.1	0.489	0.857	0.0670192	lm.nb	Cell Cycle, Cytokines & Receptors, Interleukins, NK Cell Functions, T-Cell Functions	NM_008352.1:1045
Il13ra1	-0.0346	0.0665	-0.165	0.0957	0.976	0.892	1.07	0.605	0.886	0.0525663	lm.nb	B-Cell Functions, CD molecules, Cytokines & Receptors, Interleukins, T-Cell Functions	NM_133990.4:845
Il15	-0.0933	0.0928	-0.275	0.0886	0.937	0.826	1.06	0.32	0.805	0.0942041	lm.nb	Cytokines & Receptors, Interleukins, NK Cell Functions, T-Cell Functions	NM_008357.2:854
Il15ra	-0.0364	0.0931	-0.219	0.146	0.975	0.859	1.11	0.698	0.918	0.0371573	lm.nb	CD molecules, NK Cell Functions	NM_008358.2:800
Il16	-0.0755	0.176	-0.42	0.269	0.949	0.747	1.21	0.669	0.908	0.0419142	lm.nb	Chemokines & Receptors, Cytokines & Receptors, Interleukins, Leukocyte Functions	NM_010551.3:3095
Il17ra	0.00476	0.041	-0.0757	0.0852	1	0.949	1.06	0.908	0.976	0.0105502	loglinear	CD molecules, Cytokines & Receptors, Interleukins	NM_008359.1:312
Il17rb	-0.141	0.103	-0.344	0.062	0.907	0.788	1.04	0.179	0.713	0.14691	lm.nb	Cytokines & Receptors	NM_019583.3:1338
Il18	0.0997	0.122	-0.14	0.339	1.07	0.908	1.26	0.418	0.841	0.075204	lm.nb	Adaptive, Chemokines & Receptors, Cytokines & Receptors, Inflammation, Interleukins, Macrophage Functions, T-Cell Functions	NM_008360.1:270
Il18r1	0.0602	0.118	-0.171	0.292	1.04	0.888	1.22	0.612	0.886	0.0525663	lm.nb	CD molecules, Innate, T-Cell Functions	NM_001161842.1:620
Il1r1	-0.102	0.0982	-0.295	0.0903	0.932	0.815	1.06	0.303	0.795	0.0996329	lm.nb	Adaptive, CD molecules, Cytokines & Receptors, Inflammation, Innate, Interleukins, T-Cell Functions	NM_001123382.1:820
Il1rap	0.0422	0.0595	-0.0744	0.159	1.03	0.95	1.12	0.481	0.857	0.0670192	lm.nb	Cytokines & Receptors, Inflammation, Innate, Interleukins	NM_008364.2:2415
Il1rl1	-0.392	0.291	-0.962	0.179	0.762	0.513	1.13	0.184	0.726	0.139063	lm.nb	Chemokines & Receptors, Cytokines & Receptors, Inflammation, Innate, Interleukins, Macrophage Functions, Transporter Functions	NM_001025602.2:815
Il1rl2	0.0879	0.16	-0.225	0.401	1.06	0.856	1.32	0.584	0.885	0.0530567	lm.nb	Cytokines & Receptors, Innate, Interleukins	NM_133193.3:860
Il1rn	-0.089	0.127	-0.339	0.161	0.94	0.791	1.12	0.488	0.857	0.0670192	lm.nb	Cytokines & Receptors, Inflammation, Interleukins	NM_031167.5:224
Il22ra1	-0.0393	0.0923	-0.22	0.142	0.973	0.858	1.1	0.672	0.909	0.0414361	lm.nb	Chemokines & Receptors	NM_178257.1:685
Il22ra2	-0.125	0.0972	-0.316	0.0653	0.917	0.804	1.05	0.204	0.751	0.12436	lm.nb	Cytokines & Receptors, Interleukins	NM_178258.5:20
Il2rb	-0.0247	0.122	-0.264	0.215	0.983	0.833	1.16	0.841	0.968	0.0141246	lm.nb	CD molecules, Cytokines & Receptors, Interleukins, NK Cell Functions	NM_008368.3:2365
Il34	0.0864	0.152	-0.212	0.385	1.06	0.863	1.31	0.573	0.879	0.0560111	lm.nb	Cytokines & Receptors, Inflammation, Innate, Macrophage Functions	NM_001135100.1:848
Il3ra	0.0975	0.136	-0.169	0.364	1.07	0.889	1.29	0.477	0.857	0.0670192	lm.nb	CD molecules, Cytokines & Receptors	NM_008369.1:567
Il4ra	-0.08	0.0944	-0.265	0.105	0.946	0.832	1.08	0.401	0.826	0.08302	lm.nb	CD molecules, Chemokines & Receptors, Cytokines & Receptors, Inflammation, Macrophage Functions, T-Cell Functions	NM_010557.1:3017
Il6ra	-0.00805	0.109	-0.222	0.206	0.994	0.857	1.15	0.942	0.985	0.00656377	lm.nb	CD molecules, Chemokines & Receptors, Cytokines & Receptors, Interleukins	NM_010559.2:2825
Il6st	-0.106	0.0581	-0.22	0.00827	0.929	0.859	1.01	0.075	0.625	0.20412	lm.nb	Adaptive, CD molecules, Cytokines & Receptors, Inflammation, Interleukins, T-Cell Functions	NM_010560.2:2325
Il7	-0.0862	0.0696	-0.223	0.0501	0.942	0.857	1.04	0.221	0.774	0.111259	lm.nb	B-Cell Functions, Cytokines & Receptors, Humoral, Interleukins, T-Cell Functions	NM_008371.2:1055
Ilf3	0.0745	0.0479	-0.0194	0.168	1.05	0.987	1.12	0.126	0.654	0.184422	lm.nb	Chemokines & Receptors	NM_010561.2:1902
Irak1	-0.0136	0.0298	-0.0721	0.0449	0.991	0.951	1.03	0.65	0.908	0.0419142	loglinear	Cytokines & Receptors, Innate, Pathogen Response, TLR	NM_008363.2:951
Irak2	-0.0534	0.07	-0.191	0.0839	0.964	0.876	1.06	0.45	0.849	0.0710923	lm.nb	Cytokines & Receptors, Innate, Interleukins, TLR	NM_001113553.1:485
Irak3	0.0715	0.126	-0.175	0.318	1.05	0.886	1.25	0.572	0.879	0.0560111	lm.nb	Cytokines & Receptors, Innate, Interleukins	NM_028679.3:2608
Irak4	-0.0614	0.04	-0.14	0.017	0.958	0.908	1.01	0.131	0.664	0.177832	loglinear	Cytokines & Receptors, Innate, Interleukins	NM_029926.5:250
Irf1	-0.0456	0.0629	-0.169	0.0777	0.969	0.89	1.06	0.472	0.857	0.0670192	lm.nb	Interleukins, T-Cell Functions	NM_008390.1:365
Irf2	-0.00335	0.0521	-0.105	0.0987	0.998	0.93	1.07	0.949	0.985	0.00656377	lm.nb	Adhesion	NM_008391.2:440
Irf3	-0.0285	0.0331	-0.0934	0.0365	0.98	0.937	1.03	0.394	0.826	0.08302	loglinear	Adaptive, Cytokines & Receptors, Innate, Pathogen Response, Senescence, TLR	NM_016849.4:526
Irf5	-0.0608	0.232	-0.516	0.394	0.959	0.7	1.31	0.794	0.946	0.0241089	lm.nb	Senescence	NM_012057.3:1826
Irf7	-0.218	0.12	-0.452	0.0169	0.86	0.731	1.01	0.0748	0.625	0.20412	lm.nb	Adaptive, Innate, Interferon, Senescence	NM_016850.2:705
Irf8	-0.0417	0.0542	-0.148	0.0645	0.972	0.903	1.05	0.445	0.849	0.0710923	lm.nb	Interferon, Interleukins, T-Cell Functions	NM_008320.3:2274
Irgm2	-0.0891	0.118	-0.32	0.142	0.94	0.801	1.1	0.453	0.851	0.0700704	lm.nb	Innate, Interferon	NM_019440.2:2555
Isg15	-0.517	0.228	-0.965	-0.0694	0.699	0.512	0.953	0.0279	0.566	0.247184	lm.nb	Basic Cell Functions, Innate	NM_015783.1:395
Isg20	-0.0105	0.0509	-0.11	0.0892	0.993	0.926	1.06	0.837	0.968	0.0141246	lm.nb	Basic Cell Functions, Innate	NM_020583.5:552
Itch	-0.0265	0.0403	-0.106	0.0525	0.982	0.929	1.04	0.513	0.857	0.0670192	loglinear	Chemokines & Receptors, Innate, T-Cell Functions	NM_008395.2:575
Itga1	-0.119	0.0688	-0.253	0.0162	0.921	0.839	1.01	0.0906	0.641	0.193142	lm.nb	Adhesion, Apoptosis, CD molecules, T-Cell Functions	NM_001033228.3:2550
Itga2	-0.123	0.117	-0.353	0.107	0.918	0.783	1.08	0.299	0.795	0.0996329	lm.nb	Adhesion, B-Cell Functions, CD molecules, Leukocyte Functions	NM_008396.2:1860
Itga4	-0.00583	0.114	-0.229	0.217	0.996	0.853	1.16	0.959	0.985	0.00656377	lm.nb	Adhesion, CD molecules, Leukocyte Functions	NM_010576.3:6600
Itga5	-0.0593	0.145	-0.343	0.224	0.96	0.789	1.17	0.684	0.913	0.0395292	lm.nb	Adhesion, CD molecules, Innate, Leukocyte Functions	NM_010577.3:2446
Itga6	-0.0215	0.0377	-0.0954	0.0523	0.985	0.936	1.04	0.57	0.879	0.0560111	loglinear	Adhesion, Apoptosis, CD molecules, Leukocyte Functions	NM_008397.3:910
Itgae	-0.0411	0.103	-0.243	0.161	0.972	0.845	1.12	0.692	0.916	0.0381045	lm.nb	Adhesion, CD molecules	NM_008399.1:775
Itgal	-0.0858	0.151	-0.381	0.21	0.942	0.768	1.16	0.572	0.879	0.0560111	lm.nb	Adhesion, CD molecules, Leukocyte Functions, T-Cell Functions	NM_008400.2:950
Itgb1	-0.0702	0.0467	-0.162	0.0214	0.952	0.894	1.01	0.139	0.689	0.161781	lm.nb	Adhesion, CD molecules, Cell Cycle, Leukocyte Functions	NM_010578.1:1855
Itgb4	-0.0536	0.0774	-0.205	0.0981	0.964	0.867	1.07	0.492	0.857	0.0670192	lm.nb	Adhesion, CD molecules	NM_001005608.2:3355
Jak1	-0.00988	0.0338	-0.0762	0.0564	0.993	0.949	1.04	0.772	0.942	0.0259491	loglinear	Chemokines & Receptors, Cytokines & Receptors, Innate, T-Cell Functions	NM_146145.2:4080
Jak2	-0.0127	0.0457	-0.102	0.0768	0.991	0.932	1.05	0.781	0.942	0.0259491	lm.nb	Adaptive, Cytokines & Receptors, Innate, Interleukins, T-Cell Functions	NM_008413.2:1049
Jak3	-0.113	0.0927	-0.295	0.0685	0.925	0.815	1.05	0.228	0.774	0.111259	lm.nb	B-Cell Functions, Cytokines & Receptors, Innate, Interleukins, T-Cell Functions	NM_010589.5:145
Jun	-0.0142	0.0872	-0.185	0.157	0.99	0.88	1.11	0.871	0.976	0.0105502	lm.nb	Apoptosis, Pathogen Response	NM_010591.2:2212
Kit	-0.0111	0.108	-0.222	0.2	0.992	0.857	1.15	0.919	0.983	0.00744648	lm.nb	CD molecules, Cytokines & Receptors	NM_001122733.1:4275
Klra2	-0.198	0.0997	-0.393	-0.00222	0.872	0.762	0.998	0.0529	0.619	0.208309	lm.nb	NK Cell Functions	NM_001170851.1:420
Klra7	-0.214	0.137	-0.481	0.0539	0.862	0.716	1.04	0.124	0.654	0.184422	lm.nb	Adhesion, NK Cell Functions	NM_001110323.1:250
Klrd1	-0.117	0.0847	-0.283	0.0494	0.922	0.822	1.03	0.174	0.706	0.151195	lm.nb	NK Cell Functions	NM_010654.2:434
Klrk1	-0.349	0.158	-0.659	-0.0379	0.785	0.633	0.974	0.0324	0.566	0.247184	lm.nb	CD molecules, MHC, NK Cell Functions	NM_001083322.1:144
Lamp1	0.0021	0.0335	-0.0635	0.0677	1	0.957	1.05	0.95	0.985	0.00656377	loglinear	CD molecules, Transporter Functions	NM_010684.2:2080
Lamp2	-0.0217	0.0506	-0.121	0.0774	0.985	0.92	1.06	0.669	0.908	0.0419142	lm.nb	CD molecules	NM_001017959.1:908
Lbp	-0.419	0.225	-0.86	0.0216	0.748	0.551	1.02	0.0681	0.625	0.20412	lm.nb	Chemokines & Receptors, Inflammation, Innate, Leukocyte Functions, Macrophage Functions, Transporter Functions	NM_008489.2:1015
Lck	0.0185	0.0775	-0.133	0.171	1.01	0.912	1.13	0.812	0.954	0.0204516	lm.nb	Apoptosis, B-Cell Functions, T-Cell Functions	NM_010693.2:1180
Lcn2	-0.658	0.541	-1.72	0.403	0.634	0.304	1.32	0.23	0.774	0.111259	lm.nb	Apoptosis, Innate, Transporter Functions	NM_008491.1:190
Lcp1	0.0154	0.13	-0.239	0.269	1.01	0.848	1.21	0.906	0.976	0.0105502	lm.nb	T-Cell Functions, Transporter Functions	NM_001247984.1:3344
Lgals3	-0.099	0.0714	-0.239	0.0409	0.934	0.847	1.03	0.171	0.703	0.153045	lm.nb	Innate, T-Cell Functions	NM_001145953.1:665
Lif	-0.208	0.105	-0.413	-0.00249	0.866	0.751	0.998	0.0527	0.619	0.208309	lm.nb	Cytokines & Receptors	NM_008501.2:3435
Litaf	-0.0402	0.0749	-0.187	0.107	0.973	0.878	1.08	0.594	0.886	0.0525663	lm.nb	Apoptosis	NM_019980.1:1100
Lrp1	-0.165	0.0843	-0.33	0.000538	0.892	0.796	1	0.0562	0.619	0.208309	lm.nb	Apoptosis, CD molecules, Transporter Functions	NM_008512.2:1310
Ltb	0.181	0.253	-0.315	0.677	1.13	0.804	1.6	0.477	0.857	0.0670192	lm.nb	Cytokines & Receptors, Interleukins, TNF Superfamily	NM_008518.2:163
Ltbr	-0.0217	0.0328	-0.086	0.0426	0.985	0.942	1.03	0.511	0.857	0.0670192	loglinear	Apoptosis, TNF Superfamily	NM_010736.3:1962
Ly86	-0.0871	0.253	-0.583	0.409	0.941	0.668	1.33	0.732	0.94	0.0268721	lm.nb	Humoral, Inflammation, Innate, Pathogen Response	NM_010745.2:725
Ly96	-0.00312	0.0435	-0.0884	0.0822	0.998	0.941	1.06	0.943	0.985	0.00656377	lm.nb	Humoral, Inflammation, Innate, Pathogen Response	NM_001159711.1:64
Lyn	-0.0518	0.061	-0.171	0.0678	0.965	0.888	1.05	0.4	0.826	0.08302	lm.nb	B-Cell Functions, Cytokines & Receptors, Dendritic Cell Functions, Inflammation, Innate, Transporter Functions	NM_010747.1:1725
Lyz2	-0.0616	0.191	-0.435	0.312	0.958	0.74	1.24	0.748	0.942	0.0259491	lm.nb	Transporter Functions	NM_017372.3:98
Maf	0.151	0.226	-0.292	0.594	1.11	0.816	1.51	0.508	0.857	0.0670192	lm.nb	T-Cell Functions	NM_001025577.2:43
Map2k1	0.0104	0.0637	-0.114	0.135	1.01	0.924	1.1	0.871	0.976	0.0105502	lm.nb	Adhesion, Cell Cycle, Innate, Senescence, Transporter Functions	NM_008927.3:1695
Map2k2	-0.0131	0.0336	-0.0789	0.0528	0.991	0.947	1.04	0.699	0.918	0.0371573	loglinear	Basic Cell Functions, Innate	NM_023138.4:1440
Map2k4	0.00832	0.0295	-0.0494	0.0661	1.01	0.966	1.05	0.779	0.942	0.0259491	loglinear	Apoptosis, Innate	NM_009157.4:1335
Map3k1	-0.0541	0.0466	-0.145	0.0373	0.963	0.904	1.03	0.251	0.774	0.111259	lm.nb	Apoptosis, Innate	NM_011945.2:1640
Map3k5	0.0372	0.0426	-0.0463	0.121	1.03	0.968	1.09	0.387	0.826	0.08302	loglinear	Apoptosis, Innate	NM_008580.4:640
Map3k7	0.0583	0.0305	-0.00144	0.118	1.04	0.999	1.09	0.0614	0.619	0.208309	loglinear	Apoptosis, Innate, T-Cell Functions, TLR	NM_009316.1:822
Map4k2	0.0307	0.0812	-0.128	0.19	1.02	0.915	1.14	0.707	0.918	0.0371573	lm.nb	Innate	NM_009006.2:666
Mapk1	0.00126	0.0227	-0.0433	0.0458	1	0.97	1.03	0.956	0.985	0.00656377	loglinear	Apoptosis, B-Cell Functions, Innate, T-Cell Functions	NM_011949.3:2640
Mapk14	-0.041	0.04	-0.119	0.0374	0.972	0.921	1.03	0.31	0.795	0.0996329	loglinear	Innate, Senescence, Transporter Functions	NM_001168513.1:114
Mapk3	-0.0321	0.0516	-0.133	0.069	0.978	0.912	1.05	0.536	0.869	0.0609802	lm.nb	Apoptosis, Cell Cycle, Innate, Interleukins	NM_011952.2:825
Mapk8	-0.0452	0.0495	-0.142	0.0518	0.969	0.906	1.04	0.365	0.826	0.08302	lm.nb	Adaptive, Apoptosis, Innate, T-Cell Functions	NM_016700.3:970
Mapkapk2	0.0434	0.0359	-0.027	0.114	1.03	0.981	1.08	0.232	0.774	0.111259	loglinear	Inflammation, Innate, Interleukins, TLR	NM_008551.1:1991
Mavs	0.0027	0.0502	-0.0958	0.101	1	0.936	1.07	0.957	0.985	0.00656377	lm.nb	Innate, Interferon, Interleukins	NM_144888.1:2510
Mcam	-0.823	0.253	-1.32	-0.327	0.565	0.401	0.797	0.00201	0.46	0.337242	lm.nb	Adhesion, CD molecules	NM_023061.2:630
Mef2c	-0.118	0.201	-0.512	0.277	0.922	0.701	1.21	0.561	0.879	0.0560111	lm.nb	Apoptosis, B-Cell Functions, Humoral	NM_001170537.1:4341
Mertk	-0.127	0.0809	-0.286	0.0313	0.916	0.82	1.02	0.122	0.654	0.184422	lm.nb	Adhesion, Apoptosis, NK Cell Functions, Transporter Functions	NM_008587.1:1320
Mfge8	0.149	0.141	-0.128	0.426	1.11	0.915	1.34	0.296	0.795	0.0996329	lm.nb	Adhesion, Apoptosis, Transporter Functions	NM_008594.2:1357
Mif	-0.014	0.0628	-0.137	0.109	0.99	0.909	1.08	0.824	0.963	0.0163737	lm.nb	B-Cell Functions, Cytokines & Receptors, Inflammation, Innate, Transporter Functions	NM_010798.2:373
Mill2	0.0605	0.0937	-0.123	0.244	1.04	0.918	1.18	0.521	0.86	0.0655015	lm.nb	NK Cell Functions, T-Cell Functions	NM_153760.2:22
Mnx1	0.0692	0.15	-0.224	0.362	1.05	0.856	1.29	0.646	0.906	0.0428718	lm.nb	Humoral	NM_019944.1:1740
Mrc1	-0.194	0.179	-0.544	0.157	0.874	0.686	1.11	0.284	0.795	0.0996329	lm.nb	CD molecules	NM_008625.1:3992
Ms4a1	0.138	0.297	-0.443	0.719	1.1	0.735	1.65	0.644	0.906	0.0428718	lm.nb	B-Cell Functions, CD molecules, Humoral	NM_007641.5:166
Mst1r	-0.0348	0.0732	-0.178	0.109	0.976	0.884	1.08	0.637	0.901	0.0452752	lm.nb	CD molecules, Innate	NM_009074.1:3135
Muc1	-0.344	0.191	-0.718	0.0306	0.788	0.608	1.02	0.0778	0.625	0.20412	lm.nb	Apoptosis, CD molecules, Cell Cycle	NM_013605.1:1445
Mx2	-0.0868	0.103	-0.29	0.116	0.942	0.818	1.08	0.405	0.826	0.08302	lm.nb	Innate	NM_013606.1:2095
Myc	-0.00937	0.0787	-0.164	0.145	0.994	0.893	1.11	0.906	0.976	0.0105502	lm.nb	Apoptosis, Cell Cycle, Senescence	NM_010849.4:630
Myd88	-0.00467	0.0375	-0.0781	0.0688	0.997	0.947	1.05	0.901	0.976	0.0105502	loglinear	Chemokines & Receptors, Cytokines & Receptors, Inflammation, Innate, Interleukins, TLR, Transporter Functions	NM_010851.2:1595
Ncf4	-0.0247	0.179	-0.375	0.325	0.983	0.771	1.25	0.89	0.976	0.0105502	lm.nb	Basic Cell Functions, Innate	NM_008677.2:741
Nfatc1	0.0533	0.0721	-0.0881	0.195	1.04	0.941	1.14	0.463	0.857	0.0670192	lm.nb	Cell Cycle, T-Cell Functions, Transporter Functions	NM_016791.4:1570
Nfatc2	0.105	0.122	-0.134	0.345	1.08	0.911	1.27	0.393	0.826	0.08302	lm.nb	Cytokines & Receptors, T-Cell Functions	NM_001037177.1:1559
Nfatc3	0.00327	0.0357	-0.0668	0.0733	1	0.955	1.05	0.927	0.985	0.00656377	loglinear		NM_010901.2:2260
Nfkb1	-0.00011	0.0272	-0.0534	0.0531	1	0.964	1.04	0.997	0.997	0.00130484	loglinear	Adaptive, Cytokines & Receptors, Humoral, Inflammation, Innate, Interleukins, Senescence, T-Cell Functions	NM_008689.2:2125
Nfkb2	-0.0783	0.0454	-0.167	0.0107	0.947	0.891	1.01	0.0909	0.641	0.193142	lm.nb	Innate	NM_019408.2:1150
Nfkbia	-0.0367	0.0757	-0.185	0.112	0.975	0.88	1.08	0.63	0.894	0.0486625	lm.nb	Innate, Macrophage Functions, Pathogen Response, TLR	NM_010907.2:646
Nlrp3	-0.137	0.072	-0.278	0.00389	0.909	0.825	1	0.0623	0.619	0.208309	lm.nb	Apoptosis, Inflammation, Innate, Interleukins	NM_145827.3:508
Nod1	-0.00763	0.061	-0.127	0.112	0.995	0.916	1.08	0.901	0.976	0.0105502	lm.nb	Antigen Processing, Innate, Interleukins, Transporter Functions	NM_172729.2:1446
Nod2	0.0828	0.126	-0.164	0.33	1.06	0.892	1.26	0.514	0.857	0.0670192	lm.nb	Adaptive, Antigen Processing, Cytokines & Receptors, Humoral, Innate, Interleukins, Microglial Functions	NM_145857.2:1086
Nos2	-0.44	0.284	-0.996	0.116	0.737	0.501	1.08	0.127	0.654	0.184422	lm.nb	Adaptive, Apoptosis, Inflammation, Interferon, T-Cell Functions	NM_010927.3:3715
Notch1	-0.0572	0.0716	-0.197	0.083	0.961	0.872	1.06	0.428	0.846	0.0726296	lm.nb	Basic Cell Functions	NM_008714.2:1425
Nrp1	0.0669	0.0927	-0.115	0.249	1.05	0.924	1.19	0.473	0.857	0.0670192	lm.nb	Adhesion, CD molecules	NM_008737.2:1190
Nt5e	-0.0603	0.199	-0.451	0.33	0.959	0.732	1.26	0.764	0.942	0.0259491	lm.nb	B-Cell Functions, CD molecules, Inflammation	NM_011851.3:1600
Nup107	-0.00303	0.0562	-0.113	0.107	0.998	0.925	1.08	0.957	0.985	0.00656377	lm.nb	Transporter Functions	NM_134010.2:200
Oas2	-0.609	0.208	-1.02	-0.201	0.656	0.495	0.87	0.00507	0.478	0.320572	lm.nb	Basic Cell Functions	NM_145227.3:414
Oas3	-0.449	0.199	-0.84	-0.0586	0.732	0.559	0.96	0.0285	0.566	0.247184	lm.nb	Basic Cell Functions	NM_145226.2:365
Oasl1	-0.27	0.121	-0.508	-0.033	0.829	0.703	0.977	0.03	0.566	0.247184	lm.nb	Basic Cell Functions	NM_145209.3:626
Pdgfc	-0.165	0.189	-0.535	0.204	0.892	0.69	1.15	0.385	0.826	0.08302	lm.nb	Basic Cell Functions	NM_019971.2:1165
Pecam1	-0.147	0.157	-0.455	0.16	0.903	0.73	1.12	0.352	0.825	0.0835461	lm.nb	Adhesion, CD molecules, Leukocyte Functions, Transporter Functions	NM_008816.2:1100
Pik3cg	-0.146	0.106	-0.354	0.0609	0.903	0.782	1.04	0.172	0.703	0.153045	lm.nb	Apoptosis, Inflammation, Innate	NM_020272.2:2890
Pin1	0.0567	0.103	-0.146	0.259	1.04	0.904	1.2	0.585	0.885	0.0530567	lm.nb	Cell Cycle, Cytokines & Receptors, Innate	NM_023371.3:2480
Pla2g6	-0.0265	0.0649	-0.154	0.101	0.982	0.899	1.07	0.685	0.913	0.0395292	lm.nb	Basic Cell Functions	NM_001199023.1:768
Plau	-0.591	0.303	-1.19	0.00315	0.664	0.44	1	0.0567	0.619	0.208309	lm.nb	Adhesion, Senescence	NM_008873.2:1950
Plaur	-0.276	0.166	-0.601	0.049	0.826	0.659	1.03	0.102	0.654	0.184422	lm.nb	Apoptosis, CD molecules	NM_011113.3:1085
Pml	-0.0369	0.0424	-0.12	0.0462	0.975	0.92	1.03	0.388	0.826	0.08302	lm.nb	Apoptosis, Cell Cycle, MHC	NM_008884.5:616
Pparg	-0.0428	0.0621	-0.164	0.079	0.971	0.892	1.06	0.494	0.857	0.0670192	lm.nb	Cytokines & Receptors, Inflammation, Innate, Macrophage Functions, Transporter Functions	NM_011146.1:1060
Prdm1	-0.00206	0.223	-0.439	0.435	0.999	0.738	1.35	0.993	0.997	0.00130484	lm.nb	B-Cell Functions	NM_007548.3:1440
Prkcd	-0.113	0.0774	-0.265	0.039	0.925	0.832	1.03	0.151	0.692	0.159894	lm.nb	Apoptosis, B-Cell Functions, Senescence, Transporter Functions	NM_011103.2:1265
Prkce	0.000669	0.0621	-0.121	0.122	1	0.919	1.09	0.991	0.997	0.00130484	lm.nb	Cell Cycle, Cytokines & Receptors, Macrophage Functions, TLR, Transporter Functions	NM_011104.2:1510
Psen1	-0.00646	0.046	-0.0966	0.0837	0.996	0.935	1.06	0.889	0.976	0.0105502	lm.nb	Apoptosis, Leukocyte Functions, T-Cell Functions, Transporter Functions	NM_008943.2:2770
Psen2	0.0143	0.0471	-0.0781	0.107	1.01	0.947	1.08	0.763	0.942	0.0259491	loglinear	Leukocyte Functions, T-Cell Functions	NM_001128605.1:560
Psma2	-0.00491	0.0272	-0.0582	0.0484	0.997	0.96	1.03	0.857	0.975	0.0109954	loglinear	Cancer Progression	NM_008944.2:136
Psmb10	-0.0424	0.0492	-0.139	0.0541	0.971	0.908	1.04	0.393	0.826	0.08302	lm.nb	Humoral, T-Cell Functions	NM_013640.3:401
Psmb7	0.0124	0.0274	-0.0413	0.0661	1.01	0.972	1.05	0.652	0.908	0.0419142	loglinear	Basic Cell Functions	NM_011187.1:184
Psmb8	-0.118	0.109	-0.331	0.0952	0.921	0.795	1.07	0.283	0.795	0.0996329	lm.nb	Antigen Processing	NM_010724.2:362
Psmb9	-0.134	0.0799	-0.291	0.0224	0.911	0.818	1.02	0.0992	0.654	0.184422	lm.nb	Antigen Processing	NM_013585.2:540
Psmd7	-0.0082	0.0287	-0.0645	0.0481	0.994	0.956	1.03	0.776	0.942	0.0259491	loglinear	CD molecules	NM_010817.2:1424
Ptgs2	-0.625	0.393	-1.39	0.145	0.649	0.38	1.11	0.118	0.654	0.184422	lm.nb	Apoptosis, Inflammation, Pathogen Response	NM_011198.3:675
Ptprc	-0.123	0.137	-0.391	0.145	0.918	0.762	1.11	0.371	0.826	0.08302	lm.nb	B-Cell Functions, CD molecules, Cytokines & Receptors, T-Cell Functions	NM_011210.3:2320
Pvr	-0.0691	0.0726	-0.211	0.0731	0.953	0.864	1.05	0.345	0.825	0.0835461	lm.nb	CD molecules, NK Cell Functions, T-Cell Functions	NM_027514.2:962
Pvrl2	-0.0546	0.0473	-0.147	0.0381	0.963	0.903	1.03	0.254	0.774	0.111259	lm.nb	Adhesion, NK Cell Functions, T-Cell Functions	NM_001159724.1:984
Pycard	-0.0288	0.0661	-0.158	0.101	0.98	0.896	1.07	0.665	0.908	0.0419142	lm.nb	Apoptosis, Inflammation, Innate, Interleukins	NM_023258.4:1654
Raet1c	-0.166	0.0681	-0.3	-0.0327	0.891	0.812	0.978	0.0182	0.49	0.309804	lm.nb	Basic Cell Functions	NM_009018.1:548
Rag1	-0.295	0.0903	-0.472	-0.118	0.815	0.721	0.921	0.00193	0.46	0.337242	lm.nb	Adaptive, B-Cell Functions, Dendritic Cell Functions, T-Cell Functions	NM_009019.2:1945
Rel	-0.0168	0.0641	-0.143	0.109	0.988	0.906	1.08	0.794	0.946	0.0241089	lm.nb	Cytokines & Receptors, Interleukins, T-Cell Functions	NM_009044.2:1290
Rela	-0.000893	0.041	-0.0813	0.0796	0.999	0.945	1.06	0.983	0.995	0.00217692	loglinear	Innate, Interleukins, Pathogen Response	NM_009045.4:645
Relb	-0.0717	0.0463	-0.162	0.019	0.952	0.894	1.01	0.127	0.654	0.184422	lm.nb	Antigen Processing, Dendritic Cell Functions, T-Cell Functions	NM_009046.2:2013
Reps1	-0.0161	0.0425	-0.0994	0.0672	0.989	0.933	1.05	0.706	0.918	0.0371573	loglinear	Basic Cell Functions	NM_001111065.1:294
Ripk2	0.0756	0.0713	-0.0641	0.215	1.05	0.957	1.16	0.294	0.795	0.0996329	lm.nb	Inflammation, Innate, Pathogen Response, T-Cell Functions	NM_138952.3:830
Rora	-0.0949	0.0889	-0.269	0.0793	0.936	0.83	1.06	0.291	0.795	0.0996329	lm.nb	Macrophage Functions, T-Cell Functions	NM_013646.1:1045
Rorc	-0.291	0.12	-0.527	-0.056	0.817	0.694	0.962	0.0188	0.49	0.309804	lm.nb	Adaptive, T-Cell Functions	NM_011281.2:648
Rps6	0.0761	0.0641	-0.0496	0.202	1.05	0.966	1.15	0.241	0.774	0.111259	lm.nb	Apoptosis, Cell Cycle, T-Cell Functions	NM_009096.3:1195
Rrad	-0.216	0.112	-0.436	0.00385	0.861	0.739	1	0.0597	0.619	0.208309	lm.nb	Basic Cell Functions	NM_019662.2:1439
Rsad2	-0.318	0.144	-0.6	-0.0355	0.802	0.66	0.976	0.0319	0.566	0.247184	lm.nb	Basic Cell Functions	NM_021384.4:510
Runx1	-0.0634	0.066	-0.193	0.0661	0.957	0.875	1.05	0.342	0.825	0.0835461	lm.nb		NM_001111021.1:3055
S100a8	-0.912	0.458	-1.81	-0.0137	0.531	0.285	0.991	0.052	0.619	0.208309	lm.nb	Adaptive, Basic Cell Functions, Inflammation	NM_013650.2:227
Saa1	-0.211	0.147	-0.499	0.0774	0.864	0.708	1.06	0.158	0.693	0.159267	lm.nb	Adhesion, Cytokines & Receptors, Innate, Macrophage Functions	NM_009117.3:351
Sbno2	-0.00166	0.0811	-0.161	0.157	0.999	0.895	1.12	0.984	0.995	0.00217692	lm.nb	Inflammation, Macrophage Functions	NM_183426.1:2656
Sell	0.31	0.376	-0.427	1.05	1.24	0.744	2.07	0.414	0.837	0.0772745	lm.nb	Adhesion, Apoptosis, CD molecules, T-Cell Functions	NM_001164059.1:664
Selplg	-0.118	0.17	-0.45	0.215	0.922	0.732	1.16	0.49	0.857	0.0670192	lm.nb	Adhesion, CD molecules, Leukocyte Functions	NM_009151.3:1712
Serping1	-0.355	0.174	-0.696	-0.0133	0.782	0.617	0.991	0.0469	0.619	0.208309	lm.nb	Complement Pathway, Innate	NM_009776.3:1480
Sigirr	-0.0268	0.0435	-0.112	0.0585	0.982	0.925	1.04	0.541	0.873	0.0589858	loglinear	Chemokines & Receptors, Cytokines & Receptors, Innate	NM_023059.3:800
Slamf7	-0.468	0.224	-0.906	-0.0292	0.723	0.534	0.98	0.0416	0.619	0.208309	lm.nb	CD molecules, Innate, NK Cell Functions	NM_144539.5:750
Slc7a11	0.0221	0.17	-0.31	0.355	1.02	0.806	1.28	0.897	0.976	0.0105502	lm.nb	Transporter Functions	NM_011990.2:1700
Smad2	0.093	0.0755	-0.0549	0.241	1.07	0.963	1.18	0.223	0.774	0.111259	lm.nb	Cancer Progression	NM_010754.4:880
Smad3	-0.0722	0.0552	-0.18	0.0361	0.951	0.882	1.03	0.197	0.749	0.125518	lm.nb	Cancer Progression	NM_016769.3:1845
Smad4	0.0675	0.0583	-0.0469	0.182	1.05	0.968	1.13	0.253	0.774	0.111259	lm.nb	Cancer Progression	NM_008540.2:2885
Smn1	-0.00592	0.0456	-0.0952	0.0834	0.996	0.936	1.06	0.897	0.976	0.0105502	lm.nb	Cancer Progression	NM_011420.2:390
Smpd3	0.0282	0.0486	-0.067	0.123	1.02	0.955	1.09	0.565	0.879	0.0560111	lm.nb	Cell Cycle	NM_021491.3:1578
Socs1	-0.0586	0.0615	-0.179	0.0619	0.96	0.883	1.04	0.345	0.825	0.0835461	lm.nb	Cytokines & Receptors, T-Cell Functions	NM_009896.2:1020
Socs3	0.0324	0.246	-0.451	0.515	1.02	0.732	1.43	0.896	0.976	0.0105502	lm.nb	T-Cell Functions	NM_007707.2:585
Spp1	-0.538	0.342	-1.21	0.132	0.689	0.433	1.1	0.122	0.654	0.184422	lm.nb	Adhesion, Apoptosis, Cytokines & Receptors, T-Cell Functions	NM_009263.3:420
St6gal1	0.0475	0.0749	-0.0992	0.194	1.03	0.934	1.14	0.528	0.86	0.0655015	lm.nb	Basic Cell Functions, Humoral	NM_001252506.1:1564
Stat1	-0.11	0.0849	-0.277	0.0561	0.926	0.826	1.04	0.2	0.749	0.125518	lm.nb	Adaptive, Cytokines & Receptors, Innate, T-Cell Functions	NM_009283.3:1590
Stat2	-0.0715	0.073	-0.215	0.0716	0.952	0.862	1.05	0.332	0.819	0.0867161	lm.nb	Basic Cell Functions	NM_019963.1:362
Stat3	-0.000235	0.0583	-0.115	0.114	1	0.924	1.08	0.997	0.997	0.00130484	lm.nb	Adaptive, Inflammation	NM_213659.2:2130
Stat5b	-0.0126	0.0362	-0.0835	0.0582	0.991	0.944	1.04	0.728	0.937	0.0282604	loglinear	B-Cell Functions, Cell Cycle, Interleukins, NK Cell Functions, T-Cell Functions	NM_011489.3:4855
Stat6	-0.0366	0.0343	-0.104	0.0305	0.975	0.931	1.02	0.29	0.795	0.0996329	loglinear	Adaptive, Cytokines & Receptors, T-Cell Functions	NM_009284.2:3465
Syk	-0.0291	0.0763	-0.179	0.12	0.98	0.883	1.09	0.704	0.918	0.0371573	lm.nb	B-Cell Functions, Innate, Interleukins, Leukocyte Functions, Macrophage Functions, T-Cell Functions, Transporter Functions	NM_001198977.1:2064
Tab1	0.0691	0.0426	-0.0143	0.152	1.05	0.99	1.11	0.111	0.654	0.184422	loglinear	Basic Cell Functions, Innate	NM_025609.2:570
Tank	-0.0443	0.0401	-0.123	0.0342	0.97	0.918	1.02	0.274	0.795	0.0996329	loglinear	Basic Cell Functions, Innate	NM_011529.1:491
Tap1	-0.089	0.111	-0.306	0.128	0.94	0.809	1.09	0.425	0.846	0.0726296	lm.nb	Antigen Processing, MHC, T-Cell Functions, Transporter Functions	NM_001161730.1:856
Tap2	-0.112	0.0764	-0.262	0.0376	0.925	0.834	1.03	0.148	0.692	0.159894	lm.nb	Antigen Processing, MHC, Transporter Functions	NM_011530.2:495
Tapbp	-0.0518	0.0573	-0.164	0.0606	0.965	0.892	1.04	0.37	0.826	0.08302	lm.nb	Antigen Processing, MHC	NM_009318.2:2195
Tbk1	-0.00587	0.0391	-0.0824	0.0707	0.996	0.944	1.05	0.881	0.976	0.0105502	loglinear	Innate, Interferon, Pathogen Response, TLR	NM_019786.4:440
Tcf7	0.0851	0.128	-0.167	0.337	1.06	0.891	1.26	0.511	0.857	0.0670192	lm.nb	Apoptosis, Interleukins, T-Cell Functions	NM_009331.3:1810
Tfe3	-0.0123	0.0476	-0.106	0.081	0.991	0.929	1.06	0.797	0.946	0.0241089	loglinear	Humoral	NM_172472.3:2715
Tfeb	0.0305	0.0585	-0.0842	0.145	1.02	0.943	1.11	0.604	0.886	0.0525663	lm.nb	Humoral	NM_001161723.1:534
Tfrc	0.212	0.112	-0.00815	0.431	1.16	0.994	1.35	0.0648	0.625	0.20412	lm.nb	CD molecules, Transporter Functions	NM_011638.3:1930
Tgfb1	-0.0801	0.0866	-0.25	0.0896	0.946	0.841	1.06	0.359	0.825	0.0835461	lm.nb	B-Cell Functions, Cell Cycle, Chemokines & Receptors, Cytokines & Receptors, Dendritic Cell Functions, Inflammation, Senescence, T-Cell Functions	NM_011577.1:1470
Tgfbr1	0.0425	0.0484	-0.0524	0.137	1.03	0.964	1.1	0.384	0.826	0.08302	lm.nb	Apoptosis, Cancer Progression	NM_009370.2:4425
Tgfbr2	0.0194	0.0509	-0.0803	0.119	1.01	0.946	1.09	0.705	0.918	0.0371573	lm.nb	Apoptosis, Cancer Progression	NM_009371.2:475
Thbd	-0.27	0.198	-0.659	0.118	0.829	0.633	1.09	0.179	0.713	0.14691	lm.nb	CD molecules	NM_009378.3:2845
Thbs1	0.079	0.212	-0.337	0.495	1.06	0.792	1.41	0.711	0.918	0.0371573	lm.nb	Adaptive, Cell Cycle, Inflammation, Macrophage Functions	NM_011580.3:702
Thy1	-0.0373	0.143	-0.317	0.242	0.974	0.803	1.18	0.794	0.946	0.0241089	lm.nb	Adhesion, CD molecules, T-Cell Functions	NM_009382.3:425
Ticam1	-0.0142	0.0534	-0.119	0.0905	0.99	0.921	1.06	0.792	0.946	0.0241089	lm.nb	B-Cell Functions, Chemokines & Receptors, Inflammation, Innate, Interleukins, Pathogen Response, TLR, Transporter Functions	NM_174989.4:2159
Tirap	0.0187	0.0565	-0.092	0.129	1.01	0.938	1.09	0.742	0.942	0.0259491	lm.nb	B-Cell Functions, Chemokines & Receptors, Inflammation, Innate, Interleukins, TLR	NM_001177846.1:254
Tlr1	0.0221	0.0447	-0.0654	0.11	1.02	0.956	1.08	0.623	0.891	0.0501223	lm.nb	CD molecules, Inflammation, Innate, Interleukins, Macrophage Functions, TLR	NM_030682.1:805
Tlr2	-0.156	0.144	-0.438	0.127	0.898	0.738	1.09	0.285	0.795	0.0996329	lm.nb	CD molecules, Inflammation, Innate, Leukocyte Functions, TLR	NM_011905.2:255
Tlr3	-0.00837	0.062	-0.13	0.113	0.994	0.914	1.08	0.893	0.976	0.0105502	lm.nb	CD molecules, Chemokines & Receptors, Inflammation, Innate, Interleukins, Pathogen Response, TLR, Transporter Functions	NM_126166.2:1165
Tlr4	-0.0641	0.0593	-0.18	0.052	0.957	0.883	1.04	0.284	0.795	0.0996329	lm.nb	Adaptive, CD molecules, Chemokines & Receptors, Inflammation, Innate, Interleukins, Pathogen Response, T-Cell Functions, TLR	NM_021297.2:2510
Tlr5	-0.0947	0.17	-0.429	0.239	0.936	0.743	1.18	0.58	0.884	0.0535477	lm.nb	Inflammation, Innate, Interleukins, TLR	NM_016928.2:560
Tlr7	-0.00354	0.068	-0.137	0.13	0.998	0.91	1.09	0.959	0.985	0.00656377	lm.nb	Chemokines & Receptors, Inflammation, Innate, Interleukins, Microglial Functions, Pathogen Response, TLR	NM_133211.3:3210
Tmed1	-0.0187	0.0434	-0.104	0.0664	0.987	0.931	1.05	0.669	0.908	0.0419142	loglinear	T-Cell Functions, Transporter Functions	NM_010744.3:104
Tmem173	-0.0092	0.177	-0.357	0.338	0.994	0.781	1.26	0.959	0.985	0.00656377	lm.nb	Apoptosis, Innate, Interferon	NM_028261.1:1792
Tnf	-0.178	0.151	-0.474	0.118	0.884	0.72	1.09	0.244	0.774	0.111259	lm.nb	Adaptive, Chemokines & Receptors, Cytokines & Receptors, Humoral, Inflammation, Pathogen Response, T-Cell Functions, TNF Superfamily , Transporter Functions	NM_013693.1:1135
Tnfaip3	-0.091	0.0821	-0.252	0.07	0.939	0.84	1.05	0.273	0.795	0.0996329	lm.nb	Apoptosis, B-Cell Functions, Inflammation, Innate	NM_009397.2:232
Tnfrsf10b	-0.0872	0.0746	-0.233	0.0589	0.941	0.851	1.04	0.248	0.774	0.111259	lm.nb	Apoptosis, CD molecules, TNF Superfamily	NM_020275.3:1625
Tnfrsf11a	0.0326	0.054	-0.0731	0.138	1.02	0.951	1.1	0.548	0.879	0.0560111	lm.nb	Adaptive, CD molecules, Cytokines & Receptors, Interleukins, TNF Superfamily	NM_009399.3:692
Tnfrsf12a	-0.152	0.104	-0.355	0.0509	0.9	0.782	1.04	0.148	0.692	0.159894	lm.nb	Adhesion, Apoptosis, CD molecules, TNF Superfamily	NM_001161746.1:517
Tnfrsf14	-0.03	0.051	-0.13	0.07	0.979	0.914	1.05	0.559	0.879	0.0560111	lm.nb	CD molecules, T-Cell Functions, TNF Superfamily	NM_178931.2:625
Tnfrsf1a	-0.0369	0.043	-0.121	0.0474	0.975	0.919	1.03	0.395	0.826	0.08302	lm.nb	CD molecules, Cytokines & Receptors, Inflammation, Interleukins, Pathogen Response, TNF Superfamily	NM_011609.2:615
Tnfrsf1b	-0.0284	0.112	-0.249	0.192	0.98	0.842	1.14	0.801	0.946	0.0241089	lm.nb	CD molecules, Inflammation, TNF Superfamily	NM_011610.3:3270
Tnfrsf8	-0.181	0.0826	-0.343	-0.0188	0.882	0.789	0.987	0.0333	0.566	0.247184	lm.nb	Apoptosis, CD molecules, T-Cell Functions, TNF Superfamily	NM_009401.2:1275
Tnfsf10	-0.167	0.0932	-0.349	0.0158	0.891	0.785	1.01	0.0793	0.625	0.20412	lm.nb	Apoptosis, CD molecules, Cytokines & Receptors, TNF Superfamily	NM_009425.2:2055
Tnfsf13	-0.14	0.0733	-0.284	0.00381	0.908	0.821	1	0.062	0.619	0.208309	lm.nb	CD molecules, Cytokines & Receptors, TNF Superfamily	NM_023517.2:1443
Tnfsf13b	-0.228	0.145	-0.511	0.0554	0.854	0.702	1.04	0.121	0.654	0.184422	lm.nb	B-Cell Functions, CD molecules, Cytokines & Receptors, T-Cell Functions, TNF Superfamily	NM_033622.1:225
Tnfsf15	0.174	0.123	-0.067	0.414	1.13	0.955	1.33	0.163	0.703	0.153045	lm.nb	Apoptosis, Cytokines & Receptors, TNF Superfamily	NM_177371.3:4695
Tollip	0.0642	0.0398	-0.0138	0.142	1.05	0.99	1.1	0.113	0.654	0.184422	loglinear	Inflammation, Innate, Interleukins	NM_023764.3:260
Traf2	0.00757	0.0257	-0.0428	0.0579	1.01	0.971	1.04	0.77	0.942	0.0259491	loglinear	Apoptosis, Cytokines & Receptors, Innate, Interleukins, T-Cell Functions	NM_009422.2:1334
Traf3	-0.0088	0.0453	-0.0976	0.08	0.994	0.935	1.06	0.847	0.97	0.0132283	loglinear	Apoptosis, Cytokines & Receptors, Innate, TLR	NM_001048206.1:6385
Traf6	-0.0287	0.0543	-0.135	0.0777	0.98	0.911	1.06	0.599	0.886	0.0525663	lm.nb	Cytokines & Receptors, Innate, Interleukins, T-Cell Functions, TLR	NM_009424.2:980
Trp53	-0.058	0.0488	-0.154	0.0377	0.961	0.899	1.03	0.24	0.774	0.111259	lm.nb	Apoptosis, Cell Cycle, Senescence, T-Cell Functions	NM_011640.1:1835
Txnip	-0.0408	0.0794	-0.196	0.115	0.972	0.873	1.08	0.61	0.886	0.0525663	lm.nb	Apoptosis, Cell Cycle, Innate	NM_023719.1:2340
Tyk2	-0.0607	0.062	-0.182	0.0609	0.959	0.881	1.04	0.332	0.819	0.0867161	lm.nb	Innate, T-Cell Functions	NM_001205312.1:1532
Ubc	-0.0706	0.0704	-0.209	0.0674	0.952	0.865	1.05	0.321	0.805	0.0942041	lm.nb	Basic Cell Functions, Innate	NM_019639.4:2193
Ulbp1	0.0748	0.151	-0.22	0.37	1.05	0.858	1.29	0.622	0.891	0.0501223	lm.nb	Interferon, Macrophage Functions, NK Cell Functions	NM_029975.2:595
Usp18	-0.328	0.251	-0.819	0.163	0.796	0.567	1.12	0.196	0.749	0.125518	lm.nb	Basic Cell Functions	NM_011909.2:1190
Vcam1	-0.351	0.206	-0.754	0.0522	0.784	0.593	1.04	0.094	0.641	0.193142	lm.nb	Adhesion, CD molecules, Leukocyte Functions, T-Cell Functions	NM_011693.2:1440
Vegfa	-0.0558	0.0767	-0.206	0.0946	0.962	0.867	1.07	0.47	0.857	0.0670192	lm.nb	Apoptosis, Cytokines & Receptors, Macrophage Functions, T-Cell Functions	NM_001025250.3:3015
Vegfc	0.069	0.0804	-0.0885	0.227	1.05	0.941	1.17	0.394	0.826	0.08302	lm.nb	Cancer Progression	NM_009506.2:1320
Vhl	0.00416	0.0614	-0.116	0.125	1	0.923	1.09	0.946	0.985	0.00656377	lm.nb	Cancer Progression	NM_009507.3:820
Vim	-0.202	0.175	-0.545	0.14	0.869	0.686	1.1	0.252	0.774	0.111259	lm.nb	Cancer Progression	NM_011701.4:34
Vwf	-0.0269	0.132	-0.286	0.232	0.982	0.82	1.17	0.839	0.968	0.0141246	lm.nb	Adhesion, Cancer Progression	NM_011708.3:6354
Xaf1	-0.295	0.127	-0.544	-0.0459	0.815	0.686	0.969	0.0243	0.566	0.247184	lm.nb	Apoptosis	NM_001037713.3:100
Xbp1	-0.0665	0.0374	-0.14	0.00676	0.955	0.908	1	0.0812	0.629	0.201349	loglinear		NM_013842.2:825
Xcl1	-0.0897	0.131	-0.346	0.166	0.94	0.787	1.12	0.495	0.857	0.0670192	lm.nb	Chemokines & Receptors, Cytokines & Receptors, Inflammation, Innate, T-Cell Functions	NM_008510.1:103
Ythdf2	-0.0271	0.0378	-0.101	0.047	0.981	0.932	1.03	0.477	0.857	0.0670192	loglinear	Basic Cell Functions, Humoral	NM_145393.4:750
Yy1	0.00427	0.0261	-0.0469	0.0555	1	0.968	1.04	0.871	0.976	0.0105502	loglinear	T-Cell Functions	NM_009537.3:760
Zbp1	-0.168	0.141	-0.444	0.107	0.89	0.735	1.08	0.236	0.774	0.111259	lm.nb	Innate	NM_021394.2:473
Zfp13	0.0549	0.134	-0.208	0.318	1.04	0.866	1.25	0.684	0.913	0.0395292	lm.nb	Basic Cell Functions	NM_011747.2:419

## Sheet: DEGs COL vs PRE
Gene	Log2 fold change	std error (log2)	Lower confidence limit (log2)	Upper confidence limit (log2)	Linear fold change	Lower confidence limit (linear)	Upper confidence limit (linear)	P-value	BH.p.value	neg.Log.p.value	method	Gene.sets	probe.ID
Abca1	-0.229	0.163	-0.547	0.0903	0.853	0.684	1.06	0.166	0.211	0.675718	lm.nb	Innate, Transporter Functions	NM_013454.3:6865
Abcb1a	-0.522	0.136	-0.789	-0.255	0.696	0.579	0.838	0.000354	0.000842	3.07469	lm.nb	CD molecules, Cell Cycle, Transporter Functions	NM_011076.1:2600
Abcg1	-0.499	0.127	-0.748	-0.251	0.707	0.595	0.841	0.000254	0.000633	3.1986	lm.nb	Innate, Transporter Functions	NM_009593.1:295
Abl1	-0.241	0.0531	-0.345	-0.137	0.846	0.787	0.91	3.56e-05	0.000105	3.97881	lm.nb	Apoptosis, Cell Cycle, Innate, Senescence	NM_009594.4:1378
Ada	1.33	0.135	1.06	1.59	2.51	2.09	3.01	2.05e-13	5.21e-12	11.2832	lm.nb	Adhesion, B-Cell Functions, T-Cell Functions	NM_007398.3:795
Akt3	1.31	0.209	0.902	1.72	2.48	1.87	3.3	7.58e-08	4.03e-07	6.39469	lm.nb	Cancer Progression, Transporter Functions	NM_011785.3:2494
Alcam	-0.562	0.0699	-0.699	-0.426	0.677	0.616	0.745	1.21e-10	1.54e-09	8.81248	lm.nb	Adhesion, CD molecules	NM_009655.1:2605
Ambp	-0.542	0.22	-0.973	-0.111	0.687	0.509	0.926	0.0171	0.0275	1.56067	lm.nb	Transporter Functions	NM_007443.3:410
Amica1	0.231	0.108	0.019	0.443	1.17	1.01	1.36	0.0376	0.0563	1.24949	lm.nb	Adhesion, Transporter Functions	NM_001005421.4:1002
Angpt2	0.118	0.143	-0.162	0.397	1.09	0.894	1.32	0.413	0.471	0.326979	lm.nb	Adhesion, Cancer Progression	NM_007426.3:2020
Anp32b	0.0931	0.0417	0.0113	0.175	1.07	1.01	1.13	0.0301	0.0462	1.33536	loglinear	Cell Cycle	NM_130889.2:480
Anxa1	1.08	0.116	0.855	1.31	2.12	1.81	2.48	1.34e-12	2.66e-11	10.5751	lm.nb	Cell Cycle, Inflammation, T-Cell Functions, Transporter Functions	NM_010730.2:400
Apoe	1.29	0.179	0.943	1.64	2.45	1.92	3.13	2.36e-09	1.87e-08	7.72816	lm.nb	Apoptosis, Cancer Progression, Transporter Functions	NM_009696.3:129
App	-0.153	0.0613	-0.274	-0.0332	0.899	0.827	0.977	0.0156	0.0254	1.59517	lm.nb	Apoptosis, Cell Cycle, Innate, Transporter Functions	NM_007471.2:511
Arg1	0.599	0.148	0.309	0.889	1.51	1.24	1.85	0.000178	0.000454	3.34294	lm.nb	Basic Cell Functions	NM_007482.3:626
Arg2	1.78	0.256	1.28	2.28	3.43	2.42	4.86	6.5e-09	4.72e-08	7.32606	lm.nb	Basic Cell Functions	NM_009705.2:249
Atf1	0.139	0.0523	0.0364	0.241	1.1	1.03	1.18	0.0105	0.0177	1.75203	lm.nb	Innate	NM_007497.3:1216
Atf2	-0.218	0.0448	-0.306	-0.13	0.86	0.809	0.914	1.14e-05	3.62e-05	4.44129	loglinear	Innate	NM_001284371.1:1392
Atg10	-0.671	0.0644	-0.797	-0.545	0.628	0.575	0.685	3.03e-14	1.16e-12	11.9355	lm.nb	Transporter Functions	NM_025770.3:46
Atg12	0.0839	0.049	-0.0121	0.18	1.06	0.992	1.13	0.0927	0.126	0.899629	loglinear	Innate, Transporter Functions	NM_026217.1:1800
Atg16l1	-0.205	0.0506	-0.305	-0.106	0.867	0.81	0.929	0.000169	0.000434	3.36251	loglinear	Transporter Functions	NM_001205391.1:280
Atg5	-0.136	0.0453	-0.225	-0.0472	0.91	0.856	0.968	0.00414	0.00772	2.11238	loglinear	Apoptosis, Innate, Transporter Functions	NM_053069.5:2142
Atg7	-0.173	0.0553	-0.282	-0.0652	0.887	0.823	0.956	0.00282	0.00542	2.266	lm.nb	Apoptosis, Transporter Functions	NM_028835.1:855
Atm	-0.518	0.0609	-0.637	-0.398	0.698	0.643	0.759	2.41e-11	3.66e-10	9.43652	lm.nb	Apoptosis, B-Cell Functions, Cell Cycle, Senescence	NM_007499.2:5543
Axl	1.24	0.187	0.873	1.61	2.36	1.83	3.04	2.09e-08	1.31e-07	6.88273	lm.nb	Inflammation, Innate, NK Cell Functions, Transporter Functions	NM_009465.3:3820
Bax	0.124	0.0441	0.0376	0.211	1.09	1.03	1.16	0.00697	0.0121	1.91721	loglinear	Apoptosis, Transporter Functions	NM_007527.3:735
Bcl10	0.0697	0.0505	-0.0292	0.169	1.05	0.98	1.12	0.173	0.218	0.661544	loglinear	B-Cell Functions, Innate, Interleukins, T-Cell Functions	NM_009740.1:1168
Bcl2	-0.828	0.105	-1.03	-0.623	0.563	0.489	0.649	1.99e-10	2.02e-09	8.69465	lm.nb	B-Cell Functions, Innate, T-Cell Functions	NM_009741.3:1844
Bcl2l1	0.0228	0.0586	-0.0921	0.138	1.02	0.938	1.1	0.699	0.743	0.129011	lm.nb	Apoptosis, Cytokines & Receptors, Innate	NM_009743.4:200
Bcl6	0.0912	0.0809	-0.0675	0.25	1.07	0.954	1.19	0.265	0.318	0.497573	lm.nb	B-Cell Functions, Inflammation, T-Cell Functions	NM_009744.3:185
Bid	-0.217	0.0613	-0.337	-0.0966	0.861	0.792	0.935	0.000871	0.00191	2.71897	lm.nb	Apoptosis, Cell Cycle, Innate	NM_007544.3:1307
Birc5	0.702	0.134	0.439	0.965	1.63	1.36	1.95	3.23e-06	1.17e-05	4.93181	lm.nb	Apoptosis, Cell Cycle, Cytokines & Receptors	NM_009689.2:237
Blnk	0.0583	0.0537	-0.047	0.164	1.04	0.968	1.12	0.283	0.337	0.47237	lm.nb	B-Cell Functions, Humoral	NM_008528.4:1546
Bmi1	0.0758	0.0578	-0.0374	0.189	1.05	0.974	1.14	0.195	0.241	0.617983	loglinear	B-Cell Functions, Humoral, Senescence	NM_007552.4:3354
Bst2	0.438	0.142	0.16	0.716	1.35	1.12	1.64	0.00324	0.00614	2.21183	lm.nb	CD molecules, Humoral, Innate	NM_198095.2:468
Btk	0.119	0.146	-0.166	0.404	1.09	0.891	1.32	0.417	0.473	0.325139	lm.nb	Apoptosis, Innate	NM_013482.2:2255
C1qa	1.67	0.207	1.27	2.08	3.19	2.41	4.23	1.03e-10	1.38e-09	8.86012	lm.nb	Complement Pathway, Innate	NM_007572.2:566
C1qb	1.65	0.207	1.24	2.06	3.14	2.37	4.16	1.71e-10	1.82e-09	8.73993	lm.nb	Complement Pathway, Innate	NM_009777.2:865
C1qbp	0.198	0.053	0.0938	0.302	1.15	1.07	1.23	0.000482	0.00111	2.95468	lm.nb	Adaptive, CD molecules, Complement Pathway, Inflammation	NM_007573.2:630
C1ra	0.351	0.194	-0.0285	0.73	1.28	0.98	1.66	0.0758	0.107	0.970616	lm.nb	Complement Pathway, Innate	NM_023143.3:1923
C1s1	1.16	0.194	0.781	1.54	2.24	1.72	2.91	2.19e-07	1.02e-06	5.9914	lm.nb	Complement Pathway, Innate	NM_144938.2:2490
C2	0.671	0.209	0.262	1.08	1.59	1.2	2.11	0.00228	0.00449	2.34775	lm.nb	Complement Pathway, Innate	NM_013484.2:2359
C3	1.58	0.333	0.926	2.23	2.99	1.9	4.7	1.77e-05	5.36e-05	4.27084	lm.nb	Cancer Progression, Complement Pathway, Inflammation, Innate, Transporter Functions	NM_009778.2:285
C4b	1.98	0.313	1.37	2.6	3.96	2.59	6.05	6.08e-08	3.35e-07	6.47496	lm.nb	Complement Pathway, Humoral, Inflammation, Innate	NM_009780.2:491
Card11	0.0559	0.122	-0.184	0.296	1.04	0.88	1.23	0.65	0.702	0.153663	lm.nb	B-Cell Functions, Cytokines & Receptors, Interleukins, T-Cell Functions	NM_175362.2:545
Casp1	-0.00946	0.0553	-0.118	0.0989	0.993	0.922	1.07	0.865	0.884	0.0535477	lm.nb	Cytokines & Receptors, Innate, Interleukins, Microglial Functions	NM_009807.2:259
Casp3	0.0348	0.0577	-0.0784	0.148	1.02	0.947	1.11	0.55	0.608	0.216096	lm.nb	Apoptosis, B-Cell Functions, Cell Cycle, T-Cell Functions	NM_009810.2:630
Casp8	0.413	0.0604	0.295	0.531	1.33	1.23	1.45	9.97e-09	6.57e-08	7.18243	lm.nb	Apoptosis, Cancer Progression, Innate, Macrophage Functions	NM_009812.2:1463
Ccl11	0.256	0.248	-0.23	0.743	1.19	0.853	1.67	0.306	0.362	0.441291	lm.nb	Adaptive, Cancer Progression, Chemokines & Receptors, Cytokines & Receptors, Inflammation, T-Cell Functions	NM_011330.3:430
Ccl2	1.39	0.209	0.983	1.8	2.63	1.98	3.49	1.84e-08	1.17e-07	6.93181	lm.nb	Chemokines & Receptors, Cytokines & Receptors, Humoral, Inflammation, Innate, Interleukins, Macrophage Functions, NK Cell Functions, Pathogen Response, T-Cell Functions	NM_011333.3:415
Ccl20	-0.0489	0.22	-0.48	0.383	0.967	0.717	1.3	0.825	0.851	0.0700704	lm.nb	Chemokines & Receptors, Cytokines & Receptors, Inflammation	NM_016960.1:120
Ccl21a	-0.188	0.348	-0.871	0.495	0.878	0.547	1.41	0.591	0.65	0.187087	lm.nb	Chemokines & Receptors	NM_011124.4:170
Ccl22	0.789	0.19	0.417	1.16	1.73	1.34	2.24	0.000123	0.000324	3.48945	lm.nb	Chemokines & Receptors, Cytokines & Receptors, Humoral, Inflammation	NM_009137.2:1096
Ccl25	-0.267	0.19	-0.64	0.106	0.831	0.642	1.08	0.167	0.211	0.675718	lm.nb	Adaptive, Chemokines & Receptors, Cytokines & Receptors, Inflammation, Leukocyte Functions	NM_009138.3:316
Ccl26	0.598	0.119	0.366	0.831	1.51	1.29	1.78	6.24e-06	2.11e-05	4.67572	lm.nb	Adaptive, Chemokines & Receptors, Cytokines & Receptors, Inflammation	NM_001013412.2:140
Ccl27a	-0.612	0.156	-0.919	-0.305	0.654	0.529	0.809	0.000273	0.000672	3.17263	lm.nb	Cytokines & Receptors	NM_001048179.1:265
Ccl28	0.125	0.111	-0.0917	0.343	1.09	0.938	1.27	0.263	0.317	0.498941	lm.nb	Chemokines & Receptors, Cytokines & Receptors	NM_020279.3:234
Ccl3	1.97	0.269	1.44	2.49	3.91	2.71	5.63	1.74e-09	1.42e-08	7.84771	lm.nb	Adaptive, Chemokines & Receptors, Cytokines & Receptors, Humoral, Inflammation, NK Cell Functions, T-Cell Functions, Transporter Functions	NM_011337.1:60
Ccl5	0.301	0.203	-0.0971	0.699	1.23	0.935	1.62	0.144	0.186	0.730487	lm.nb	Adaptive, Cancer Progression, Chemokines & Receptors, Dendritic Cell Functions, Inflammation, Innate, Macrophage Functions, NK Cell Functions, T-Cell Functions, Transporter Functions	NM_013653.3:240
Ccl6	-0.862	0.1	-1.06	-0.666	0.55	0.48	0.63	1.67e-11	2.72e-10	9.56543	lm.nb	Chemokines & Receptors, Cytokines & Receptors	NM_009139.2:825
Ccl7	0.323	0.141	0.0468	0.599	1.25	1.03	1.51	0.0261	0.0404	1.39362	lm.nb	Adaptive, Cancer Progression, Chemokines & Receptors, Cytokines & Receptors, Humoral, Inflammation, NK Cell Functions, T-Cell Functions	NM_013654.2:215
Ccl9	0.565	0.131	0.308	0.823	1.48	1.24	1.77	7.58e-05	0.000208	3.68194	lm.nb	Chemokines & Receptors, Cytokines & Receptors	NM_011338.2:1125
Ccnd3	-0.238	0.0529	-0.341	-0.134	0.848	0.789	0.911	4.05e-05	0.000118	3.92812	loglinear	Cell Cycle, T-Cell Functions	NM_007632.2:1311
Ccr2	3.19	0.29	2.62	3.75	9.11	6.15	13.5	4.41e-15	2.52e-13	12.5986	lm.nb	Adaptive, CD molecules, Cancer Progression, Chemokines & Receptors, Cytokines & Receptors, Dendritic Cell Functions, Humoral, Inflammation, Interleukins, Macrophage Functions, T-Cell Functions	NM_009915.2:2965
Ccr5	0.472	0.107	0.262	0.682	1.39	1.2	1.6	5.42e-05	0.000153	3.81531	lm.nb	Adaptive, CD molecules, Chemokines & Receptors, Cytokines & Receptors, Dendritic Cell Functions, Macrophage Functions, T-Cell Functions, Transporter Functions	NM_009917.5:1340
Ccr8	0.0666	0.11	-0.149	0.282	1.05	0.902	1.22	0.548	0.608	0.216096	lm.nb	Adaptive, Chemokines & Receptors	NM_007720.2:426
Ccrl2	1.69	0.247	1.2	2.17	3.22	2.3	4.51	1.01e-08	6.57e-08	7.18243	lm.nb	Adaptive, Chemokines & Receptors, Inflammation	NM_017466.4:655
Cd14	1.37	0.146	1.08	1.66	2.59	2.12	3.15	1.1e-12	2.29e-11	10.6402	lm.nb	CD molecules, Cytokines & Receptors, Inflammation, Innate, Pathogen Response, Transporter Functions	NM_009841.3:235
Cd164	-0.107	0.0486	-0.202	-0.0116	0.929	0.869	0.992	0.0325	0.0494	1.30627	lm.nb	Adhesion, CD molecules	NM_016898.2:688
Cd180	1.58	0.376	0.847	2.32	3	1.8	5	0.000103	0.000274	3.56225	lm.nb	CD molecules, Inflammation, Innate	NM_008533.2:860
Cd1d1	-0.357	0.0923	-0.538	-0.176	0.781	0.689	0.885	0.000315	0.000766	3.11577	lm.nb	Antigen Processing, CD molecules, Innate, Interleukins, MHC, Macrophage Functions, T-Cell Functions	NM_007639.3:1340
Cd200	-0.493	0.0976	-0.685	-0.302	0.71	0.622	0.811	5.88e-06	2.02e-05	4.69465	lm.nb	CD molecules	NM_010818.3:686
Cd207	0.6	0.0942	0.416	0.785	1.52	1.33	1.72	5.36e-08	2.98e-07	6.52578	lm.nb	CD molecules	NM_144943.3:605
Cd244	0.702	0.183	0.343	1.06	1.63	1.27	2.09	0.000352	0.000842	3.07469	lm.nb	CD molecules, NK Cell Functions	NM_018729.2:262
Cd247	-0.0524	0.161	-0.368	0.263	0.964	0.775	1.2	0.746	0.78	0.107905	lm.nb	CD molecules, NK Cell Functions, T-Cell Functions	NM_001113391.2:215
Cd274	0.658	0.192	0.282	1.03	1.58	1.22	2.05	0.00122	0.00256	2.59176	lm.nb	CD molecules, T-Cell Functions	NM_021893.2:515
Cd276	0.181	0.12	-0.0548	0.417	1.13	0.963	1.34	0.139	0.181	0.742321	lm.nb	CD molecules, Inflammation, Interleukins, T-Cell Functions	NM_133983.4:1278
Cd28	-0.215	0.163	-0.535	0.105	0.862	0.69	1.08	0.195	0.24	0.619789	lm.nb	Adaptive, B-Cell Functions, CD molecules, Humoral, Inflammation, Interleukins, T-Cell Functions	NM_007642.4:3304
Cd34	0.569	0.271	0.0367	1.1	1.48	1.03	2.14	0.0411	0.061	1.21467	lm.nb	CD molecules, Cancer Progression, Interleukins, Leukocyte Functions	NM_001111059.1:560
Cd36	-0.625	0.317	-1.25	-0.00294	0.649	0.421	0.998	0.0544	0.0784	1.10568	lm.nb	CD molecules, Cancer Progression, Innate, Transporter Functions	NM_007643.3:1520
Cd37	1.14	0.258	0.637	1.65	2.21	1.56	3.14	5.01e-05	0.000142	3.84771	lm.nb	B-Cell Functions, CD molecules, Humoral	NM_007645.4:180
Cd38	0.828	0.107	0.618	1.04	1.78	1.54	2.05	3.84e-10	3.65e-09	8.43771	lm.nb	Apoptosis, B-Cell Functions, CD molecules	NM_007646.4:1490
Cd3d	0.0286	0.139	-0.243	0.3	1.02	0.845	1.23	0.837	0.858	0.0665127	lm.nb	CD molecules, T-Cell Functions	NM_013487.2:289
Cd3eap	-0.305	0.102	-0.506	-0.105	0.809	0.704	0.93	0.00437	0.00798	2.098	lm.nb	CD molecules	NM_145822.2:1858
Cd3g	0.164	0.131	-0.0936	0.421	1.12	0.937	1.34	0.218	0.267	0.573489	lm.nb	Apoptosis, CD molecules, T-Cell Functions, Transporter Functions	NM_009850.2:430
Cd40	1.15	0.176	0.81	1.5	2.23	1.75	2.83	2.62e-08	1.6e-07	6.79588	lm.nb	Adaptive, B-Cell Functions, CD molecules, Dendritic Cell Functions, Humoral, Inflammation, T-Cell Functions, TNF Superfamily	NM_011611.2:1425
Cd40lg	-0.0522	0.13	-0.307	0.202	0.964	0.809	1.15	0.689	0.737	0.132533	lm.nb	Adaptive, B-Cell Functions, CD molecules, Cytokines & Receptors, Dendritic Cell Functions, Inflammation, Interleukins, MHC, T-Cell Functions, TNF Superfamily	NM_011616.2:600
Cd47	0.703	0.0651	0.576	0.831	1.63	1.49	1.78	8.59e-15	4.36e-13	12.3605	lm.nb	CD molecules, Inflammation, T-Cell Functions, Transporter Functions	NM_010581.3:165
Cd48	1.19	0.206	0.788	1.6	2.28	1.73	3.02	4.36e-07	1.95e-06	5.70997	lm.nb	CD molecules, T-Cell Functions	NM_007649.4:370
Cd53	0.432	0.249	-0.0561	0.919	1.35	0.962	1.89	0.0889	0.122	0.91364	lm.nb	CD molecules	NM_007651.3:2300
Cd55	0.638	0.106	0.43	0.847	1.56	1.35	1.8	2.03e-07	9.69e-07	6.01368	lm.nb	CD molecules, Complement Pathway, Innate	NM_010016.2:1058
Cd63	-0.12	0.0478	-0.214	-0.0267	0.92	0.862	0.982	0.015	0.0245	1.61083	lm.nb	Adhesion, CD molecules	NM_001042580.1:220
Cd68	1.51	0.193	1.13	1.89	2.85	2.19	3.7	2.58e-10	2.56e-09	8.59176	lm.nb	CD molecules	NM_009853.1:636
Cd7	0.0786	0.0796	-0.0774	0.235	1.06	0.948	1.18	0.328	0.38	0.420216	lm.nb	CD molecules, NK Cell Functions	NM_009854.1:234
Cd70	-0.0352	0.11	-0.251	0.18	0.976	0.841	1.13	0.75	0.782	0.106793	lm.nb	B-Cell Functions, CD molecules, Cytokines & Receptors, TNF Superfamily	NM_011617.1:650
Cd74	0.977	0.227	0.531	1.42	1.97	1.45	2.68	7.74e-05	0.000211	3.67572	lm.nb	Antigen Processing, B-Cell Functions, CD molecules, Innate, MHC, T-Cell Functions	NM_001042605.1:391
Cd79b	1.09	0.516	0.0804	2.1	2.13	1.06	4.3	0.0393	0.0586	1.2321	lm.nb	B-Cell Functions, CD molecules	NM_008339.2:330
Cd81	-0.153	0.104	-0.357	0.0514	0.899	0.781	1.04	0.149	0.191	0.718967	lm.nb	B-Cell Functions, CD molecules	NM_133655.2:575
Cd83	-0.698	0.121	-0.935	-0.462	0.616	0.523	0.726	4.49e-07	1.99e-06	5.70115	lm.nb	B-Cell Functions, CD molecules, Dendritic Cell Functions, Humoral, Interleukins, T-Cell Functions	NM_009856.2:1624
Cd9	-0.318	0.0995	-0.513	-0.123	0.802	0.701	0.918	0.00241	0.00472	2.32606	lm.nb	Adhesion, CD molecules	NM_007657.3:620
Cd97	-0.121	0.0604	-0.24	-0.00309	0.919	0.847	0.998	0.0496	0.0727	1.13847	lm.nb	Adaptive, Adhesion, CD molecules, Inflammation, Innate	NM_011925.1:1975
Cd99	0.258	0.0798	0.102	0.415	1.2	1.07	1.33	0.00212	0.00422	2.37469	lm.nb	CD molecules	NM_025584.2:716
Cdh1	-0.177	0.0616	-0.297	-0.0561	0.885	0.814	0.962	0.00593	0.0105	1.97881	lm.nb	CD molecules, Cancer Progression	NM_009864.2:1610
Cdkn1a	-0.241	0.118	-0.471	-0.0102	0.846	0.722	0.993	0.0458	0.0673	1.17198	lm.nb	B-Cell Functions, Cancer Progression, Cell Cycle, Senescence	NM_007669.4:1670
Ceacam1	0.405	0.0993	0.211	0.6	1.32	1.16	1.52	0.000156	0.000404	3.39362	lm.nb	CD molecules, Cancer Progression	NM_001039185.1:294
Cebpb	0.833	0.121	0.596	1.07	1.78	1.51	2.1	8.2e-09	5.77e-08	7.23882	lm.nb	Inflammation, Innate, T-Cell Functions	NM_009883.3:1147
Cfb	-0.291	0.0672	-0.423	-0.159	0.817	0.746	0.895	6.98e-05	0.000192	3.7167	lm.nb	Complement Pathway, Innate	NM_008198.2:1685
Cfd	-0.904	0.592	-2.06	0.257	0.535	0.239	1.2	0.133	0.176	0.754487	lm.nb	Complement Pathway, Innate	NM_013459.1:526
Cfp	1.24	0.256	0.738	1.74	2.36	1.67	3.34	1.21e-05	3.82e-05	4.41794	lm.nb	Cancer Progression, Complement Pathway, Innate	NM_008823.3:1107
Chuk	-0.0235	0.0495	-0.121	0.0735	0.984	0.92	1.05	0.636	0.691	0.160522	lm.nb	Innate	NM_001162410.1:222
Cklf	0.208	0.07	0.0705	0.345	1.15	1.05	1.27	0.00456	0.0083	2.08092	lm.nb	Adaptive, Chemokines & Receptors, Cytokines & Receptors, Inflammation, Leukocyte Functions, Macrophage Functions	NM_029295.2:54
Clu	0.292	0.272	-0.24	0.824	1.22	0.846	1.77	0.288	0.341	0.467246	lm.nb	Apoptosis, Cancer Progression, Innate	NM_013492.2:354
Cma1	-0.0179	0.466	-0.931	0.895	0.988	0.525	1.86	0.969	0.972	0.0123337	lm.nb	Adaptive, Cancer Progression, Inflammation, Interleukins, T-Cell Functions	NM_010780.2:860
Cmah	0.915	0.328	0.271	1.56	1.88	1.21	2.94	0.00745	0.0128	1.89279	lm.nb	Transporter Functions	NM_001111110.2:664
Cmpk2	-0.199	0.11	-0.415	0.0173	0.871	0.75	1.01	0.0774	0.108	0.966576	lm.nb	Basic Cell Functions	NM_020557.4:1600
Col1a1	2.72	0.282	2.17	3.28	6.6	4.5	9.68	3.97e-13	9.06e-12	11.0429	lm.nb	Cancer Progression, Transporter Functions	NM_007742.3:215
Col3a1	2.08	0.224	1.64	2.52	4.22	3.11	5.72	1.67e-12	3.19e-11	10.4962	lm.nb	Adhesion, Cancer Progression, Cytokines & Receptors	NM_009930.1:4370
Col4a1	1.37	0.185	1	1.73	2.58	2.01	3.32	1.38e-09	1.15e-08	7.9393	lm.nb	Cancer Progression	NM_009931.2:4116
Creb1	-0.228	0.0483	-0.323	-0.133	0.854	0.8	0.912	1.93e-05	5.81e-05	4.23582	loglinear	Innate	NM_001037726.1:2734
Crebbp	-0.167	0.0459	-0.257	-0.077	0.891	0.837	0.948	0.000642	0.00146	2.83565	loglinear	Cancer Progression, Innate, T-Cell Functions	NM_001025432.1:3770
Csf1	1.02	0.303	0.426	1.62	2.03	1.34	3.06	0.00147	0.00299	2.52433	lm.nb	Cytokines & Receptors, Inflammation, Innate, Macrophage Functions, Transporter Functions	NM_001113530.1:833
Csf1r	1.33	0.232	0.881	1.79	2.52	1.84	3.45	4.78e-07	2.08e-06	5.68194	lm.nb	CD molecules, Chemokines & Receptors, Cytokines & Receptors, Innate, Macrophage Functions	NM_001037859.2:1892
Ctsh	-0.252	0.0473	-0.345	-0.159	0.84	0.788	0.896	2.35e-06	8.74e-06	5.05849	loglinear	Apoptosis, MHC, T-Cell Functions	NM_007801.2:1090
Ctsl	0.0696	0.0908	-0.108	0.247	1.05	0.928	1.19	0.447	0.502	0.299296	lm.nb	Basic Cell Functions	NM_009984.3:45
Ctss	-0.298	0.092	-0.478	-0.117	0.814	0.718	0.922	0.00213	0.00422	2.37469	lm.nb	Innate	NM_021281.2:740
Cx3cl1	-0.0136	0.102	-0.214	0.187	0.991	0.862	1.14	0.894	0.906	0.0428718	lm.nb	Chemokines & Receptors, Cytokines & Receptors, Macrophage Functions	NM_009142.3:125
Cx3cr1	0.694	0.176	0.348	1.04	1.62	1.27	2.06	0.000253	0.000633	3.1986	lm.nb	Chemokines & Receptors, Cytokines & Receptors, Macrophage Functions, Microglial Functions	NM_009987.3:2696
Cxcl1	1.44	0.239	0.968	1.91	2.71	1.96	3.75	2e-07	9.64e-07	6.01592	lm.nb	Adaptive, Chemokines & Receptors, Cytokines & Receptors, Inflammation, Transporter Functions	NM_008176.1:560
Cxcl10	3.23	0.499	2.26	4.21	9.41	4.78	18.5	3.61e-08	2.12e-07	6.67366	lm.nb	Adaptive, Chemokines & Receptors, Cytokines & Receptors, Inflammation, Innate, Leukocyte Functions	NM_021274.1:115
Cxcl12	-0.271	0.218	-0.698	0.157	0.829	0.616	1.11	0.22	0.268	0.571865	lm.nb	Chemokines & Receptors, Cytokines & Receptors, Leukocyte Functions, T-Cell Functions, Transporter Functions	NM_021704.3:259
Cxcl13	2.08	0.323	1.44	2.71	4.22	2.72	6.54	4.42e-08	2.52e-07	6.5986	lm.nb	Adaptive, B-Cell Functions, Chemokines & Receptors, Cytokines & Receptors, Humoral, Inflammation, T-Cell Functions	NM_018866.2:551
Cxcl14	1.84	0.269	1.31	2.37	3.58	2.48	5.15	9.65e-09	6.49e-08	7.18776	lm.nb	Adaptive, Chemokines & Receptors, Cytokines & Receptors, Inflammation	XM_006517307.1:446
Cxcl16	1.34	0.145	1.05	1.62	2.53	2.08	3.08	2e-12	3.65e-11	10.4377	lm.nb	Chemokines & Receptors, Cytokines & Receptors, Innate, Interferon	NM_023158.6:679
Cxcl2	3.11	0.332	2.46	3.76	8.64	5.51	13.6	1.1e-12	2.29e-11	10.6402	lm.nb	Adaptive, Chemokines & Receptors, Cytokines & Receptors, Inflammation, Innate, Leukocyte Functions	NM_009140.2:765
Cxcl5	1.75	0.269	1.22	2.28	3.36	2.33	4.85	3.28e-08	1.94e-07	6.7122	lm.nb	Chemokines & Receptors, Cytokines & Receptors, Inflammation, Leukocyte Functions	NM_009141.2:565
Cxcr3	-0.159	0.167	-0.485	0.168	0.896	0.714	1.12	0.345	0.398	0.400117	lm.nb	Adaptive, CD molecules, Chemokines & Receptors, Cytokines & Receptors, Innate, T-Cell Functions	NM_009910.2:605
Cxcr4	0.758	0.216	0.334	1.18	1.69	1.26	2.27	0.00097	0.00208	2.68194	lm.nb	CD molecules, Chemokines & Receptors, Cytokines & Receptors, Dendritic Cell Functions, Inflammation, T-Cell Functions, Transporter Functions	NM_009911.3:704
Cybb	2.61	0.314	1.99	3.23	6.1	3.98	9.35	4.86e-11	7.17e-10	9.14448	lm.nb	Innate, Transporter Functions	NM_007807.2:1535
Cyfip2	0.573	0.203	0.176	0.97	1.49	1.13	1.96	0.00669	0.0116	1.93554	lm.nb	Adhesion, Apoptosis, Innate	NM_001252459.1:1136
Cyld	-0.0748	0.0437	-0.16	0.0109	0.949	0.895	1.01	0.0931	0.126	0.899629	loglinear	Apoptosis, Cell Cycle, Innate	NM_001276279.1:2200
Ddx58	-0.183	0.0834	-0.347	-0.0199	0.881	0.786	0.986	0.0324	0.0494	1.30627	lm.nb	Innate, Interferon	NM_172689.3:1751
Ddx60	-0.0496	0.213	-0.466	0.367	0.966	0.724	1.29	0.817	0.844	0.0736576	lm.nb	Basic Cell Functions	NM_001081215.1:2965
Dll4	-0.31	0.0792	-0.465	-0.155	0.807	0.724	0.898	0.000271	0.000669	3.17457	lm.nb	Cancer Progression	NM_019454.2:542
Dmbt1	0.627	0.0868	0.457	0.798	1.54	1.37	1.74	2.37e-09	1.87e-08	7.72816	lm.nb	Innate, Transporter Functions	XM_006507298.1:2054
Dock9	-0.523	0.0574	-0.635	-0.41	0.696	0.644	0.752	2.76e-12	4.85e-11	10.3143	lm.nb	Basic Cell Functions	XM_976068.1:360
Dpp4	-0.455	0.0699	-0.592	-0.318	0.73	0.664	0.802	3.27e-08	1.94e-07	6.7122	lm.nb	B-Cell Functions, CD molecules, T-Cell Functions	NM_001159543.1:1303
Dusp4	0.573	0.149	0.281	0.865	1.49	1.21	1.82	0.000335	0.00081	3.09151	lm.nb	Basic Cell Functions, Innate	NM_176933.4:2200
Dusp6	0.25	0.133	-0.00973	0.51	1.19	0.993	1.42	0.0649	0.0924	1.03433	lm.nb	Apoptosis, Innate	NM_026268.2:1648
Ecsit	-0.226	0.0581	-0.339	-0.112	0.855	0.79	0.925	0.000296	0.000724	3.14026	loglinear	Innate	NM_001253897.1:348
Egfr	0.0691	0.0773	-0.0824	0.221	1.05	0.945	1.17	0.375	0.429	0.367543	lm.nb	Apoptosis, Cancer Progression	NM_207655.2:1335
Egr1	0.626	0.178	0.278	0.974	1.54	1.21	1.96	0.000906	0.00195	2.70997	lm.nb	Interleukins, Senescence, T-Cell Functions	NM_007913.5:515
Egr2	-0.104	0.0788	-0.259	0.0501	0.93	0.836	1.04	0.191	0.237	0.625252	lm.nb		NM_010118.2:1785
Ep300	-0.364	0.0585	-0.479	-0.25	0.777	0.718	0.841	8.99e-08	4.72e-07	6.32606	lm.nb	Apoptosis, Innate	NM_177821.6:4305
Epcam	-0.0261	0.0481	-0.12	0.0681	0.982	0.92	1.05	0.589	0.649	0.187755	lm.nb	CD molecules	NM_008532.2:1550
Epsti1	0.406	0.101	0.208	0.604	1.33	1.16	1.52	0.000191	0.000484	3.31515	lm.nb	Basic Cell Functions	NM_029495.2:26
Erbb2	-0.201	0.0803	-0.358	-0.0434	0.87	0.78	0.97	0.0157	0.0254	1.59517	lm.nb	Cancer Progression, Cytokines & Receptors	NM_001003817.1:1395
Ets1	0.902	0.155	0.598	1.21	1.87	1.51	2.31	3.95e-07	1.79e-06	5.74715	lm.nb	Apoptosis, Cell Cycle, Senescence	NM_001038642.1:740
Ewsr1	-0.123	0.035	-0.192	-0.0549	0.918	0.875	0.963	0.000894	0.00195	2.70997	loglinear	Basic Cell Functions	NM_007968.3:150
F2rl1	0.0313	0.0785	-0.122	0.185	1.02	0.919	1.14	0.692	0.738	0.131944	lm.nb	Cytokines & Receptors, Inflammation, Innate, Leukocyte Functions	NM_007974.4:994
Fadd	-0.118	0.0458	-0.207	-0.028	0.922	0.866	0.981	0.0131	0.0217	1.66354	loglinear	Apoptosis, Innate, Interferon, Interleukins	NM_010175.5:2641
Fap	-0.898	0.126	-1.15	-0.652	0.537	0.452	0.637	3.31e-09	2.48e-08	7.60555	lm.nb	Cancer Progression	NM_007986.2:530
Fas	0.144	0.0838	-0.0203	0.308	1.1	0.986	1.24	0.0919	0.126	0.899629	lm.nb	B-Cell Functions, CD molecules, Inflammation, T-Cell Functions, TNF Superfamily , Transporter Functions	NM_007987.2:596
Fcer1g	1.74	0.217	1.31	2.16	3.33	2.48	4.47	1.37e-10	1.67e-09	8.77728	lm.nb	Antigen Processing, Interleukins, MHC, Transporter Functions	NM_010185.4:264
Fcgr1	1.08	0.198	0.687	1.46	2.11	1.61	2.76	1.61e-06	6.15e-06	5.21112	lm.nb	Antigen Processing, CD molecules, Innate, MHC, Transporter Functions	NM_010186.5:185
Fcgr2b	2.72	0.278	2.17	3.26	6.58	4.51	9.61	2.81e-13	6.77e-12	11.1694	lm.nb	Antigen Processing, B-Cell Functions, CD molecules, Inflammation, Interleukins, MHC, Transporter Functions	NM_001077189.1:1225
Flt3	0.5	0.142	0.222	0.777	1.41	1.17	1.71	0.000894	0.00195	2.70997	lm.nb	B-Cell Functions, CD molecules, Cytokines & Receptors, T-Cell Functions	NM_010229.2:3302
Flt3l	0.0981	0.0971	-0.0921	0.288	1.07	0.938	1.22	0.317	0.371	0.430626	lm.nb	Cytokines & Receptors, NK Cell Functions	NM_013520.2:529
Fn1	2.15	0.301	1.56	2.74	4.44	2.95	6.69	3.04e-09	2.34e-08	7.63078	lm.nb	Adhesion, Apoptosis	NM_010233.1:2627
Fos	0.00195	0.151	-0.294	0.298	1	0.816	1.23	0.99	0.99	0.00436481	lm.nb	Inflammation, Innate, Pathogen Response	NM_010234.2:1330
Fyn	0.459	0.172	0.122	0.795	1.37	1.09	1.73	0.0101	0.017	1.76955	lm.nb	Transporter Functions	NM_008054.2:1030
Gfi1	-0.471	0.115	-0.697	-0.246	0.721	0.617	0.843	0.000147	0.000381	3.41908	lm.nb	Interleukins, T-Cell Functions, TLR	NM_010278.2:1875
Gpi1	0.343	0.0562	0.233	0.454	1.27	1.18	1.37	1.4e-07	6.95e-07	6.15802	lm.nb	Apoptosis, Cytokines & Receptors, Humoral	NM_008155.4:1540
Gtf3c1	0.0656	0.0487	-0.0298	0.161	1.05	0.98	1.12	0.184	0.228	0.642065	loglinear		NM_207239.1:4586
Gzma	0.21	0.154	-0.0907	0.511	1.16	0.939	1.43	0.177	0.221	0.655608	lm.nb	Apoptosis	NM_010370.2:188
H2-Aa	0.916	0.217	0.49	1.34	1.89	1.4	2.53	0.0001	0.000267	3.57349	lm.nb	Antigen Processing, Interferon, MHC, T-Cell Functions	NM_010378.2:450
H2-Ab1	0.887	0.203	0.489	1.29	1.85	1.4	2.44	6.18e-05	0.000171	3.767	lm.nb	Antigen Processing, Interferon, MHC, T-Cell Functions	NM_207105.2:164
H2-D1	0.339	0.0705	0.201	0.477	1.26	1.15	1.39	1.38e-05	4.29e-05	4.36754	lm.nb	Antigen Processing, MHC, T-Cell Functions	NM_010380.3:1133
H2-DMa	0.669	0.185	0.307	1.03	1.59	1.24	2.04	0.000678	0.00153	2.81531	lm.nb	Antigen Processing, MHC, T-Cell Functions	NM_010386.3:530
H2-DMb1	0.774	0.333	0.121	1.43	1.71	1.09	2.69	0.0243	0.038	1.42022	lm.nb	Antigen Processing, MHC	NM_010387.2:1089
H2-DMb2	1.21	0.386	0.456	1.97	2.32	1.37	3.91	0.0028	0.00542	2.266	lm.nb	Antigen Processing, MHC	NM_010388.4:195
H2-Eb1	0.704	0.183	0.344	1.06	1.63	1.27	2.09	0.000345	0.00083	3.08092	lm.nb	Antigen Processing, Interleukins, MHC	NM_010382.2:935
H2-K1	-0.116	0.0785	-0.269	0.0382	0.923	0.83	1.03	0.147	0.189	0.723538	lm.nb	Antigen Processing, MHC, T-Cell Functions	NM_001001892.2:1370
H2-M3	-0.199	0.0648	-0.326	-0.0714	0.871	0.798	0.952	0.0035	0.00662	2.17914	lm.nb	Antigen Processing, MHC, NK Cell Functions, T-Cell Functions	NM_013819.2:1180
H2-Ob	0.43	0.258	-0.075	0.936	1.35	0.949	1.91	0.101	0.136	0.866461	lm.nb	Antigen Processing, MHC	NM_010389.3:1606
H2-Q1	-0.411	0.137	-0.681	-0.142	0.752	0.624	0.906	0.00422	0.00784	2.10568	lm.nb	Antigen Processing, Interleukins, MHC, T-Cell Functions	NM_010390.3:316
H2-Q10	-0.276	0.12	-0.511	-0.0402	0.826	0.702	0.973	0.0259	0.0403	1.39469	lm.nb	Adaptive, Antigen Processing, B-Cell Functions, MHC	NM_010391.4:890
H2-Q2	-0.31	0.124	-0.554	-0.0662	0.807	0.681	0.955	0.016	0.0258	1.58838	lm.nb	Antigen Processing, MHC	NM_010392.2:472
H2-T23	-0.283	0.0812	-0.442	-0.124	0.822	0.736	0.918	0.00101	0.00215	2.66756	lm.nb	Antigen Processing, MHC, T-Cell Functions	NM_010398.3:441
Hck	-0.385	0.129	-0.638	-0.132	0.766	0.643	0.912	0.00435	0.00798	2.098	lm.nb	Inflammation, Innate	NM_010407.3:1874
Herc6	0.0308	0.2	-0.36	0.422	1.02	0.779	1.34	0.878	0.894	0.0486625	lm.nb	Basic Cell Functions	NM_025992.2:876
Hif1a	0.274	0.154	-0.0268	0.575	1.21	0.982	1.49	0.0801	0.112	0.950782	lm.nb	Apoptosis, Cancer Progression	NM_010431.2:1294
Hmgb1	-0.0819	0.0454	-0.171	0.00701	0.945	0.888	1	0.0769	0.108	0.966576	loglinear	Adaptive, Apoptosis, Inflammation, Innate, Pathogen Response	NM_010439.3:1574
Icam1	1.06	0.193	0.683	1.44	2.09	1.61	2.72	1.25e-06	4.94e-06	5.30627	lm.nb	Adaptive, Antigen Processing, CD molecules, Leukocyte Functions, T-Cell Functions, Transporter Functions	NM_010493.2:2195
Icosl	-0.19	0.108	-0.403	0.0222	0.876	0.756	1.02	0.0852	0.118	0.928118	lm.nb	B-Cell Functions, CD molecules, Interleukins, T-Cell Functions	NM_015790.3:349
Ido1	1.04	0.206	0.637	1.44	2.06	1.55	2.72	5.98e-06	2.04e-05	4.69037	lm.nb	Adaptive, Cytokines & Receptors, Inflammation, Interleukins, T-Cell Functions	NM_008324.1:521
Ifi27	-0.672	0.104	-0.877	-0.468	0.628	0.545	0.723	4.02e-08	2.33e-07	6.63264	lm.nb	Interferon, NK Cell Functions	NM_026790.2:166
Ifi35	0.124	0.0503	0.0254	0.223	1.09	1.02	1.17	0.0171	0.0275	1.56067	lm.nb	Interferon	NM_027320.4:820
Ifi44	0.78	0.341	0.112	1.45	1.72	1.08	2.73	0.0263	0.0406	1.39147	lm.nb	Interferon	NM_133871.2:990
Ifih1	-0.216	0.0771	-0.367	-0.0645	0.861	0.776	0.956	0.00727	0.0125	1.90309	lm.nb	Apoptosis, Innate, Interferon	NM_027835.2:1997
Ifit1	0.663	0.197	0.277	1.05	1.58	1.21	2.07	0.00144	0.00295	2.53018	lm.nb	Interferon, Transporter Functions	NM_008331.2:890
Ifit2	2.87	0.277	2.33	3.41	7.32	5.03	10.7	3.65e-14	1.17e-12	11.9318	lm.nb	Interferon	NM_008332.2:230
Ifit3	0.855	0.229	0.406	1.3	1.81	1.32	2.47	0.000479	0.00111	2.95468	lm.nb	Interferon	NM_010501.1:1290
Ifitm1	2.88	0.32	2.26	3.51	7.38	4.78	11.4	3.86e-12	6.53e-11	10.1851	lm.nb	CD molecules, Innate, Interferon	NM_001112715.1:412
Ifitm2	-0.00466	0.0822	-0.166	0.156	0.997	0.892	1.11	0.955	0.959	0.0181814	lm.nb	Innate, Interferon	NM_030694.1:87
Ifnar1	0.0991	0.0456	0.00972	0.188	1.07	1.01	1.14	0.0344	0.0521	1.28316	loglinear	Adaptive, Interferon, T-Cell Functions	NM_010508.1:1195
Ifnar2	0.643	0.129	0.39	0.896	1.56	1.31	1.86	7.69e-06	2.55e-05	4.59346	lm.nb	Cytokines & Receptors, Interferon	NM_001110498.1:725
Ifngr1	-0.0724	0.0882	-0.245	0.1	0.951	0.844	1.07	0.416	0.472	0.326058	lm.nb	Adaptive, CD molecules, Cytokines & Receptors, Innate, Interferon	NM_010511.2:985
Igf1r	-0.296	0.101	-0.493	-0.0989	0.814	0.71	0.934	0.00488	0.00878	2.05651	lm.nb	CD molecules, Cytokines & Receptors, Senescence	NM_010513.2:3390
Igf2r	-0.342	0.0738	-0.487	-0.197	0.789	0.714	0.872	2.5e-05	7.47e-05	4.12668	lm.nb	Apoptosis, CD molecules, Transporter Functions	NM_010515.1:2585
Ikbkb	0.0677	0.0427	-0.0161	0.151	1.05	0.989	1.11	0.119	0.159	0.798603	loglinear	B-Cell Functions, Innate	NM_010546.2:498
Ikbke	-0.107	0.0583	-0.221	0.00745	0.929	0.858	1.01	0.0728	0.103	0.987163	lm.nb	Apoptosis, Innate	NM_019777.3:618
Ikbkg	-0.173	0.0499	-0.271	-0.075	0.887	0.829	0.949	0.00109	0.00231	2.63639	loglinear	B-Cell Functions, Innate	NM_178590.2:525
Ikzf2	0.16	0.107	-0.0504	0.37	1.12	0.966	1.29	0.142	0.184	0.735182	lm.nb	T-Cell Functions	NM_011770.4:7230
Il11ra1	-0.47	0.15	-0.763	-0.176	0.722	0.589	0.885	0.00282	0.00542	2.266	lm.nb	Cytokines & Receptors, Interleukins, NK Cell Functions	NM_010549.3:22
Il12a	-0.0948	0.126	-0.342	0.153	0.936	0.789	1.11	0.456	0.511	0.291579	lm.nb	Cell Cycle, Cytokines & Receptors, Interleukins, NK Cell Functions, Pathogen Response, T-Cell Functions	NM_008351.1:355
Il12b	0.194	0.129	-0.0594	0.447	1.14	0.96	1.36	0.14	0.182	0.739929	lm.nb	Cell Cycle, Cytokines & Receptors, Interleukins, NK Cell Functions, T-Cell Functions	NM_008352.1:1045
Il13ra1	-0.0269	0.0794	-0.182	0.129	0.982	0.881	1.09	0.736	0.773	0.111821	lm.nb	B-Cell Functions, CD molecules, Cytokines & Receptors, Interleukins, T-Cell Functions	NM_133990.4:845
Il15	-0.607	0.111	-0.824	-0.39	0.657	0.565	0.763	1.31e-06	5.13e-06	5.28988	lm.nb	Cytokines & Receptors, Interleukins, NK Cell Functions, T-Cell Functions	NM_008357.2:854
Il15ra	-0.304	0.111	-0.522	-0.0855	0.81	0.696	0.942	0.00874	0.0149	1.82681	lm.nb	CD molecules, NK Cell Functions	NM_008358.2:800
Il16	0.766	0.212	0.351	1.18	1.7	1.28	2.27	0.000677	0.00153	2.81531	lm.nb	Chemokines & Receptors, Cytokines & Receptors, Interleukins, Leukocyte Functions	NM_010551.3:3095
Il17ra	0.018	0.049	-0.078	0.114	1.01	0.947	1.08	0.715	0.752	0.123782	loglinear	CD molecules, Cytokines & Receptors, Interleukins	NM_008359.1:312
Il17rb	-0.705	0.126	-0.951	-0.458	0.614	0.517	0.728	8.73e-07	3.59e-06	5.44491	lm.nb	Cytokines & Receptors	NM_019583.3:1338
Il18	0.414	0.146	0.128	0.699	1.33	1.09	1.62	0.00649	0.0113	1.94692	lm.nb	Adaptive, Chemokines & Receptors, Cytokines & Receptors, Inflammation, Interleukins, Macrophage Functions, T-Cell Functions	NM_008360.1:270
Il18r1	-0.746	0.143	-1.03	-0.465	0.596	0.491	0.725	3.52e-06	1.26e-05	4.89963	lm.nb	CD molecules, Innate, T-Cell Functions	NM_001161842.1:620
Il1r1	-0.504	0.117	-0.734	-0.274	0.705	0.601	0.827	7.96e-05	0.000215	3.66756	lm.nb	Adaptive, CD molecules, Cytokines & Receptors, Inflammation, Innate, Interleukins, T-Cell Functions	NM_001123382.1:820
Il1rap	-0.438	0.0711	-0.577	-0.298	0.738	0.67	0.813	1.17e-07	6.03e-07	6.21968	lm.nb	Cytokines & Receptors, Inflammation, Innate, Interleukins	NM_008364.2:2415
Il1rl1	5.64	0.35	4.95	6.32	49.8	30.9	80	1.21e-21	5.52e-19	18.2581	lm.nb	Chemokines & Receptors, Cytokines & Receptors, Inflammation, Innate, Interleukins, Macrophage Functions, Transporter Functions	NM_001025602.2:815
Il1rl2	-0.257	0.19	-0.63	0.116	0.837	0.646	1.08	0.184	0.228	0.642065	lm.nb	Cytokines & Receptors, Innate, Interleukins	NM_133193.3:860
Il1rn	1.07	0.152	0.769	1.36	2.09	1.7	2.58	5.23e-09	3.85e-08	7.41454	lm.nb	Cytokines & Receptors, Inflammation, Interleukins	NM_031167.5:224
Il22ra1	-0.491	0.11	-0.708	-0.275	0.711	0.612	0.826	4.59e-05	0.000133	3.87615	lm.nb	Chemokines & Receptors	NM_178257.1:685
Il22ra2	-0.466	0.117	-0.696	-0.236	0.724	0.617	0.849	0.000225	0.000568	3.24565	lm.nb	Cytokines & Receptors, Interleukins	NM_178258.5:20
Il2rb	0.793	0.147	0.504	1.08	1.73	1.42	2.12	1.88e-06	7.11e-06	5.14813	lm.nb	CD molecules, Cytokines & Receptors, Interleukins, NK Cell Functions	NM_008368.3:2365
Il34	0.0942	0.181	-0.261	0.45	1.07	0.834	1.37	0.606	0.662	0.179142	lm.nb	Cytokines & Receptors, Inflammation, Innate, Macrophage Functions	NM_001135100.1:848
Il3ra	1.03	0.164	0.708	1.35	2.04	1.63	2.55	7.46e-08	4.01e-07	6.39686	lm.nb	CD molecules, Cytokines & Receptors	NM_008369.1:567
Il4ra	1.19	0.113	0.968	1.41	2.28	1.96	2.66	2.12e-14	8.82e-13	12.0545	lm.nb	CD molecules, Chemokines & Receptors, Cytokines & Receptors, Inflammation, Macrophage Functions, T-Cell Functions	NM_010557.1:3017
Il6ra	-0.414	0.13	-0.67	-0.159	0.75	0.629	0.896	0.00251	0.00489	2.31069	lm.nb	CD molecules, Chemokines & Receptors, Cytokines & Receptors, Interleukins	NM_010559.2:2825
Il6st	-0.0908	0.0697	-0.227	0.0457	0.939	0.854	1.03	0.198	0.243	0.614394	lm.nb	Adaptive, CD molecules, Cytokines & Receptors, Inflammation, Interleukins, T-Cell Functions	NM_010560.2:2325
Il7	0.167	0.0831	0.00411	0.33	1.12	1	1.26	0.0498	0.0727	1.13847	lm.nb	B-Cell Functions, Cytokines & Receptors, Humoral, Interleukins, T-Cell Functions	NM_008371.2:1055
Ilf3	-0.194	0.0573	-0.306	-0.0816	0.874	0.809	0.945	0.00138	0.00284	2.54668	lm.nb	Chemokines & Receptors	NM_010561.2:1902
Irak1	-0.104	0.0356	-0.174	-0.0344	0.93	0.886	0.976	0.00511	0.00916	2.0381	loglinear	Cytokines & Receptors, Innate, Pathogen Response, TLR	NM_008363.2:951
Irak2	-0.502	0.0838	-0.666	-0.337	0.706	0.63	0.792	2.16e-07	1.02e-06	5.9914	lm.nb	Cytokines & Receptors, Innate, Interleukins, TLR	NM_001113553.1:485
Irak3	0.208	0.15	-0.0865	0.502	1.15	0.942	1.42	0.173	0.217	0.66354	lm.nb	Cytokines & Receptors, Innate, Interleukins	NM_028679.3:2608
Irak4	0.182	0.0477	0.0885	0.276	1.13	1.06	1.21	0.000371	0.000879	3.05601	loglinear	Cytokines & Receptors, Innate, Interleukins	NM_029926.5:250
Irf1	0.0342	0.0751	-0.113	0.181	1.02	0.925	1.13	0.651	0.702	0.153663	lm.nb	Interleukins, T-Cell Functions	NM_008390.1:365
Irf2	-0.273	0.0622	-0.395	-0.151	0.828	0.761	0.901	5.8e-05	0.000162	3.79048	lm.nb	Adhesion	NM_008391.2:440
Irf3	-0.227	0.0396	-0.304	-0.149	0.855	0.81	0.902	5.37e-07	2.29e-06	5.64016	loglinear	Adaptive, Cytokines & Receptors, Innate, Pathogen Response, Senescence, TLR	NM_016849.4:526
Irf5	1.6	0.278	1.05	2.14	3.03	2.08	4.42	5.19e-07	2.24e-06	5.64975	lm.nb	Senescence	NM_012057.3:1826
Irf7	-0.138	0.143	-0.418	0.142	0.909	0.749	1.1	0.34	0.393	0.405607	lm.nb	Adaptive, Innate, Interferon, Senescence	NM_016850.2:705
Irf8	0.287	0.0647	0.16	0.414	1.22	1.12	1.33	4.93e-05	0.000142	3.84771	lm.nb	Interferon, Interleukins, T-Cell Functions	NM_008320.3:2274
Irgm2	0.28	0.141	0.00421	0.556	1.21	1	1.47	0.052	0.0752	1.12378	lm.nb	Innate, Interferon	NM_019440.2:2555
Isg15	0.907	0.273	0.372	1.44	1.88	1.29	2.72	0.00165	0.00333	2.47756	lm.nb	Basic Cell Functions, Innate	NM_015783.1:395
Isg20	-0.487	0.0608	-0.606	-0.367	0.714	0.657	0.775	1.46e-10	1.67e-09	8.77728	lm.nb	Basic Cell Functions, Innate	NM_020583.5:552
Itch	-0.251	0.0481	-0.345	-0.157	0.84	0.787	0.897	3.34e-06	1.2e-05	4.92082	loglinear	Chemokines & Receptors, Innate, T-Cell Functions	NM_008395.2:575
Itga1	-0.261	0.0823	-0.422	-0.0997	0.834	0.746	0.933	0.00256	0.00499	2.3019	lm.nb	Adhesion, Apoptosis, CD molecules, T-Cell Functions	NM_001033228.3:2550
Itga2	0.478	0.14	0.204	0.753	1.39	1.15	1.69	0.00127	0.00264	2.5784	lm.nb	Adhesion, B-Cell Functions, CD molecules, Leukocyte Functions	NM_008396.2:1860
Itga4	0.799	0.137	0.53	1.07	1.74	1.44	2.1	3.92e-07	1.79e-06	5.74715	lm.nb	Adhesion, CD molecules, Leukocyte Functions	NM_010576.3:6600
Itga5	0.711	0.173	0.372	1.05	1.64	1.29	2.07	0.000143	0.000374	3.42713	lm.nb	Adhesion, CD molecules, Innate, Leukocyte Functions	NM_010577.3:2446
Itga6	0.165	0.045	0.0765	0.253	1.12	1.05	1.19	0.0006	0.00138	2.86012	loglinear	Adhesion, Apoptosis, CD molecules, Leukocyte Functions	NM_008397.3:910
Itgae	0.191	0.124	-0.053	0.435	1.14	0.964	1.35	0.131	0.174	0.759451	lm.nb	Adhesion, CD molecules	NM_008399.1:775
Itgal	0.485	0.181	0.13	0.84	1.4	1.09	1.79	0.00992	0.0168	1.77469	lm.nb	Adhesion, CD molecules, Leukocyte Functions, T-Cell Functions	NM_008400.2:950
Itgb1	0.283	0.0558	0.173	0.392	1.22	1.13	1.31	5.68e-06	1.97e-05	4.70553	lm.nb	Adhesion, CD molecules, Cell Cycle, Leukocyte Functions	NM_010578.1:1855
Itgb4	0.151	0.0924	-0.0306	0.332	1.11	0.979	1.26	0.11	0.147	0.832683	lm.nb	Adhesion, CD molecules	NM_001005608.2:3355
Jak1	-0.0967	0.0404	-0.176	-0.0175	0.935	0.885	0.988	0.0204	0.0322	1.49214	loglinear	Chemokines & Receptors, Cytokines & Receptors, Innate, T-Cell Functions	NM_146145.2:4080
Jak2	-0.0938	0.0545	-0.201	0.0131	0.937	0.87	1.01	0.0914	0.125	0.90309	lm.nb	Adaptive, Cytokines & Receptors, Innate, Interleukins, T-Cell Functions	NM_008413.2:1049
Jak3	0.618	0.111	0.401	0.835	1.53	1.32	1.78	9.42e-07	3.78e-06	5.42251	lm.nb	B-Cell Functions, Cytokines & Receptors, Innate, Interleukins, T-Cell Functions	NM_010589.5:145
Jun	0.518	0.104	0.314	0.722	1.43	1.24	1.65	7.68e-06	2.55e-05	4.59346	lm.nb	Apoptosis, Pathogen Response	NM_010591.2:2212
Kit	-1.03	0.129	-1.29	-0.781	0.488	0.41	0.582	1.42e-10	1.67e-09	8.77728	lm.nb	CD molecules, Cytokines & Receptors	NM_001122733.1:4275
Klra2	1.24	0.12	1	1.47	2.36	2	2.77	3.85e-14	1.17e-12	11.9318	lm.nb	NK Cell Functions	NM_001170851.1:420
Klra7	-0.937	0.165	-1.26	-0.614	0.522	0.417	0.653	6.49e-07	2.72e-06	5.56543	lm.nb	Adhesion, NK Cell Functions	NM_001110323.1:250
Klrd1	0.0476	0.102	-0.152	0.247	1.03	0.9	1.19	0.642	0.695	0.158015	lm.nb	NK Cell Functions	NM_010654.2:434
Klrk1	0.327	0.191	-0.0474	0.701	1.25	0.968	1.63	0.093	0.126	0.899629	lm.nb	CD molecules, MHC, NK Cell Functions	NM_001083322.1:144
Lamp1	-0.0868	0.04	-0.165	-0.00845	0.942	0.892	0.994	0.0346	0.0522	1.28233	loglinear	CD molecules, Transporter Functions	NM_010684.2:2080
Lamp2	0.102	0.0604	-0.0165	0.22	1.07	0.989	1.16	0.0977	0.132	0.879426	lm.nb	CD molecules	NM_001017959.1:908
Lbp	1.43	0.268	0.904	1.95	2.69	1.87	3.87	2.16e-06	8.11e-06	5.09098	lm.nb	Chemokines & Receptors, Inflammation, Innate, Leukocyte Functions, Macrophage Functions, Transporter Functions	NM_008489.2:1015
Lck	-0.115	0.0941	-0.299	0.0697	0.923	0.813	1.05	0.228	0.277	0.55752	lm.nb	Apoptosis, B-Cell Functions, T-Cell Functions	NM_010693.2:1180
Lcn2	9.07	0.658	7.78	10.4	536	219	1310	8.06e-19	1.23e-16	15.9101	lm.nb	Apoptosis, Innate, Transporter Functions	NM_008491.1:190
Lcp1	0.787	0.155	0.484	1.09	1.73	1.4	2.13	5.31e-06	1.85e-05	4.73283	lm.nb	T-Cell Functions, Transporter Functions	NM_001247984.1:3344
Lgals3	-0.0323	0.0852	-0.199	0.135	0.978	0.871	1.1	0.706	0.748	0.126098	lm.nb	Innate, T-Cell Functions	NM_001145953.1:665
Lif	0.64	0.125	0.395	0.886	1.56	1.32	1.85	4.69e-06	1.66e-05	4.77989	lm.nb	Cytokines & Receptors	NM_008501.2:3435
Litaf	0.236	0.0895	0.0607	0.411	1.18	1.04	1.33	0.011	0.0184	1.73518	lm.nb	Apoptosis	NM_019980.1:1100
Lrp1	-0.116	0.101	-0.314	0.0808	0.922	0.805	1.06	0.253	0.305	0.5157	lm.nb	Apoptosis, CD molecules, Transporter Functions	NM_008512.2:1310
Ltb	0.778	0.303	0.185	1.37	1.72	1.14	2.59	0.0132	0.0217	1.66354	lm.nb	Cytokines & Receptors, Interleukins, TNF Superfamily	NM_008518.2:163
Ltbr	-0.0104	0.0392	-0.0872	0.0664	0.993	0.941	1.05	0.791	0.824	0.0840728	loglinear	Apoptosis, TNF Superfamily	NM_010736.3:1962
Ly86	1.44	0.303	0.844	2.03	2.71	1.8	4.09	1.7e-05	5.22e-05	4.28233	lm.nb	Humoral, Inflammation, Innate, Pathogen Response	NM_010745.2:725
Ly96	-0.0271	0.052	-0.129	0.0748	0.981	0.914	1.05	0.604	0.662	0.179142	lm.nb	Humoral, Inflammation, Innate, Pathogen Response	NM_001159711.1:64
Lyn	0.46	0.073	0.317	0.603	1.38	1.25	1.52	6.9e-08	3.75e-07	6.42597	lm.nb	B-Cell Functions, Cytokines & Receptors, Dendritic Cell Functions, Inflammation, Innate, Transporter Functions	NM_010747.1:1725
Lyz2	1.57	0.228	1.12	2.02	2.97	2.18	4.04	7.97e-09	5.69e-08	7.24489	lm.nb	Transporter Functions	NM_017372.3:98
Maf	-0.274	0.27	-0.803	0.256	0.827	0.573	1.19	0.316	0.371	0.430626	lm.nb	T-Cell Functions	NM_001025577.2:43
Map2k1	-0.145	0.076	-0.294	0.00451	0.905	0.816	1	0.063	0.09	1.04576	lm.nb	Adhesion, Cell Cycle, Innate, Senescence, Transporter Functions	NM_008927.3:1695
Map2k2	0.0706	0.0401	-0.00805	0.149	1.05	0.994	1.11	0.0845	0.117	0.931814	loglinear	Basic Cell Functions, Innate	NM_023138.4:1440
Map2k4	0.283	0.0352	0.214	0.352	1.22	1.16	1.28	1.22e-10	1.54e-09	8.81248	loglinear	Apoptosis, Innate	NM_009157.4:1335
Map3k1	-0.245	0.0559	-0.355	-0.136	0.844	0.782	0.91	5.66e-05	0.000159	3.7986	lm.nb	Apoptosis, Innate	NM_011945.2:1640
Map3k5	-0.308	0.0509	-0.408	-0.209	0.808	0.754	0.865	1.65e-07	8.11e-07	6.09098	loglinear	Apoptosis, Innate	NM_008580.4:640
Map3k7	-0.129	0.0364	-0.201	-0.0582	0.914	0.87	0.96	0.000816	0.0018	2.74473	loglinear	Apoptosis, Innate, T-Cell Functions, TLR	NM_009316.1:822
Map4k2	-0.263	0.0979	-0.454	-0.0707	0.834	0.73	0.952	0.00982	0.0167	1.77728	lm.nb	Innate	NM_009006.2:666
Mapk1	-0.0564	0.0271	-0.11	-0.00315	0.962	0.927	0.998	0.0429	0.0635	1.19723	loglinear	Apoptosis, B-Cell Functions, Innate, T-Cell Functions	NM_011949.3:2640
Mapk14	-0.124	0.0477	-0.217	-0.0303	0.918	0.86	0.979	0.0123	0.0204	1.69037	loglinear	Innate, Senescence, Transporter Functions	NM_001168513.1:114
Mapk3	-0.116	0.0616	-0.236	0.00507	0.923	0.849	1	0.0661	0.0939	1.02733	lm.nb	Apoptosis, Cell Cycle, Innate, Interleukins	NM_011952.2:825
Mapk8	0.0831	0.0591	-0.0328	0.199	1.06	0.978	1.15	0.166	0.211	0.675718	lm.nb	Adaptive, Apoptosis, Innate, T-Cell Functions	NM_016700.3:970
Mapkapk2	0.0101	0.0429	-0.0739	0.0941	1.01	0.95	1.07	0.814	0.844	0.0736576	loglinear	Inflammation, Innate, Interleukins, TLR	NM_008551.1:1991
Mavs	-0.314	0.06	-0.432	-0.196	0.804	0.741	0.873	3.16e-06	1.15e-05	4.9393	lm.nb	Innate, Interferon, Interleukins	NM_144888.1:2510
Mcam	0.524	0.301	-0.0663	1.11	1.44	0.955	2.17	0.0879	0.121	0.917215	lm.nb	Adhesion, CD molecules	NM_023061.2:630
Mef2c	0.238	0.241	-0.234	0.71	1.18	0.85	1.64	0.327	0.38	0.420216	lm.nb	Apoptosis, B-Cell Functions, Humoral	NM_001170537.1:4341
Mertk	-0.332	0.0966	-0.522	-0.143	0.794	0.697	0.906	0.00117	0.00247	2.6073	lm.nb	Adhesion, Apoptosis, NK Cell Functions, Transporter Functions	NM_008587.1:1320
Mfge8	0.598	0.17	0.266	0.931	1.51	1.2	1.91	0.000905	0.00195	2.70997	lm.nb	Adhesion, Apoptosis, Transporter Functions	NM_008594.2:1357
Mif	0.639	0.075	0.492	0.786	1.56	1.41	1.72	2.24e-11	3.53e-10	9.45223	lm.nb	B-Cell Functions, Cytokines & Receptors, Inflammation, Innate, Transporter Functions	NM_010798.2:373
Mill2	-0.676	0.112	-0.896	-0.456	0.626	0.537	0.729	1.88e-07	9.13e-07	6.03953	lm.nb	NK Cell Functions, T-Cell Functions	NM_153760.2:22
Mnx1	-1.46	0.18	-1.82	-1.11	0.362	0.284	0.463	9.47e-11	1.31e-09	8.88273	lm.nb	Humoral	NM_019944.1:1740
Mrc1	0.84	0.214	0.421	1.26	1.79	1.34	2.39	0.000255	0.000633	3.1986	lm.nb	CD molecules	NM_008625.1:3992
Ms4a1	0.886	0.354	0.192	1.58	1.85	1.14	2.99	0.0156	0.0254	1.59517	lm.nb	B-Cell Functions, CD molecules, Humoral	NM_007641.5:166
Mst1r	-0.0671	0.0875	-0.239	0.104	0.955	0.847	1.08	0.447	0.502	0.299296	lm.nb	CD molecules, Innate	NM_009074.1:3135
Muc1	-0.54	0.228	-0.987	-0.0932	0.688	0.505	0.937	0.0217	0.034	1.46852	lm.nb	Apoptosis, CD molecules, Cell Cycle	NM_013605.1:1445
Mx2	0.188	0.125	-0.0571	0.434	1.14	0.961	1.35	0.139	0.181	0.742321	lm.nb	Innate	NM_013606.1:2095
Myc	0.0403	0.094	-0.144	0.224	1.03	0.905	1.17	0.67	0.719	0.143271	lm.nb	Apoptosis, Cell Cycle, Senescence	NM_010849.4:630
Myd88	0.118	0.0447	0.0299	0.205	1.08	1.02	1.15	0.0113	0.0189	1.72354	loglinear	Chemokines & Receptors, Cytokines & Receptors, Inflammation, Innate, Interleukins, TLR, Transporter Functions	NM_010851.2:1595
Ncf4	1.37	0.214	0.948	1.79	2.58	1.93	3.45	4.92e-08	2.78e-07	6.55596	lm.nb	Basic Cell Functions, Innate	NM_008677.2:741
Nfatc1	-0.212	0.0871	-0.382	-0.0411	0.863	0.767	0.972	0.0186	0.0296	1.52871	lm.nb	Cell Cycle, T-Cell Functions, Transporter Functions	NM_016791.4:1570
Nfatc2	0.0147	0.148	-0.276	0.305	1.01	0.826	1.24	0.921	0.932	0.0305841	lm.nb	Cytokines & Receptors, T-Cell Functions	NM_001037177.1:1559
Nfatc3	-0.14	0.0426	-0.223	-0.0562	0.908	0.857	0.962	0.00188	0.00378	2.42251	loglinear		NM_010901.2:2260
Nfkb1	-0.075	0.0324	-0.139	-0.0114	0.949	0.908	0.992	0.0248	0.0387	1.41229	loglinear	Adaptive, Cytokines & Receptors, Humoral, Inflammation, Innate, Interleukins, Senescence, T-Cell Functions	NM_008689.2:2125
Nfkb2	0.0615	0.0543	-0.045	0.168	1.04	0.969	1.12	0.263	0.317	0.498941	lm.nb	Innate	NM_019408.2:1150
Nfkbia	0.516	0.0905	0.339	0.693	1.43	1.26	1.62	5.96e-07	2.52e-06	5.5986	lm.nb	Innate, Macrophage Functions, Pathogen Response, TLR	NM_010907.2:646
Nlrp3	0.687	0.0859	0.519	0.855	1.61	1.43	1.81	1.45e-10	1.67e-09	8.77728	lm.nb	Apoptosis, Inflammation, Innate, Interleukins	NM_145827.3:508
Nod1	-0.411	0.0731	-0.554	-0.267	0.752	0.681	0.831	8.2e-07	3.41e-06	5.46725	lm.nb	Antigen Processing, Innate, Interleukins, Transporter Functions	NM_172729.2:1446
Nod2	-0.0668	0.151	-0.364	0.23	0.955	0.777	1.17	0.661	0.711	0.14813	lm.nb	Adaptive, Antigen Processing, Cytokines & Receptors, Humoral, Innate, Interleukins, Microglial Functions	NM_145857.2:1086
Nos2	4.01	0.34	3.34	4.68	16.1	10.1	25.6	3.53e-16	3.23e-14	13.4908	lm.nb	Adaptive, Apoptosis, Inflammation, Interferon, T-Cell Functions	NM_010927.3:3715
Notch1	-0.634	0.0857	-0.802	-0.466	0.644	0.573	0.724	1.28e-09	1.08e-08	7.96658	lm.nb	Basic Cell Functions	NM_008714.2:1425
Nrp1	0.579	0.11	0.362	0.795	1.49	1.29	1.74	3.07e-06	1.13e-05	4.94692	lm.nb	Adhesion, CD molecules	NM_008737.2:1190
Nt5e	0.24	0.238	-0.226	0.706	1.18	0.855	1.63	0.317	0.371	0.430626	lm.nb	B-Cell Functions, CD molecules, Inflammation	NM_011851.3:1600
Nup107	0.138	0.0671	0.00656	0.27	1.1	1	1.21	0.0447	0.066	1.18046	lm.nb	Transporter Functions	NM_134010.2:200
Oas2	0.27	0.249	-0.218	0.758	1.21	0.86	1.69	0.283	0.337	0.47237	lm.nb	Basic Cell Functions	NM_145227.3:414
Oas3	0.22	0.241	-0.252	0.692	1.16	0.84	1.62	0.365	0.419	0.377786	lm.nb	Basic Cell Functions	NM_145226.2:365
Oasl1	0.0742	0.145	-0.21	0.358	1.05	0.865	1.28	0.611	0.666	0.176526	lm.nb	Basic Cell Functions	NM_145209.3:626
Pdgfc	0.768	0.225	0.327	1.21	1.7	1.25	2.31	0.00128	0.00264	2.5784	lm.nb	Basic Cell Functions	NM_019971.2:1165
Pecam1	-0.124	0.187	-0.491	0.243	0.918	0.711	1.18	0.511	0.569	0.244888	lm.nb	Adhesion, CD molecules, Leukocyte Functions, Transporter Functions	NM_008816.2:1100
Pik3cg	-0.698	0.128	-0.949	-0.448	0.616	0.518	0.733	1.41e-06	5.41e-06	5.2668	lm.nb	Apoptosis, Inflammation, Innate	NM_020272.2:2890
Pin1	-0.588	0.124	-0.831	-0.345	0.665	0.562	0.787	1.72e-05	5.23e-05	4.2815	lm.nb	Cell Cycle, Cytokines & Receptors, Innate	NM_023371.3:2480
Pla2g6	0.0288	0.0777	-0.123	0.181	1.02	0.918	1.13	0.712	0.752	0.123782	lm.nb	Basic Cell Functions	NM_001199023.1:768
Plau	3.83	0.364	3.12	4.55	14.3	8.7	23.4	2.09e-14	8.82e-13	12.0545	lm.nb	Adhesion, Senescence	NM_008873.2:1950
Plaur	2.06	0.198	1.67	2.44	4.16	3.18	5.44	3.49e-14	1.17e-12	11.9318	lm.nb	Apoptosis, CD molecules	NM_011113.3:1085
Pml	-0.25	0.0507	-0.349	-0.15	0.841	0.785	0.901	9.23e-06	2.99e-05	4.52433	lm.nb	Apoptosis, Cell Cycle, MHC	NM_008884.5:616
Pparg	0.215	0.0742	0.0693	0.36	1.16	1.05	1.28	0.00557	0.00987	2.00568	lm.nb	Cytokines & Receptors, Inflammation, Innate, Macrophage Functions, Transporter Functions	NM_011146.1:1060
Prdm1	2.66	0.27	2.14	3.19	6.34	4.39	9.14	1.93e-13	5.19e-12	11.2848	lm.nb	B-Cell Functions	NM_007548.3:1440
Prkcd	-0.516	0.0924	-0.697	-0.335	0.699	0.617	0.793	9.21e-07	3.73e-06	5.42829	lm.nb	Apoptosis, B-Cell Functions, Senescence, Transporter Functions	NM_011103.2:1265
Prkce	-0.51	0.0742	-0.655	-0.364	0.702	0.635	0.777	8.81e-09	6.1e-08	7.21467	lm.nb	Cell Cycle, Cytokines & Receptors, Macrophage Functions, TLR, Transporter Functions	NM_011104.2:1510
Psen1	-0.164	0.0549	-0.272	-0.0567	0.892	0.828	0.961	0.00425	0.00786	2.10458	lm.nb	Apoptosis, Leukocyte Functions, T-Cell Functions, Transporter Functions	NM_008943.2:2770
Psen2	-0.122	0.0562	-0.232	-0.0115	0.919	0.851	0.992	0.0351	0.0527	1.27819	loglinear	Leukocyte Functions, T-Cell Functions	NM_001128605.1:560
Psma2	0.199	0.0324	0.135	0.262	1.15	1.1	1.2	1.28e-07	6.49e-07	6.18776	loglinear	Cancer Progression	NM_008944.2:136
Psmb10	0.065	0.0587	-0.0502	0.18	1.05	0.966	1.13	0.274	0.328	0.484126	lm.nb	Humoral, T-Cell Functions	NM_013640.3:401
Psmb7	0.222	0.0327	0.158	0.286	1.17	1.12	1.22	1.16e-08	7.48e-08	7.1261	loglinear	Basic Cell Functions	NM_011187.1:184
Psmb8	0.361	0.13	0.107	0.616	1.28	1.08	1.53	0.00753	0.0129	1.88941	lm.nb	Antigen Processing	NM_010724.2:362
Psmb9	0.289	0.0955	0.102	0.477	1.22	1.07	1.39	0.00384	0.00719	2.14327	lm.nb	Antigen Processing	NM_013585.2:540
Psmd7	0.146	0.0343	0.0791	0.213	1.11	1.06	1.16	8.57e-05	0.00023	3.63827	loglinear	CD molecules	NM_010817.2:1424
Ptgs2	5.6	0.471	4.68	6.52	48.5	25.6	91.8	2.49e-16	2.84e-14	13.5467	lm.nb	Apoptosis, Inflammation, Pathogen Response	NM_011198.3:675
Ptprc	0.945	0.164	0.624	1.27	1.93	1.54	2.4	4.61e-07	2.03e-06	5.6925	lm.nb	B-Cell Functions, CD molecules, Cytokines & Receptors, T-Cell Functions	NM_011210.3:2320
Pvr	0.0893	0.0867	-0.0805	0.259	1.06	0.946	1.2	0.307	0.362	0.441291	lm.nb	CD molecules, NK Cell Functions, T-Cell Functions	NM_027514.2:962
Pvrl2	-0.0803	0.0565	-0.191	0.0304	0.946	0.876	1.02	0.161	0.206	0.686133	lm.nb	Adhesion, NK Cell Functions, T-Cell Functions	NM_001159724.1:984
Pycard	-0.263	0.0791	-0.418	-0.108	0.833	0.748	0.928	0.00161	0.00327	2.48545	lm.nb	Apoptosis, Inflammation, Innate, Interleukins	NM_023258.4:1654
Raet1c	0.602	0.0813	0.443	0.762	1.52	1.36	1.7	1.24e-09	1.07e-08	7.97062	lm.nb	Basic Cell Functions	NM_009018.1:548
Rag1	0.81	0.108	0.597	1.02	1.75	1.51	2.03	9.69e-10	8.52e-09	8.06956	lm.nb	Adaptive, B-Cell Functions, Dendritic Cell Functions, T-Cell Functions	NM_009019.2:1945
Rel	0.525	0.0767	0.375	0.675	1.44	1.3	1.6	9.51e-09	6.49e-08	7.18776	lm.nb	Cytokines & Receptors, Interleukins, T-Cell Functions	NM_009044.2:1290
Rela	0.0526	0.049	-0.0435	0.149	1.04	0.97	1.11	0.288	0.341	0.467246	loglinear	Innate, Interleukins, Pathogen Response	NM_009045.4:645
Relb	-0.338	0.0553	-0.447	-0.23	0.791	0.734	0.853	1.32e-07	6.65e-07	6.17718	lm.nb	Antigen Processing, Dendritic Cell Functions, T-Cell Functions	NM_009046.2:2013
Reps1	-0.249	0.0507	-0.348	-0.149	0.842	0.786	0.902	9.98e-06	3.21e-05	4.49349	loglinear	Basic Cell Functions	NM_001111065.1:294
Ripk2	0.0516	0.0853	-0.116	0.219	1.04	0.923	1.16	0.548	0.608	0.216096	lm.nb	Inflammation, Innate, Pathogen Response, T-Cell Functions	NM_138952.3:830
Rora	-0.0265	0.107	-0.236	0.183	0.982	0.849	1.14	0.805	0.836	0.0777937	lm.nb	Macrophage Functions, T-Cell Functions	NM_013646.1:1045
Rorc	-0.715	0.143	-0.996	-0.434	0.609	0.501	0.74	7.37e-06	2.48e-05	4.60555	lm.nb	Adaptive, T-Cell Functions	NM_011281.2:648
Rps6	-0.345	0.0765	-0.495	-0.195	0.787	0.71	0.874	3.9e-05	0.000114	3.9431	lm.nb	Apoptosis, Cell Cycle, T-Cell Functions	NM_009096.3:1195
Rrad	0.898	0.136	0.632	1.16	1.86	1.55	2.24	2.28e-08	1.41e-07	6.85078	lm.nb	Basic Cell Functions	NM_019662.2:1439
Rsad2	0.158	0.172	-0.18	0.496	1.12	0.883	1.41	0.363	0.418	0.378824	lm.nb	Basic Cell Functions	NM_021384.4:510
Runx1	0.109	0.0791	-0.046	0.264	1.08	0.969	1.2	0.174	0.218	0.661544	lm.nb		NM_001111021.1:3055
S100a8	7.6	0.548	6.53	8.68	195	92.4	410	5.97e-19	1.23e-16	15.9101	lm.nb	Adaptive, Basic Cell Functions, Inflammation	NM_013650.2:227
Saa1	-0.311	0.175	-0.655	0.0324	0.806	0.635	1.02	0.0818	0.114	0.943095	lm.nb	Adhesion, Cytokines & Receptors, Innate, Macrophage Functions	NM_009117.3:351
Sbno2	0.157	0.0969	-0.0326	0.347	1.12	0.978	1.27	0.111	0.148	0.829738	lm.nb	Inflammation, Macrophage Functions	NM_183426.1:2656
Sell	2.28	0.449	1.4	3.16	4.87	2.64	8.95	5.28e-06	1.85e-05	4.73283	lm.nb	Adhesion, Apoptosis, CD molecules, T-Cell Functions	NM_001164059.1:664
Selplg	1.56	0.203	1.16	1.96	2.95	2.24	3.89	4.67e-10	4.35e-09	8.36151	lm.nb	Adhesion, CD molecules, Leukocyte Functions	NM_009151.3:1712
Serping1	0.729	0.209	0.319	1.14	1.66	1.25	2.2	0.001	0.00215	2.66756	lm.nb	Complement Pathway, Innate	NM_009776.3:1480
Sigirr	-0.19	0.0519	-0.291	-0.0879	0.877	0.817	0.941	0.000613	0.0014	2.85387	loglinear	Chemokines & Receptors, Cytokines & Receptors, Innate	NM_023059.3:800
Slamf7	1.47	0.27	0.946	2	2.78	1.93	4.01	1.39e-06	5.4e-06	5.26761	lm.nb	CD molecules, Innate, NK Cell Functions	NM_144539.5:750
Slc7a11	1.55	0.203	1.15	1.95	2.92	2.22	3.85	5.29e-10	4.83e-09	8.31605	lm.nb	Transporter Functions	NM_011990.2:1700
Smad2	-0.262	0.09	-0.438	-0.0852	0.834	0.738	0.943	0.0054	0.00959	2.01818	lm.nb	Cancer Progression	NM_010754.4:880
Smad3	-0.0817	0.0661	-0.211	0.0478	0.945	0.864	1.03	0.222	0.27	0.568636	lm.nb	Cancer Progression	NM_016769.3:1845
Smad4	0.265	0.0696	0.128	0.401	1.2	1.09	1.32	0.000382	0.000899	3.04624	lm.nb	Cancer Progression	NM_008540.2:2885
Smn1	0.205	0.0543	0.0984	0.311	1.15	1.07	1.24	0.000424	0.000988	3.00524	lm.nb	Cancer Progression	NM_011420.2:390
Smpd3	0.171	0.058	0.0575	0.285	1.13	1.04	1.22	0.00477	0.00866	2.06248	lm.nb	Cell Cycle	NM_021491.3:1578
Socs1	0.459	0.0739	0.314	0.604	1.37	1.24	1.52	9.63e-08	5e-07	6.30103	lm.nb	Cytokines & Receptors, T-Cell Functions	NM_009896.2:1020
Socs3	2.41	0.295	1.83	2.99	5.31	3.56	7.94	8.07e-11	1.15e-09	8.9393	lm.nb	T-Cell Functions	NM_007707.2:585
Spp1	1.98	0.408	1.18	2.78	3.94	2.26	6.86	1.24e-05	3.88e-05	4.41117	lm.nb	Adhesion, Apoptosis, Cytokines & Receptors, T-Cell Functions	NM_009263.3:420
St6gal1	-0.711	0.0894	-0.887	-0.536	0.611	0.541	0.69	1.7e-10	1.82e-09	8.73993	lm.nb	Basic Cell Functions, Humoral	NM_001252506.1:1564
Stat1	0.365	0.101	0.167	0.564	1.29	1.12	1.48	0.000712	0.00159	2.7986	lm.nb	Adaptive, Cytokines & Receptors, Innate, T-Cell Functions	NM_009283.3:1590
Stat2	0.174	0.0873	0.00264	0.345	1.13	1	1.27	0.0519	0.0752	1.12378	lm.nb	Basic Cell Functions	NM_019963.1:362
Stat3	0.341	0.0696	0.204	0.477	1.27	1.15	1.39	1.05e-05	3.35e-05	4.47496	lm.nb	Adaptive, Inflammation	NM_213659.2:2130
Stat5b	-0.325	0.0431	-0.409	-0.24	0.799	0.753	0.847	8.14e-10	7.3e-09	8.13668	loglinear	B-Cell Functions, Cell Cycle, Interleukins, NK Cell Functions, T-Cell Functions	NM_011489.3:4855
Stat6	-0.0207	0.0409	-0.101	0.0595	0.986	0.932	1.04	0.615	0.669	0.174574	loglinear	Adaptive, Cytokines & Receptors, T-Cell Functions	NM_009284.2:3465
Syk	0.544	0.0911	0.365	0.722	1.46	1.29	1.65	2.33e-07	1.08e-06	5.96658	lm.nb	B-Cell Functions, Innate, Interleukins, Leukocyte Functions, Macrophage Functions, T-Cell Functions, Transporter Functions	NM_001198977.1:2064
Tab1	-0.251	0.0508	-0.35	-0.151	0.841	0.784	0.901	8.96e-06	2.92e-05	4.53462	loglinear	Basic Cell Functions, Innate	NM_025609.2:570
Tank	0.0186	0.0478	-0.0752	0.112	1.01	0.949	1.08	0.7	0.743	0.129011	loglinear	Basic Cell Functions, Innate	NM_011529.1:491
Tap1	0.656	0.132	0.397	0.915	1.58	1.32	1.89	8.12e-06	2.67e-05	4.57349	lm.nb	Antigen Processing, MHC, T-Cell Functions, Transporter Functions	NM_001161730.1:856
Tap2	-0.284	0.0917	-0.464	-0.104	0.821	0.725	0.93	0.00318	0.00605	2.21824	lm.nb	Antigen Processing, MHC, Transporter Functions	NM_011530.2:495
Tapbp	-0.202	0.0685	-0.336	-0.0677	0.869	0.792	0.954	0.00482	0.00871	2.05998	lm.nb	Antigen Processing, MHC	NM_009318.2:2195
Tbk1	-0.136	0.0466	-0.227	-0.0446	0.91	0.854	0.97	0.00524	0.00936	2.02872	loglinear	Innate, Interferon, Pathogen Response, TLR	NM_019786.4:440
Tcf7	0.0329	0.155	-0.27	0.336	1.02	0.829	1.26	0.832	0.857	0.0670192	lm.nb	Apoptosis, Interleukins, T-Cell Functions	NM_009331.3:1810
Tfe3	-0.0562	0.0568	-0.168	0.0552	0.962	0.89	1.04	0.328	0.38	0.420216	loglinear	Humoral	NM_172472.3:2715
Tfeb	-0.555	0.0701	-0.692	-0.418	0.681	0.619	0.749	1.94e-10	2.02e-09	8.69465	lm.nb	Humoral	NM_001161723.1:534
Tfrc	1.04	0.134	0.781	1.31	2.06	1.72	2.47	2.97e-10	2.89e-09	8.5391	lm.nb	CD molecules, Transporter Functions	NM_011638.3:1930
Tgfb1	0.742	0.104	0.538	0.945	1.67	1.45	1.92	3.07e-09	2.34e-08	7.63078	lm.nb	B-Cell Functions, Cell Cycle, Chemokines & Receptors, Cytokines & Receptors, Dendritic Cell Functions, Inflammation, Senescence, T-Cell Functions	NM_011577.1:1470
Tgfbr1	-0.0194	0.0579	-0.133	0.0941	0.987	0.912	1.07	0.739	0.775	0.110698	lm.nb	Apoptosis, Cancer Progression	NM_009370.2:4425
Tgfbr2	0.0349	0.0608	-0.0843	0.154	1.02	0.943	1.11	0.569	0.628	0.20204	lm.nb	Apoptosis, Cancer Progression	NM_009371.2:475
Thbd	0.809	0.237	0.345	1.27	1.75	1.27	2.42	0.00125	0.00261	2.58336	lm.nb	CD molecules	NM_009378.3:2845
Thbs1	0.915	0.253	0.419	1.41	1.89	1.34	2.66	0.000692	0.00155	2.80967	lm.nb	Adaptive, Cell Cycle, Inflammation, Macrophage Functions	NM_011580.3:702
Thy1	0.329	0.171	-0.00615	0.665	1.26	0.996	1.59	0.0599	0.0859	1.06601	lm.nb	Adhesion, CD molecules, T-Cell Functions	NM_009382.3:425
Ticam1	-0.134	0.064	-0.26	-0.00883	0.911	0.835	0.994	0.0409	0.0608	1.2161	lm.nb	B-Cell Functions, Chemokines & Receptors, Inflammation, Innate, Interleukins, Pathogen Response, TLR, Transporter Functions	NM_174989.4:2159
Tirap	0.172	0.0674	0.0403	0.305	1.13	1.03	1.24	0.0136	0.0223	1.6517	lm.nb	B-Cell Functions, Chemokines & Receptors, Inflammation, Innate, Interleukins, TLR	NM_001177846.1:254
Tlr1	-0.152	0.0533	-0.257	-0.0477	0.9	0.837	0.967	0.00622	0.0109	1.96257	lm.nb	CD molecules, Inflammation, Innate, Interleukins, Macrophage Functions, TLR	NM_030682.1:805
Tlr2	0.791	0.172	0.454	1.13	1.73	1.37	2.19	2.84e-05	8.43e-05	4.07417	lm.nb	CD molecules, Inflammation, Innate, Leukocyte Functions, TLR	NM_011905.2:255
Tlr3	-0.00996	0.0742	-0.155	0.135	0.993	0.898	1.1	0.894	0.906	0.0428718	lm.nb	CD molecules, Chemokines & Receptors, Inflammation, Innate, Interleukins, Pathogen Response, TLR, Transporter Functions	NM_126166.2:1165
Tlr4	0.0643	0.0708	-0.0746	0.203	1.05	0.95	1.15	0.369	0.422	0.374688	lm.nb	Adaptive, CD molecules, Chemokines & Receptors, Inflammation, Innate, Interleukins, Pathogen Response, T-Cell Functions, TLR	NM_021297.2:2510
Tlr5	-0.348	0.204	-0.747	0.0514	0.786	0.596	1.04	0.0938	0.127	0.896196	lm.nb	Inflammation, Innate, Interleukins, TLR	NM_016928.2:560
Tlr7	0.16	0.0818	-0.000756	0.32	1.12	0.999	1.25	0.0566	0.0813	1.08991	lm.nb	Chemokines & Receptors, Inflammation, Innate, Interleukins, Microglial Functions, Pathogen Response, TLR	NM_133211.3:3210
Tmed1	-0.0779	0.0518	-0.18	0.0237	0.947	0.883	1.02	0.139	0.181	0.742321	loglinear	T-Cell Functions, Transporter Functions	NM_010744.3:104
Tmem173	0.609	0.213	0.192	1.03	1.53	1.14	2.04	0.00606	0.0106	1.97469	lm.nb	Apoptosis, Innate, Interferon	NM_028261.1:1792
Tnf	2.02	0.182	1.66	2.37	4.05	3.16	5.18	3.36e-15	2.19e-13	12.6596	lm.nb	Adaptive, Chemokines & Receptors, Cytokines & Receptors, Humoral, Inflammation, Pathogen Response, T-Cell Functions, TNF Superfamily , Transporter Functions	NM_013693.1:1135
Tnfaip3	0.783	0.0981	0.591	0.976	1.72	1.51	1.97	1.52e-10	1.69e-09	8.77211	lm.nb	Apoptosis, B-Cell Functions, Inflammation, Innate	NM_009397.2:232
Tnfrsf10b	0.216	0.089	0.0413	0.39	1.16	1.03	1.31	0.0189	0.03	1.52288	lm.nb	Apoptosis, CD molecules, TNF Superfamily	NM_020275.3:1625
Tnfrsf11a	-0.0975	0.0644	-0.224	0.0288	0.935	0.856	1.02	0.136	0.179	0.747147	lm.nb	Adaptive, CD molecules, Cytokines & Receptors, Interleukins, TNF Superfamily	NM_009399.3:692
Tnfrsf12a	1.26	0.124	1.01	1.5	2.39	2.02	2.83	8.21e-14	2.35e-12	11.6289	lm.nb	Adhesion, Apoptosis, CD molecules, TNF Superfamily	NM_001161746.1:517
Tnfrsf14	-0.185	0.061	-0.305	-0.0659	0.879	0.81	0.955	0.00372	0.007	2.1549	lm.nb	CD molecules, T-Cell Functions, TNF Superfamily	NM_178931.2:625
Tnfrsf1a	0.245	0.0514	0.144	0.346	1.19	1.11	1.27	1.59e-05	4.89e-05	4.31069	lm.nb	CD molecules, Cytokines & Receptors, Inflammation, Interleukins, Pathogen Response, TNF Superfamily	NM_011609.2:615
Tnfrsf1b	1.53	0.135	1.26	1.79	2.88	2.4	3.46	1.5e-15	1.14e-13	12.9431	lm.nb	CD molecules, Inflammation, TNF Superfamily	NM_011610.3:3270
Tnfrsf8	0.416	0.0988	0.222	0.609	1.33	1.17	1.53	0.000105	0.000277	3.55752	lm.nb	Apoptosis, CD molecules, T-Cell Functions, TNF Superfamily	NM_009401.2:1275
Tnfsf10	0.00665	0.112	-0.212	0.225	1	0.863	1.17	0.953	0.959	0.0181814	lm.nb	Apoptosis, CD molecules, Cytokines & Receptors, TNF Superfamily	NM_009425.2:2055
Tnfsf13	-0.00557	0.0881	-0.178	0.167	0.996	0.884	1.12	0.95	0.958	0.0186345	lm.nb	CD molecules, Cytokines & Receptors, TNF Superfamily	NM_023517.2:1443
Tnfsf13b	0.566	0.174	0.226	0.906	1.48	1.17	1.87	0.00199	0.00397	2.40121	lm.nb	B-Cell Functions, CD molecules, Cytokines & Receptors, T-Cell Functions, TNF Superfamily	NM_033622.1:225
Tnfsf15	-0.486	0.148	-0.775	-0.197	0.714	0.584	0.873	0.00181	0.00365	2.43771	lm.nb	Apoptosis, Cytokines & Receptors, TNF Superfamily	NM_177371.3:4695
Tollip	0.0387	0.0475	-0.0545	0.132	1.03	0.963	1.1	0.419	0.474	0.324222	loglinear	Inflammation, Innate, Interleukins	NM_023764.3:260
Traf2	-0.0682	0.0307	-0.128	-0.00807	0.954	0.915	0.994	0.0307	0.0469	1.32883	loglinear	Apoptosis, Cytokines & Receptors, Innate, Interleukins, T-Cell Functions	NM_009422.2:1334
Traf3	-0.0754	0.0541	-0.181	0.0306	0.949	0.882	1.02	0.169	0.214	0.669586	loglinear	Apoptosis, Cytokines & Receptors, Innate, TLR	NM_001048206.1:6385
Traf6	0.245	0.0648	0.118	0.372	1.19	1.09	1.29	0.000412	0.000966	3.01502	lm.nb	Cytokines & Receptors, Innate, Interleukins, T-Cell Functions, TLR	NM_009424.2:980
Trp53	0.0393	0.0586	-0.0756	0.154	1.03	0.949	1.11	0.506	0.565	0.247952	lm.nb	Apoptosis, Cell Cycle, Senescence, T-Cell Functions	NM_011640.1:1835
Txnip	-0.133	0.0948	-0.319	0.0525	0.912	0.802	1.04	0.166	0.211	0.675718	lm.nb	Apoptosis, Cell Cycle, Innate	NM_023719.1:2340
Tyk2	-0.149	0.0746	-0.295	-0.00268	0.902	0.815	0.998	0.0513	0.0747	1.12668	lm.nb	Innate, T-Cell Functions	NM_001205312.1:1532
Ubc	-0.0174	0.084	-0.182	0.147	0.988	0.881	1.11	0.837	0.858	0.0665127	lm.nb	Basic Cell Functions, Innate	NM_019639.4:2193
Ulbp1	-0.147	0.181	-0.501	0.207	0.903	0.706	1.15	0.42	0.474	0.324222	lm.nb	Interferon, Macrophage Functions, NK Cell Functions	NM_029975.2:595
Usp18	1.08	0.302	0.488	1.67	2.12	1.4	3.19	0.00078	0.00173	2.76195	lm.nb	Basic Cell Functions	NM_011909.2:1190
Vcam1	0.738	0.247	0.254	1.22	1.67	1.19	2.33	0.00427	0.00786	2.10458	lm.nb	Adhesion, CD molecules, Leukocyte Functions, T-Cell Functions	NM_011693.2:1440
Vegfa	-0.206	0.0915	-0.385	-0.0263	0.867	0.766	0.982	0.029	0.0446	1.35067	lm.nb	Apoptosis, Cytokines & Receptors, Macrophage Functions, T-Cell Functions	NM_001025250.3:3015
Vegfc	-0.125	0.0958	-0.313	0.063	0.917	0.805	1.04	0.198	0.243	0.614394	lm.nb	Cancer Progression	NM_009506.2:1320
Vhl	-0.113	0.0737	-0.258	0.031	0.924	0.836	1.02	0.13	0.173	0.761954	lm.nb	Cancer Progression	NM_009507.3:820
Vim	0.925	0.209	0.515	1.33	1.9	1.43	2.52	5.01e-05	0.000142	3.84771	lm.nb	Cancer Progression	NM_011701.4:34
Vwf	-0.49	0.158	-0.8	-0.18	0.712	0.574	0.883	0.00316	0.00604	2.21896	lm.nb	Adhesion, Cancer Progression	NM_011708.3:6354
Xaf1	0.0242	0.152	-0.274	0.322	1.02	0.827	1.25	0.874	0.892	0.0496351	lm.nb	Apoptosis	NM_001037713.3:100
Xbp1	-0.0665	0.0446	-0.154	0.0209	0.955	0.899	1.01	0.142	0.184	0.735182	loglinear		NM_013842.2:825
Xcl1	-0.0578	0.157	-0.365	0.249	0.961	0.777	1.19	0.714	0.752	0.123782	lm.nb	Chemokines & Receptors, Cytokines & Receptors, Inflammation, Innate, T-Cell Functions	NM_008510.1:103
Ythdf2	-0.111	0.0451	-0.199	-0.0226	0.926	0.871	0.984	0.0173	0.0276	1.55909	loglinear	Basic Cell Functions, Humoral	NM_145393.4:750
Yy1	-0.0746	0.0312	-0.136	-0.0135	0.95	0.91	0.991	0.0205	0.0323	1.4908	loglinear	T-Cell Functions	NM_009537.3:760
Zbp1	0.938	0.168	0.609	1.27	1.92	1.52	2.41	9.13e-07	3.72e-06	5.42946	lm.nb	Innate	NM_021394.2:473
Zfp13	-0.903	0.164	-1.22	-0.583	0.535	0.428	0.668	1.16e-06	4.59e-06	5.33819	lm.nb	Basic Cell Functions	NM_011747.2:419

## Sheet: DEGs REC vs PRE
Gene	Log2 fold change	std error (log2)	Lower confidence limit (log2)	Upper confidence limit (log2)	Linear fold change	Lower confidence limit (linear)	Upper confidence limit (linear)	P-value	BH.p.value	neg.Log.p.value	method	Gene.sets	probe.ID
Abca1	0.268	0.166	-0.0575	0.593	1.2	0.961	1.51	0.113	0.165	0.782516	lm.nb	Innate, Transporter Functions	NM_013454.3:6865
Abcb1a	-0.444	0.14	-0.717	-0.17	0.735	0.608	0.889	0.0025	0.00603	2.21968	lm.nb	CD molecules, Cell Cycle, Transporter Functions	NM_011076.1:2600
Abcg1	0.166	0.128	-0.0857	0.418	1.12	0.942	1.34	0.202	0.265	0.576754	lm.nb	Innate, Transporter Functions	NM_009593.1:295
Abl1	-0.00621	0.0541	-0.112	0.0999	0.996	0.925	1.07	0.909	0.927	0.0329203	lm.nb	Apoptosis, Cell Cycle, Innate, Senescence	NM_009594.4:1378
Ada	0.618	0.139	0.347	0.89	1.53	1.27	1.85	4.51e-05	0.000166	3.77989	lm.nb	Adhesion, B-Cell Functions, T-Cell Functions	NM_007398.3:795
Akt3	1.85	0.213	1.44	2.27	3.62	2.71	4.83	1.13e-11	6.45e-10	9.19044	lm.nb	Cancer Progression, Transporter Functions	NM_011785.3:2494
Alcam	-0.258	0.0713	-0.397	-0.118	0.837	0.759	0.922	0.000695	0.00195	2.70997	lm.nb	Adhesion, CD molecules	NM_009655.1:2605
Ambp	-0.13	0.224	-0.57	0.309	0.914	0.674	1.24	0.564	0.632	0.199283	lm.nb	Transporter Functions	NM_007443.3:410
Amica1	0.365	0.11	0.149	0.58	1.29	1.11	1.5	0.0017	0.00433	2.36351	lm.nb	Adhesion, Transporter Functions	NM_001005421.4:1002
Angpt2	0.0291	0.146	-0.258	0.316	1.02	0.836	1.24	0.843	0.88	0.0555173	lm.nb	Adhesion, Cancer Progression	NM_007426.3:2020
Anp32b	0.0396	0.0427	-0.0441	0.123	1.03	0.97	1.09	0.358	0.439	0.357535	loglinear	Cell Cycle	NM_130889.2:480
Anxa1	0.714	0.119	0.481	0.947	1.64	1.4	1.93	2.01e-07	1.56e-06	5.80688	lm.nb	Cell Cycle, Inflammation, T-Cell Functions, Transporter Functions	NM_010730.2:400
Apoe	1.4	0.183	1.04	1.76	2.64	2.06	3.39	5.15e-10	1.12e-08	7.95078	lm.nb	Apoptosis, Cancer Progression, Transporter Functions	NM_009696.3:129
App	0.0544	0.0628	-0.0686	0.177	1.04	0.954	1.13	0.39	0.464	0.333482	lm.nb	Apoptosis, Cell Cycle, Innate, Transporter Functions	NM_007471.2:511
Arg1	0.58	0.151	0.283	0.876	1.49	1.22	1.84	0.000353	0.00105	2.97881	lm.nb	Basic Cell Functions	NM_007482.3:626
Arg2	0.761	0.262	0.247	1.28	1.69	1.19	2.42	0.00549	0.0117	1.93181	lm.nb	Basic Cell Functions	NM_009705.2:249
Atf1	0.0229	0.0537	-0.0823	0.128	1.02	0.945	1.09	0.672	0.724	0.140261	lm.nb	Innate	NM_007497.3:1216
Atf2	-0.0308	0.0459	-0.121	0.0591	0.979	0.92	1.04	0.505	0.574	0.241088	loglinear	Innate	NM_001284371.1:1392
Atg10	-0.436	0.0654	-0.564	-0.308	0.739	0.676	0.808	1.81e-08	2.17e-07	6.66354	lm.nb	Transporter Functions	NM_025770.3:46
Atg12	0.254	0.0501	0.156	0.352	1.19	1.11	1.28	5.71e-06	2.77e-05	4.55752	loglinear	Innate, Transporter Functions	NM_026217.1:1800
Atg16l1	-0.0936	0.0518	-0.195	0.00798	0.937	0.874	1.01	0.0768	0.119	0.924453	loglinear	Transporter Functions	NM_001205391.1:280
Atg5	-0.045	0.0463	-0.136	0.0458	0.969	0.91	1.03	0.336	0.416	0.380907	loglinear	Apoptosis, Innate, Transporter Functions	NM_053069.5:2142
Atg7	-0.0379	0.0562	-0.148	0.0723	0.974	0.902	1.05	0.504	0.574	0.241088	lm.nb	Apoptosis, Transporter Functions	NM_028835.1:855
Atm	-0.0436	0.0615	-0.164	0.0769	0.97	0.893	1.05	0.482	0.553	0.257275	lm.nb	Apoptosis, B-Cell Functions, Cell Cycle, Senescence	NM_007499.2:5543
Axl	0.881	0.192	0.505	1.26	1.84	1.42	2.39	2.87e-05	0.000113	3.94692	lm.nb	Inflammation, Innate, NK Cell Functions, Transporter Functions	NM_009465.3:3820
Bax	0.084	0.0451	-0.00446	0.173	1.06	0.997	1.13	0.0685	0.108	0.966576	loglinear	Apoptosis, Transporter Functions	NM_007527.3:735
Bcl10	0.156	0.0517	0.0551	0.258	1.11	1.04	1.2	0.00387	0.00876	2.0575	loglinear	B-Cell Functions, Innate, Interleukins, T-Cell Functions	NM_009740.1:1168
Bcl2	-0.103	0.101	-0.301	0.0962	0.931	0.812	1.07	0.317	0.395	0.403403	lm.nb	B-Cell Functions, Innate, T-Cell Functions	NM_009741.3:1844
Bcl2l1	0.182	0.0598	0.0645	0.299	1.13	1.05	1.23	0.00374	0.0085	2.07058	lm.nb	Apoptosis, Cytokines & Receptors, Innate	NM_009743.4:200
Bcl6	0.343	0.082	0.182	0.504	1.27	1.13	1.42	0.000115	0.000391	3.40782	lm.nb	B-Cell Functions, Inflammation, T-Cell Functions	NM_009744.3:185
Bid	0.0813	0.062	-0.0402	0.203	1.06	0.972	1.15	0.196	0.258	0.58838	lm.nb	Apoptosis, Cell Cycle, Innate	NM_007544.3:1307
Birc5	0.347	0.138	0.0765	0.617	1.27	1.05	1.53	0.0151	0.0283	1.54821	lm.nb	Apoptosis, Cell Cycle, Cytokines & Receptors	NM_009689.2:237
Blnk	0.0223	0.055	-0.0854	0.13	1.02	0.942	1.09	0.686	0.738	0.131944	lm.nb	B-Cell Functions, Humoral	NM_008528.4:1546
Bmi1	0.0254	0.0591	-0.0905	0.141	1.02	0.939	1.1	0.67	0.723	0.140862	loglinear	B-Cell Functions, Humoral, Senescence	NM_007552.4:3354
Bst2	0.619	0.145	0.335	0.903	1.54	1.26	1.87	8.39e-05	0.000295	3.53018	lm.nb	CD molecules, Humoral, Innate	NM_198095.2:468
Btk	0.335	0.148	0.0447	0.625	1.26	1.03	1.54	0.028	0.0482	1.31695	lm.nb	Apoptosis, Innate	NM_013482.2:2255
C1qa	1.96	0.211	1.55	2.37	3.89	2.92	5.18	1.52e-12	1.74e-10	9.75945	lm.nb	Complement Pathway, Innate	NM_007572.2:566
C1qb	1.67	0.212	1.25	2.08	3.18	2.38	4.24	2.38e-10	6.79e-09	8.16813	lm.nb	Complement Pathway, Innate	NM_009777.2:865
C1qbp	-0.0303	0.0543	-0.137	0.0762	0.979	0.91	1.05	0.58	0.646	0.189767	lm.nb	Adaptive, CD molecules, Complement Pathway, Inflammation	NM_007573.2:630
C1ra	0.363	0.198	-0.0247	0.752	1.29	0.983	1.68	0.0723	0.113	0.946922	lm.nb	Complement Pathway, Innate	NM_023143.3:1923
C1s1	1.06	0.199	0.675	1.45	2.09	1.6	2.74	2.05e-06	1.14e-05	4.9431	lm.nb	Complement Pathway, Innate	NM_144938.2:2490
C2	1.14	0.212	0.728	1.56	2.21	1.66	2.95	1.82e-06	1.03e-05	4.98716	lm.nb	Complement Pathway, Innate	NM_013484.2:2359
C3	0.792	0.342	0.123	1.46	1.73	1.09	2.75	0.0244	0.0433	1.36351	lm.nb	Cancer Progression, Complement Pathway, Inflammation, Innate, Transporter Functions	NM_009778.2:285
C4b	2.1	0.32	1.47	2.73	4.28	2.78	6.61	2.63e-08	2.73e-07	6.56384	lm.nb	Complement Pathway, Humoral, Inflammation, Innate	NM_009780.2:491
Card11	0.355	0.124	0.112	0.598	1.28	1.08	1.51	0.006	0.0126	1.89963	lm.nb	B-Cell Functions, Cytokines & Receptors, Interleukins, T-Cell Functions	NM_175362.2:545
Casp1	0.018	0.0566	-0.0929	0.129	1.01	0.938	1.09	0.751	0.793	0.100727	lm.nb	Cytokines & Receptors, Innate, Interleukins, Microglial Functions	NM_009807.2:259
Casp3	0.18	0.059	0.0644	0.296	1.13	1.05	1.23	0.00361	0.00825	2.08355	lm.nb	Apoptosis, B-Cell Functions, Cell Cycle, T-Cell Functions	NM_009810.2:630
Casp8	0.345	0.0619	0.223	0.466	1.27	1.17	1.38	9.61e-07	6.01e-06	5.22113	lm.nb	Apoptosis, Cancer Progression, Innate, Macrophage Functions	NM_009812.2:1463
Ccl11	-0.198	0.255	-0.698	0.303	0.872	0.617	1.23	0.442	0.51	0.29243	lm.nb	Adaptive, Cancer Progression, Chemokines & Receptors, Cytokines & Receptors, Inflammation, T-Cell Functions	NM_011330.3:430
Ccl2	0.552	0.215	0.13	0.975	1.47	1.09	1.97	0.0133	0.0255	1.59346	lm.nb	Chemokines & Receptors, Cytokines & Receptors, Humoral, Inflammation, Innate, Interleukins, Macrophage Functions, NK Cell Functions, Pathogen Response, T-Cell Functions	NM_011333.3:415
Ccl20	0.677	0.224	0.238	1.12	1.6	1.18	2.17	0.00393	0.00885	2.05306	lm.nb	Chemokines & Receptors, Cytokines & Receptors, Inflammation	NM_016960.1:120
Ccl21a	1.26	0.356	0.566	1.96	2.4	1.48	3.89	0.000836	0.00226	2.64589	lm.nb	Chemokines & Receptors	NM_011124.4:170
Ccl22	1.27	0.192	0.891	1.64	2.41	1.85	3.12	2.26e-08	2.51e-07	6.60033	lm.nb	Chemokines & Receptors, Cytokines & Receptors, Humoral, Inflammation	NM_009137.2:1096
Ccl25	-0.382	0.195	-0.764	0.00014	0.767	0.589	1	0.0556	0.0888	1.05159	lm.nb	Adaptive, Chemokines & Receptors, Cytokines & Receptors, Inflammation, Leukocyte Functions	NM_009138.3:316
Ccl26	0.315	0.123	0.0749	0.555	1.24	1.05	1.47	0.0131	0.0252	1.5986	lm.nb	Adaptive, Chemokines & Receptors, Cytokines & Receptors, Inflammation	NM_001013412.2:140
Ccl27a	-0.176	0.156	-0.482	0.13	0.885	0.716	1.09	0.265	0.341	0.467246	lm.nb	Cytokines & Receptors	NM_001048179.1:265
Ccl28	0.0771	0.113	-0.145	0.299	1.05	0.904	1.23	0.5	0.571	0.243364	lm.nb	Chemokines & Receptors, Cytokines & Receptors	NM_020279.3:234
Ccl3	0.376	0.277	-0.166	0.919	1.3	0.891	1.89	0.18	0.241	0.617983	lm.nb	Adaptive, Chemokines & Receptors, Cytokines & Receptors, Humoral, Inflammation, NK Cell Functions, T-Cell Functions, Transporter Functions	NM_011337.1:60
Ccl5	0.673	0.207	0.267	1.08	1.59	1.2	2.11	0.00207	0.00522	2.28233	lm.nb	Adaptive, Cancer Progression, Chemokines & Receptors, Dendritic Cell Functions, Inflammation, Innate, Macrophage Functions, NK Cell Functions, T-Cell Functions, Transporter Functions	NM_013653.3:240
Ccl6	-0.143	0.102	-0.342	0.0562	0.906	0.789	1.04	0.166	0.227	0.643974	lm.nb	Chemokines & Receptors, Cytokines & Receptors	NM_009139.2:825
Ccl7	0.309	0.144	0.0272	0.591	1.24	1.02	1.51	0.0364	0.0614	1.21183	lm.nb	Adaptive, Cancer Progression, Chemokines & Receptors, Cytokines & Receptors, Humoral, Inflammation, NK Cell Functions, T-Cell Functions	NM_013654.2:215
Ccl9	0.449	0.134	0.186	0.713	1.37	1.14	1.64	0.00157	0.00405	2.39254	lm.nb	Chemokines & Receptors, Cytokines & Receptors	NM_011338.2:1125
Ccnd3	-0.146	0.0541	-0.252	-0.0402	0.904	0.84	0.973	0.00931	0.0188	1.72584	loglinear	Cell Cycle, T-Cell Functions	NM_007632.2:1311
Ccr2	2.39	0.297	1.81	2.98	5.25	3.51	7.87	1.19e-10	3.88e-09	8.41117	lm.nb	Adaptive, CD molecules, Cancer Progression, Chemokines & Receptors, Cytokines & Receptors, Dendritic Cell Functions, Humoral, Inflammation, Interleukins, Macrophage Functions, T-Cell Functions	NM_009915.2:2965
Ccr5	0.425	0.11	0.21	0.64	1.34	1.16	1.56	0.000309	0.00095	3.02228	lm.nb	Adaptive, CD molecules, Chemokines & Receptors, Cytokines & Receptors, Dendritic Cell Functions, Macrophage Functions, T-Cell Functions, Transporter Functions	NM_009917.5:1340
Ccr8	0.197	0.112	-0.0217	0.415	1.15	0.985	1.33	0.0834	0.128	0.89279	lm.nb	Adaptive, Chemokines & Receptors	NM_007720.2:426
Ccrl2	0.578	0.256	0.076	1.08	1.49	1.05	2.12	0.0284	0.0487	1.31247	lm.nb	Adaptive, Chemokines & Receptors, Inflammation	NM_017466.4:655
Cd14	0.538	0.15	0.244	0.832	1.45	1.18	1.78	0.000744	0.00205	2.68825	lm.nb	CD molecules, Cytokines & Receptors, Inflammation, Innate, Pathogen Response, Transporter Functions	NM_009841.3:235
Cd164	0.0782	0.0498	-0.0194	0.176	1.06	0.987	1.13	0.122	0.177	0.752027	lm.nb	Adhesion, CD molecules	NM_016898.2:688
Cd180	2.13	0.384	1.38	2.88	4.38	2.6	7.37	1.01e-06	6.18e-06	5.20901	lm.nb	CD molecules, Inflammation, Innate	NM_008533.2:860
Cd1d1	-0.177	0.0943	-0.362	0.00763	0.884	0.778	1.01	0.066	0.104	0.982967	lm.nb	Antigen Processing, CD molecules, Innate, Interleukins, MHC, Macrophage Functions, T-Cell Functions	NM_007639.3:1340
Cd200	-0.15	0.0987	-0.343	0.0436	0.901	0.788	1.03	0.135	0.19	0.721246	lm.nb	CD molecules	NM_010818.3:686
Cd207	0.245	0.097	0.0549	0.435	1.19	1.04	1.35	0.0147	0.0278	1.55596	lm.nb	CD molecules	NM_144943.3:605
Cd244	1.33	0.184	0.969	1.69	2.51	1.96	3.23	2.44e-09	4.46e-08	7.35067	lm.nb	CD molecules, NK Cell Functions	NM_018729.2:262
Cd247	0.366	0.162	0.049	0.682	1.29	1.03	1.6	0.0279	0.0482	1.31695	lm.nb	CD molecules, NK Cell Functions, T-Cell Functions	NM_001113391.2:215
Cd274	0.574	0.197	0.188	0.959	1.49	1.14	1.94	0.00525	0.0113	1.94692	lm.nb	CD molecules, T-Cell Functions	NM_021893.2:515
Cd276	0.628	0.122	0.39	0.867	1.55	1.31	1.82	4.14e-06	2.11e-05	4.67572	lm.nb	CD molecules, Inflammation, Interleukins, T-Cell Functions	NM_133983.4:1278
Cd28	0.00251	0.166	-0.322	0.327	1	0.8	1.25	0.988	0.988	0.00524306	lm.nb	Adaptive, B-Cell Functions, CD molecules, Humoral, Inflammation, Interleukins, T-Cell Functions	NM_007642.4:3304
Cd34	0.242	0.279	-0.304	0.788	1.18	0.81	1.73	0.389	0.464	0.333482	lm.nb	CD molecules, Cancer Progression, Interleukins, Leukocyte Functions	NM_001111059.1:560
Cd36	-0.677	0.325	-1.31	-0.0401	0.626	0.402	0.973	0.0422	0.0696	1.15739	lm.nb	CD molecules, Cancer Progression, Innate, Transporter Functions	NM_007643.3:1520
Cd37	1.49	0.264	0.972	2.01	2.81	1.96	4.01	7.35e-07	4.73e-06	5.32514	lm.nb	B-Cell Functions, CD molecules, Humoral	NM_007645.4:180
Cd38	0.582	0.11	0.367	0.797	1.5	1.29	1.74	2.44e-06	1.28e-05	4.89279	lm.nb	Apoptosis, B-Cell Functions, CD molecules	NM_007646.4:1490
Cd3d	0.537	0.14	0.264	0.811	1.45	1.2	1.75	0.000333	0.00101	2.99568	lm.nb	CD molecules, T-Cell Functions	NM_013487.2:289
Cd3eap	0.0654	0.102	-0.134	0.265	1.05	0.911	1.2	0.524	0.591	0.228413	lm.nb	CD molecules	NM_145822.2:1858
Cd3g	0.705	0.133	0.445	0.965	1.63	1.36	1.95	2.34e-06	1.24e-05	4.90658	lm.nb	Apoptosis, CD molecules, T-Cell Functions, Transporter Functions	NM_009850.2:430
Cd40	1.03	0.18	0.679	1.38	2.04	1.6	2.61	5.32e-07	3.63e-06	5.44009	lm.nb	Adaptive, B-Cell Functions, CD molecules, Dendritic Cell Functions, Humoral, Inflammation, T-Cell Functions, TNF Superfamily	NM_011611.2:1425
Cd40lg	0.153	0.131	-0.104	0.41	1.11	0.931	1.33	0.248	0.322	0.492144	lm.nb	Adaptive, B-Cell Functions, CD molecules, Cytokines & Receptors, Dendritic Cell Functions, Inflammation, Interleukins, MHC, T-Cell Functions, TNF Superfamily	NM_011616.2:600
Cd47	0.466	0.0668	0.336	0.597	1.38	1.26	1.51	5.69e-09	8.97e-08	7.04721	lm.nb	CD molecules, Inflammation, T-Cell Functions, Transporter Functions	NM_010581.3:165
Cd48	1.34	0.209	0.927	1.75	2.53	1.9	3.36	5.09e-08	4.85e-07	6.31426	lm.nb	CD molecules, T-Cell Functions	NM_007649.4:370
Cd53	0.458	0.254	-0.0407	0.956	1.37	0.972	1.94	0.0778	0.12	0.920819	lm.nb	CD molecules	NM_007651.3:2300
Cd55	0.455	0.109	0.241	0.668	1.37	1.18	1.59	0.000116	0.000393	3.40561	lm.nb	CD molecules, Complement Pathway, Innate	NM_010016.2:1058
Cd63	0.00344	0.0489	-0.0924	0.0993	1	0.938	1.07	0.944	0.957	0.0190881	lm.nb	Adhesion, CD molecules	NM_001042580.1:220
Cd68	1.05	0.198	0.666	1.44	2.08	1.59	2.72	2.27e-06	1.24e-05	4.90658	lm.nb	CD molecules	NM_009853.1:636
Cd7	0.171	0.0807	0.0128	0.329	1.13	1.01	1.26	0.039	0.0651	1.18642	lm.nb	CD molecules, NK Cell Functions	NM_009854.1:234
Cd70	-0.116	0.113	-0.337	0.106	0.923	0.792	1.08	0.311	0.39	0.408935	lm.nb	B-Cell Functions, CD molecules, Cytokines & Receptors, TNF Superfamily	NM_011617.1:650
Cd74	1.48	0.233	1.02	1.93	2.79	2.03	3.82	5.63e-08	5.15e-07	6.28819	lm.nb	Antigen Processing, B-Cell Functions, CD molecules, Innate, MHC, T-Cell Functions	NM_001042605.1:391
Cd79b	1.81	0.527	0.773	2.84	3.5	1.71	7.16	0.00122	0.00322	2.49214	lm.nb	B-Cell Functions, CD molecules	NM_008339.2:330
Cd81	0.0904	0.107	-0.119	0.3	1.06	0.921	1.23	0.401	0.472	0.326058	lm.nb	B-Cell Functions, CD molecules	NM_133655.2:575
Cd83	0.22	0.121	-0.0167	0.456	1.16	0.988	1.37	0.0744	0.116	0.935542	lm.nb	B-Cell Functions, CD molecules, Dendritic Cell Functions, Humoral, Interleukins, T-Cell Functions	NM_009856.2:1624
Cd9	-0.0852	0.102	-0.285	0.114	0.943	0.821	1.08	0.407	0.478	0.320572	lm.nb	Adhesion, CD molecules	NM_007657.3:620
Cd97	0.193	0.0608	0.0741	0.312	1.14	1.05	1.24	0.00251	0.00603	2.21968	lm.nb	Adaptive, Adhesion, CD molecules, Inflammation, Innate	NM_011925.1:1975
Cd99	0.465	0.0815	0.305	0.625	1.38	1.24	1.54	6.02e-07	3.93e-06	5.40561	lm.nb	CD molecules	NM_025584.2:716
Cdh1	-0.0201	0.063	-0.144	0.103	0.986	0.905	1.07	0.751	0.793	0.100727	lm.nb	CD molecules, Cancer Progression	NM_009864.2:1610
Cdkn1a	-0.109	0.12	-0.345	0.126	0.927	0.787	1.09	0.368	0.446	0.350665	lm.nb	B-Cell Functions, Cancer Progression, Cell Cycle, Senescence	NM_007669.4:1670
Ceacam1	0.325	0.102	0.126	0.524	1.25	1.09	1.44	0.00239	0.00582	2.23508	lm.nb	CD molecules, Cancer Progression	NM_001039185.1:294
Cebpb	0.32	0.124	0.077	0.564	1.25	1.05	1.48	0.0128	0.0247	1.6073	lm.nb	Inflammation, Innate, T-Cell Functions	NM_009883.3:1147
Cfb	-0.218	0.0687	-0.352	-0.0828	0.86	0.783	0.944	0.00261	0.00622	2.20621	lm.nb	Complement Pathway, Innate	NM_008198.2:1685
Cfd	-1.82	0.607	-3.01	-0.626	0.284	0.125	0.648	0.00428	0.00945	2.02457	lm.nb	Complement Pathway, Innate	NM_013459.1:526
Cfp	0.818	0.262	0.304	1.33	1.76	1.23	2.52	0.00298	0.00702	2.15366	lm.nb	Cancer Progression, Complement Pathway, Innate	NM_008823.3:1107
Chuk	-0.00409	0.0506	-0.103	0.0952	0.997	0.931	1.07	0.936	0.95	0.0222764	lm.nb	Innate	NM_001162410.1:222
Cklf	0.242	0.0714	0.102	0.382	1.18	1.07	1.3	0.00134	0.0035	2.45593	lm.nb	Adaptive, Chemokines & Receptors, Cytokines & Receptors, Inflammation, Leukocyte Functions, Macrophage Functions	NM_029295.2:54
Clu	2.15	0.278	1.61	2.7	4.45	3.05	6.49	3.48e-10	8.84e-09	8.05355	lm.nb	Apoptosis, Cancer Progression, Innate	NM_013492.2:354
Cma1	0.975	0.475	0.0444	1.91	1.97	1.03	3.75	0.0452	0.0737	1.13253	lm.nb	Adaptive, Cancer Progression, Inflammation, Interleukins, T-Cell Functions	NM_010780.2:860
Cmah	1.38	0.334	0.729	2.04	2.61	1.66	4.11	0.00013	0.000438	3.35853	lm.nb	Transporter Functions	NM_001111110.2:664
Cmpk2	0.291	0.112	0.0705	0.511	1.22	1.05	1.42	0.0126	0.0243	1.61439	lm.nb	Basic Cell Functions	NM_020557.4:1600
Col1a1	1.64	0.288	1.08	2.21	3.13	2.11	4.63	5.99e-07	3.93e-06	5.40561	lm.nb	Cancer Progression, Transporter Functions	NM_007742.3:215
Col3a1	1.4	0.23	0.947	1.85	2.63	1.93	3.6	1.52e-07	1.24e-06	5.90658	lm.nb	Adhesion, Cancer Progression, Cytokines & Receptors	NM_009930.1:4370
Col4a1	0.777	0.19	0.405	1.15	1.71	1.32	2.22	0.000154	0.000514	3.28904	lm.nb	Cancer Progression	NM_009931.2:4116
Creb1	-0.0274	0.0495	-0.124	0.0696	0.981	0.917	1.05	0.582	0.646	0.189767	loglinear	Innate	NM_001037726.1:2734
Crebbp	0.0657	0.047	-0.0264	0.158	1.05	0.982	1.12	0.168	0.229	0.640165	loglinear	Cancer Progression, Innate, T-Cell Functions	NM_001025432.1:3770
Csf1	1.54	0.309	0.931	2.14	2.9	1.91	4.41	7.78e-06	3.63e-05	4.44009	lm.nb	Cytokines & Receptors, Inflammation, Innate, Macrophage Functions, Transporter Functions	NM_001113530.1:833
Csf1r	1.13	0.237	0.666	1.6	2.19	1.59	3.02	1.58e-05	6.67e-05	4.17587	lm.nb	CD molecules, Chemokines & Receptors, Cytokines & Receptors, Innate, Macrophage Functions	NM_001037859.2:1892
Ctsh	0.0417	0.0485	-0.0533	0.137	1.03	0.964	1.1	0.394	0.466	0.331614	loglinear	Apoptosis, MHC, T-Cell Functions	NM_007801.2:1090
Ctsl	-0.016	0.0929	-0.198	0.166	0.989	0.872	1.12	0.864	0.889	0.0510982	lm.nb	Basic Cell Functions	NM_009984.3:45
Ctss	-0.239	0.0941	-0.424	-0.0546	0.847	0.746	0.963	0.0142	0.0269	1.57025	lm.nb	Innate	NM_021281.2:740
Cx3cl1	0.0902	0.104	-0.114	0.295	1.06	0.924	1.23	0.391	0.464	0.333482	lm.nb	Chemokines & Receptors, Cytokines & Receptors, Macrophage Functions	NM_009142.3:125
Cx3cr1	0.959	0.179	0.607	1.31	1.94	1.52	2.48	2.14e-06	1.18e-05	4.92812	lm.nb	Chemokines & Receptors, Cytokines & Receptors, Macrophage Functions, Microglial Functions	NM_009987.3:2696
Cxcl1	0.793	0.246	0.311	1.27	1.73	1.24	2.42	0.00219	0.00543	2.2652	lm.nb	Adaptive, Chemokines & Receptors, Cytokines & Receptors, Inflammation, Transporter Functions	NM_008176.1:560
Cxcl10	2.24	0.511	1.24	3.24	4.73	2.36	9.48	5.78e-05	0.000206	3.68613	lm.nb	Adaptive, Chemokines & Receptors, Cytokines & Receptors, Inflammation, Innate, Leukocyte Functions	NM_021274.1:115
Cxcl12	-0.0568	0.223	-0.494	0.38	0.961	0.71	1.3	0.8	0.838	0.076756	lm.nb	Chemokines & Receptors, Cytokines & Receptors, Leukocyte Functions, T-Cell Functions, Transporter Functions	NM_021704.3:259
Cxcl13	1.27	0.332	0.62	1.92	2.41	1.54	3.78	0.000353	0.00105	2.97881	lm.nb	Adaptive, B-Cell Functions, Chemokines & Receptors, Cytokines & Receptors, Humoral, Inflammation, T-Cell Functions	NM_018866.2:551
Cxcl14	2.02	0.275	1.49	2.56	4.07	2.8	5.91	1.41e-09	2.81e-08	7.55129	lm.nb	Adaptive, Chemokines & Receptors, Cytokines & Receptors, Inflammation	XM_006517307.1:446
Cxcl16	1.09	0.149	0.796	1.38	2.13	1.74	2.6	1.77e-09	3.38e-08	7.47108	lm.nb	Chemokines & Receptors, Cytokines & Receptors, Innate, Interferon	NM_023158.6:679
Cxcl2	1.07	0.342	0.396	1.74	2.09	1.32	3.33	0.00299	0.00702	2.15366	lm.nb	Adaptive, Chemokines & Receptors, Cytokines & Receptors, Inflammation, Innate, Leukocyte Functions	NM_009140.2:765
Cxcl5	1.98	0.275	1.44	2.52	3.94	2.71	5.73	2.67e-09	4.69e-08	7.32883	lm.nb	Chemokines & Receptors, Cytokines & Receptors, Inflammation, Leukocyte Functions	NM_009141.2:565
Cxcr3	0.177	0.168	-0.153	0.506	1.13	0.9	1.42	0.298	0.378	0.422508	lm.nb	Adaptive, CD molecules, Chemokines & Receptors, Cytokines & Receptors, Innate, T-Cell Functions	NM_009910.2:605
Cxcr4	1.03	0.221	0.594	1.46	2.04	1.51	2.75	2.35e-05	9.55e-05	4.02	lm.nb	CD molecules, Chemokines & Receptors, Cytokines & Receptors, Dendritic Cell Functions, Inflammation, T-Cell Functions, Transporter Functions	NM_009911.3:704
Cybb	2.13	0.322	1.5	2.76	4.38	2.83	6.78	2.12e-08	2.42e-07	6.61618	lm.nb	Innate, Transporter Functions	NM_007807.2:1535
Cyfip2	0.996	0.206	0.592	1.4	1.99	1.51	2.64	1.29e-05	5.71e-05	4.24336	lm.nb	Adhesion, Apoptosis, Innate	NM_001252459.1:1136
Cyld	0.0598	0.0447	-0.0278	0.147	1.04	0.981	1.11	0.187	0.249	0.603801	loglinear	Apoptosis, Cell Cycle, Innate	NM_001276279.1:2200
Ddx58	0.3	0.085	0.134	0.467	1.23	1.1	1.38	0.000887	0.00238	2.62342	lm.nb	Innate, Interferon	NM_172689.3:1751
Ddx60	0.807	0.217	0.381	1.23	1.75	1.3	2.35	0.000505	0.00144	2.84164	lm.nb	Basic Cell Functions	NM_001081215.1:2965
Dll4	0.0845	0.08	-0.0723	0.241	1.06	0.951	1.18	0.296	0.376	0.424812	lm.nb	Cancer Progression	NM_019454.2:542
Dmbt1	0.344	0.0888	0.17	0.518	1.27	1.12	1.43	0.00031	0.00095	3.02228	lm.nb	Innate, Transporter Functions	XM_006507298.1:2054
Dock9	-0.0525	0.0576	-0.165	0.0605	0.964	0.892	1.04	0.367	0.446	0.350665	lm.nb	Basic Cell Functions	XM_976068.1:360
Dpp4	-0.332	0.0714	-0.472	-0.192	0.794	0.721	0.875	2.36e-05	9.55e-05	4.02	lm.nb	B-Cell Functions, CD molecules, T-Cell Functions	NM_001159543.1:1303
Dusp4	1.27	0.152	0.976	1.57	2.42	1.97	2.97	3.74e-11	1.71e-09	8.767	lm.nb	Basic Cell Functions, Innate	NM_176933.4:2200
Dusp6	0.463	0.136	0.197	0.729	1.38	1.15	1.66	0.00126	0.00331	2.48017	lm.nb	Apoptosis, Innate	NM_026268.2:1648
Ecsit	-0.214	0.0594	-0.33	-0.0974	0.862	0.795	0.935	0.000722	0.00201	2.6968	loglinear	Innate	NM_001253897.1:348
Egfr	0.359	0.0789	0.204	0.513	1.28	1.15	1.43	3.35e-05	0.000131	3.88273	lm.nb	Apoptosis, Cancer Progression	NM_207655.2:1335
Egr1	0.683	0.182	0.327	1.04	1.61	1.25	2.06	0.000439	0.00129	2.88941	lm.nb	Interleukins, Senescence, T-Cell Functions	NM_007913.5:515
Egr2	0.0359	0.0797	-0.12	0.192	1.03	0.92	1.14	0.654	0.712	0.14752	lm.nb		NM_010118.2:1785
Ep300	-0.106	0.0597	-0.223	0.0111	0.929	0.857	1.01	0.0821	0.126	0.899629	lm.nb	Apoptosis, Innate	NM_177821.6:4305
Epcam	0.0516	0.0492	-0.0448	0.148	1.04	0.969	1.11	0.299	0.378	0.422508	lm.nb	CD molecules	NM_008532.2:1550
Epsti1	0.209	0.106	0.00233	0.416	1.16	1	1.33	0.0529	0.0851	1.07007	lm.nb	Basic Cell Functions	NM_029495.2:26
Erbb2	0.124	0.0821	-0.0368	0.285	1.09	0.975	1.22	0.137	0.191	0.718967	lm.nb	Cancer Progression, Cytokines & Receptors	NM_001003817.1:1395
Ets1	1.14	0.158	0.827	1.45	2.2	1.77	2.73	2.81e-09	4.76e-08	7.32239	lm.nb	Apoptosis, Cell Cycle, Senescence	NM_001038642.1:740
Ewsr1	0.0124	0.0358	-0.0577	0.0826	1.01	0.961	1.06	0.73	0.781	0.107349	loglinear	Basic Cell Functions	NM_007968.3:150
F2rl1	0.0761	0.0803	-0.0813	0.233	1.05	0.945	1.18	0.348	0.429	0.367543	lm.nb	Cytokines & Receptors, Inflammation, Innate, Leukocyte Functions	NM_007974.4:994
Fadd	0.0381	0.0469	-0.0538	0.13	1.03	0.963	1.09	0.42	0.491	0.308919	loglinear	Apoptosis, Innate, Interferon, Interleukins	NM_010175.5:2641
Fap	-0.106	0.125	-0.351	0.138	0.929	0.784	1.1	0.399	0.471	0.326979	lm.nb	Cancer Progression	NM_007986.2:530
Fas	0.196	0.0857	0.0279	0.364	1.15	1.02	1.29	0.0265	0.0463	1.33442	lm.nb	B-Cell Functions, CD molecules, Inflammation, T-Cell Functions, TNF Superfamily , Transporter Functions	NM_007987.2:596
Fcer1g	1	0.223	0.563	1.44	2	1.48	2.71	4.08e-05	0.000155	3.80967	lm.nb	Antigen Processing, Interleukins, MHC, Transporter Functions	NM_010185.4:264
Fcgr1	0.714	0.204	0.314	1.11	1.64	1.24	2.16	0.000967	0.00258	2.58838	lm.nb	Antigen Processing, CD molecules, Innate, MHC, Transporter Functions	NM_010186.5:185
Fcgr2b	2.04	0.285	1.48	2.59	4.1	2.78	6.04	3.24e-09	5.29e-08	7.27654	lm.nb	Antigen Processing, B-Cell Functions, CD molecules, Inflammation, Interleukins, MHC, Transporter Functions	NM_001077189.1:1225
Flt3	0.585	0.144	0.303	0.868	1.5	1.23	1.82	0.000167	0.000549	3.26043	lm.nb	B-Cell Functions, CD molecules, Cytokines & Receptors, T-Cell Functions	NM_010229.2:3302
Flt3l	0.161	0.0986	-0.0325	0.354	1.12	0.978	1.28	0.109	0.161	0.793174	lm.nb	Cytokines & Receptors, NK Cell Functions	NM_013520.2:529
Fn1	2.43	0.307	1.82	3.03	5.37	3.54	8.16	2.18e-10	6.63e-09	8.17849	lm.nb	Adhesion, Apoptosis	NM_010233.1:2627
Fos	0.261	0.155	-0.0423	0.563	1.2	0.971	1.48	0.0978	0.147	0.832683	lm.nb	Inflammation, Innate, Pathogen Response	NM_010234.2:1330
Fyn	0.939	0.174	0.598	1.28	1.92	1.51	2.43	1.75e-06	1e-05	5	lm.nb	Transporter Functions	NM_008054.2:1030
Gfi1	0.333	0.113	0.111	0.555	1.26	1.08	1.47	0.00493	0.0107	1.97062	lm.nb	Interleukins, T-Cell Functions, TLR	NM_010278.2:1875
Gpi1	0.128	0.0576	0.0151	0.241	1.09	1.01	1.18	0.0308	0.0523	1.2815	lm.nb	Apoptosis, Cytokines & Receptors, Humoral	NM_008155.4:1540
Gtf3c1	0.179	0.0498	0.0809	0.276	1.13	1.06	1.21	0.000754	0.00206	2.68613	loglinear		NM_207239.1:4586
Gzma	0.435	0.155	0.131	0.739	1.35	1.09	1.67	0.00718	0.0148	1.82974	lm.nb	Apoptosis	NM_010370.2:188
H2-Aa	1.31	0.222	0.875	1.75	2.48	1.83	3.35	2.91e-07	2.11e-06	5.67572	lm.nb	Antigen Processing, Interferon, MHC, T-Cell Functions	NM_010378.2:450
H2-Ab1	1.23	0.208	0.825	1.64	2.35	1.77	3.12	2.65e-07	1.96e-06	5.70774	lm.nb	Antigen Processing, Interferon, MHC, T-Cell Functions	NM_207105.2:164
H2-D1	0.361	0.0721	0.22	0.503	1.28	1.16	1.42	6.97e-06	3.32e-05	4.47886	lm.nb	Antigen Processing, MHC, T-Cell Functions	NM_010380.3:1133
H2-DMa	1.03	0.188	0.665	1.4	2.05	1.59	2.65	1.27e-06	7.43e-06	5.12901	lm.nb	Antigen Processing, MHC, T-Cell Functions	NM_010386.3:530
H2-DMb1	1.27	0.34	0.605	1.94	2.41	1.52	3.83	0.000464	0.00135	2.86967	lm.nb	Antigen Processing, MHC	NM_010387.2:1089
H2-DMb2	1.58	0.394	0.803	2.35	2.98	1.74	5.1	0.000208	0.00066	3.18046	lm.nb	Antigen Processing, MHC	NM_010388.4:195
H2-Eb1	1.23	0.188	0.866	1.6	2.35	1.82	3.03	2.54e-08	2.73e-07	6.56384	lm.nb	Antigen Processing, Interleukins, MHC	NM_010382.2:935
H2-K1	0.187	0.0803	0.0295	0.344	1.14	1.02	1.27	0.0239	0.0427	1.36957	lm.nb	Antigen Processing, MHC, T-Cell Functions	NM_001001892.2:1370
H2-M3	0.175	0.0648	0.0481	0.302	1.13	1.03	1.23	0.00933	0.0188	1.72584	lm.nb	Antigen Processing, MHC, NK Cell Functions, T-Cell Functions	NM_013819.2:1180
H2-Ob	0.853	0.263	0.338	1.37	1.81	1.26	2.58	0.00208	0.00523	2.2815	lm.nb	Antigen Processing, MHC	NM_010389.3:1606
H2-Q1	-0.136	0.14	-0.411	0.138	0.91	0.752	1.1	0.335	0.416	0.380907	lm.nb	Antigen Processing, Interleukins, MHC, T-Cell Functions	NM_010390.3:316
H2-Q10	0.303	0.121	0.0653	0.54	1.23	1.05	1.45	0.0157	0.0293	1.53313	lm.nb	Adaptive, Antigen Processing, B-Cell Functions, MHC	NM_010391.4:890
H2-Q2	0.179	0.127	-0.0698	0.429	1.13	0.953	1.35	0.164	0.227	0.643974	lm.nb	Antigen Processing, MHC	NM_010392.2:472
H2-T23	0.2	0.0831	0.0372	0.363	1.15	1.03	1.29	0.0197	0.0358	1.44612	lm.nb	Antigen Processing, MHC, T-Cell Functions	NM_010398.3:441
Hck	0.315	0.131	0.0586	0.572	1.24	1.04	1.49	0.0197	0.0358	1.44612	lm.nb	Inflammation, Innate	NM_010407.3:1874
Herc6	0.655	0.204	0.257	1.05	1.58	1.19	2.08	0.00223	0.00545	2.2636	lm.nb	Basic Cell Functions	NM_025992.2:876
Hif1a	0.0296	0.157	-0.278	0.338	1.02	0.825	1.26	0.851	0.885	0.0530567	lm.nb	Apoptosis, Cancer Progression	NM_010431.2:1294
Hmgb1	-0.0569	0.0464	-0.148	0.0341	0.961	0.903	1.02	0.226	0.295	0.530178	loglinear	Adaptive, Apoptosis, Inflammation, Innate, Pathogen Response	NM_010439.3:1574
Icam1	1.13	0.198	0.741	1.51	2.19	1.67	2.86	5.83e-07	3.92e-06	5.40671	lm.nb	Adaptive, Antigen Processing, CD molecules, Leukocyte Functions, T-Cell Functions, Transporter Functions	NM_010493.2:2195
Icosl	-0.168	0.111	-0.386	0.049	0.89	0.765	1.03	0.135	0.19	0.721246	lm.nb	B-Cell Functions, CD molecules, Interleukins, T-Cell Functions	NM_015790.3:349
Ido1	1.22	0.21	0.805	1.63	2.32	1.75	3.09	4.48e-07	3.13e-06	5.50446	lm.nb	Adaptive, Cytokines & Receptors, Inflammation, Interleukins, T-Cell Functions	NM_008324.1:521
Ifi27	-0.26	0.106	-0.468	-0.0509	0.835	0.723	0.965	0.0183	0.0336	1.47366	lm.nb	Interferon, NK Cell Functions	NM_026790.2:166
Ifi35	0.227	0.0514	0.126	0.328	1.17	1.09	1.26	5.22e-05	0.000189	3.72354	lm.nb	Interferon	NM_027320.4:820
Ifi44	1.56	0.348	0.879	2.24	2.95	1.84	4.74	4.16e-05	0.000157	3.8041	lm.nb	Interferon	NM_133871.2:990
Ifih1	-0.0253	0.0788	-0.18	0.129	0.983	0.883	1.09	0.749	0.793	0.100727	lm.nb	Apoptosis, Innate, Interferon	NM_027835.2:1997
Ifit1	0.938	0.201	0.544	1.33	1.92	1.46	2.52	2.28e-05	9.4e-05	4.02687	lm.nb	Interferon, Transporter Functions	NM_008331.2:890
Ifit2	2.34	0.283	1.78	2.89	5.05	3.44	7.42	6.08e-11	2.32e-09	8.63451	lm.nb	Interferon	NM_008332.2:230
Ifit3	1.12	0.234	0.663	1.58	2.18	1.58	2.99	1.47e-05	6.39e-05	4.1945	lm.nb	Interferon	NM_010501.1:1290
Ifitm1	2.94	0.327	2.3	3.58	7.67	4.92	11.9	4.19e-12	2.74e-10	9.56225	lm.nb	CD molecules, Innate, Interferon	NM_001112715.1:412
Ifitm2	0.339	0.084	0.174	0.504	1.26	1.13	1.42	0.000184	0.000598	3.2233	lm.nb	Innate, Interferon	NM_030694.1:87
Ifnar1	0.21	0.0467	0.118	0.301	1.16	1.09	1.23	3.99e-05	0.000154	3.81248	loglinear	Adaptive, Interferon, T-Cell Functions	NM_010508.1:1195
Ifnar2	0.534	0.132	0.275	0.793	1.45	1.21	1.73	0.000181	0.00059	3.22915	lm.nb	Cytokines & Receptors, Interferon	NM_001110498.1:725
Ifngr1	-0.0931	0.0903	-0.27	0.0839	0.938	0.829	1.06	0.307	0.387	0.412289	lm.nb	Adaptive, CD molecules, Cytokines & Receptors, Innate, Interferon	NM_010511.2:985
Igf1r	0.154	0.102	-0.0461	0.355	1.11	0.969	1.28	0.137	0.191	0.718967	lm.nb	CD molecules, Cytokines & Receptors, Senescence	NM_010513.2:3390
Igf2r	0.0663	0.0752	-0.0811	0.214	1.05	0.945	1.16	0.382	0.458	0.339135	lm.nb	Apoptosis, CD molecules, Transporter Functions	NM_010515.1:2585
Ikbkb	0.22	0.0437	0.134	0.305	1.16	1.1	1.24	6.56e-06	3.16e-05	4.50031	loglinear	B-Cell Functions, Innate	NM_010546.2:498
Ikbke	0.139	0.0593	0.0228	0.255	1.1	1.02	1.19	0.0229	0.0413	1.38405	lm.nb	Apoptosis, Innate	NM_019777.3:618
Ikbkg	0.0672	0.0511	-0.0329	0.167	1.05	0.977	1.12	0.194	0.256	0.59176	loglinear	B-Cell Functions, Innate	NM_178590.2:525
Ikzf2	0.434	0.109	0.219	0.648	1.35	1.16	1.57	0.000231	0.000728	3.13787	lm.nb	T-Cell Functions	NM_011770.4:7230
Il11ra1	-0.133	0.15	-0.427	0.162	0.912	0.744	1.12	0.382	0.458	0.339135	lm.nb	Cytokines & Receptors, Interleukins, NK Cell Functions	NM_010549.3:22
Il12a	-0.0242	0.129	-0.277	0.228	0.983	0.826	1.17	0.852	0.885	0.0530567	lm.nb	Cell Cycle, Cytokines & Receptors, Interleukins, NK Cell Functions, Pathogen Response, T-Cell Functions	NM_008351.1:355
Il12b	0.224	0.132	-0.0342	0.483	1.17	0.977	1.4	0.0951	0.143	0.844664	lm.nb	Cell Cycle, Cytokines & Receptors, Interleukins, NK Cell Functions, T-Cell Functions	NM_008352.1:1045
Il13ra1	0.111	0.0812	-0.0487	0.27	1.08	0.967	1.21	0.18	0.241	0.617983	lm.nb	B-Cell Functions, CD molecules, Cytokines & Receptors, Interleukins, T-Cell Functions	NM_133990.4:845
Il15	-0.527	0.113	-0.749	-0.306	0.694	0.595	0.809	2.26e-05	9.4e-05	4.02687	lm.nb	Cytokines & Receptors, Interleukins, NK Cell Functions, T-Cell Functions	NM_008357.2:854
Il15ra	-0.174	0.113	-0.395	0.0482	0.887	0.76	1.03	0.131	0.186	0.730487	lm.nb	CD molecules, NK Cell Functions	NM_008358.2:800
Il16	1.04	0.215	0.617	1.46	2.05	1.53	2.75	1.29e-05	5.71e-05	4.24336	lm.nb	Chemokines & Receptors, Cytokines & Receptors, Interleukins, Leukocyte Functions	NM_010551.3:3095
Il17ra	0.0603	0.0501	-0.038	0.158	1.04	0.974	1.12	0.235	0.305	0.5157	loglinear	CD molecules, Cytokines & Receptors, Interleukins	NM_008359.1:312
Il17rb	0.00581	0.124	-0.237	0.248	1	0.849	1.19	0.963	0.969	0.0136762	lm.nb	Cytokines & Receptors	NM_019583.3:1338
Il18	0.0263	0.149	-0.266	0.319	1.02	0.832	1.25	0.861	0.889	0.0510982	lm.nb	Adaptive, Chemokines & Receptors, Cytokines & Receptors, Inflammation, Interleukins, Macrophage Functions, T-Cell Functions	NM_008360.1:270
Il18r1	0.115	0.141	-0.162	0.392	1.08	0.894	1.31	0.419	0.491	0.308919	lm.nb	CD molecules, Innate, T-Cell Functions	NM_001161842.1:620
Il1r1	0.0819	0.12	-0.153	0.317	1.06	0.9	1.25	0.497	0.569	0.244888	lm.nb	Adaptive, CD molecules, Cytokines & Receptors, Inflammation, Innate, Interleukins, T-Cell Functions	NM_001123382.1:820
Il1rap	-0.223	0.0722	-0.364	-0.0811	0.857	0.777	0.945	0.0033	0.00762	2.11805	lm.nb	Cytokines & Receptors, Inflammation, Innate, Interleukins	NM_008364.2:2415
Il1rl1	3.8	0.358	3.1	4.5	14	8.58	22.7	1.53e-14	3.49e-12	11.4572	lm.nb	Chemokines & Receptors, Cytokines & Receptors, Inflammation, Innate, Interleukins, Macrophage Functions, Transporter Functions	NM_001025602.2:815
Il1rl2	-0.192	0.195	-0.574	0.189	0.875	0.672	1.14	0.328	0.409	0.388277	lm.nb	Cytokines & Receptors, Innate, Interleukins	NM_133193.3:860
Il1rn	0.554	0.156	0.248	0.859	1.47	1.19	1.81	0.000825	0.00225	2.64782	lm.nb	Cytokines & Receptors, Inflammation, Interleukins	NM_031167.5:224
Il22ra1	-0.13	0.113	-0.35	0.0911	0.914	0.784	1.07	0.255	0.329	0.482804	lm.nb	Chemokines & Receptors	NM_178257.1:685
Il22ra2	0.2	0.117	-0.0302	0.429	1.15	0.979	1.35	0.0948	0.143	0.844664	lm.nb	Cytokines & Receptors, Interleukins	NM_178258.5:20
Il2rb	1.02	0.15	0.726	1.31	2.03	1.65	2.48	1.07e-08	1.54e-07	6.81248	lm.nb	CD molecules, Cytokines & Receptors, Interleukins, NK Cell Functions	NM_008368.3:2365
Il34	-0.304	0.186	-0.669	0.0605	0.81	0.629	1.04	0.108	0.16	0.79588	lm.nb	Cytokines & Receptors, Inflammation, Innate, Macrophage Functions	NM_001135100.1:848
Il3ra	1.08	0.167	0.75	1.41	2.11	1.68	2.65	4.09e-08	4e-07	6.39794	lm.nb	CD molecules, Cytokines & Receptors	NM_008369.1:567
Il4ra	1.04	0.116	0.813	1.27	2.06	1.76	2.4	4.2e-12	2.74e-10	9.56225	lm.nb	CD molecules, Chemokines & Receptors, Cytokines & Receptors, Inflammation, Macrophage Functions, T-Cell Functions	NM_010557.1:3017
Il6ra	-0.349	0.133	-0.61	-0.0885	0.785	0.655	0.94	0.0114	0.0223	1.6517	lm.nb	CD molecules, Chemokines & Receptors, Cytokines & Receptors, Interleukins	NM_010559.2:2825
Il6st	0.158	0.0708	0.0195	0.297	1.12	1.01	1.23	0.0298	0.0508	1.29414	lm.nb	Adaptive, CD molecules, Cytokines & Receptors, Inflammation, Interleukins, T-Cell Functions	NM_010560.2:2325
Il7	0.117	0.0852	-0.0501	0.284	1.08	0.966	1.22	0.176	0.238	0.623423	lm.nb	B-Cell Functions, Cytokines & Receptors, Humoral, Interleukins, T-Cell Functions	NM_008371.2:1055
Ilf3	-0.0299	0.0583	-0.144	0.0843	0.979	0.905	1.06	0.61	0.671	0.173277	lm.nb	Chemokines & Receptors	NM_010561.2:1902
Irak1	-0.00473	0.0365	-0.0762	0.0667	0.997	0.949	1.05	0.897	0.917	0.0376307	loglinear	Cytokines & Receptors, Innate, Pathogen Response, TLR	NM_008363.2:951
Irak2	-0.142	0.0853	-0.309	0.0248	0.906	0.807	1.02	0.101	0.151	0.821023	lm.nb	Cytokines & Receptors, Innate, Interleukins, TLR	NM_001113553.1:485
Irak3	0.186	0.154	-0.116	0.487	1.14	0.923	1.4	0.232	0.303	0.518557	lm.nb	Cytokines & Receptors, Innate, Interleukins	NM_028679.3:2608
Irak4	0.0767	0.0489	-0.0191	0.172	1.05	0.987	1.13	0.123	0.177	0.752027	loglinear	Cytokines & Receptors, Innate, Interleukins	NM_029926.5:250
Irf1	0.248	0.0769	0.0969	0.398	1.19	1.07	1.32	0.00223	0.00545	2.2636	lm.nb	Interleukins, T-Cell Functions	NM_008390.1:365
Irf2	0.00212	0.0636	-0.122	0.127	1	0.919	1.09	0.974	0.978	0.00966115	lm.nb	Adhesion	NM_008391.2:440
Irf3	-0.111	0.0405	-0.191	-0.0321	0.926	0.876	0.978	0.00817	0.0167	1.77728	loglinear	Adaptive, Cytokines & Receptors, Innate, Pathogen Response, Senescence, TLR	NM_016849.4:526
Irf5	1.7	0.284	1.14	2.26	3.25	2.21	4.79	2.18e-07	1.66e-06	5.77989	lm.nb	Senescence	NM_012057.3:1826
Irf7	0.44	0.146	0.153	0.726	1.36	1.11	1.65	0.00406	0.00906	2.04287	lm.nb	Adaptive, Innate, Interferon, Senescence	NM_016850.2:705
Irf8	0.176	0.0663	0.0458	0.306	1.13	1.03	1.24	0.0107	0.0211	1.67572	lm.nb	Interferon, Interleukins, T-Cell Functions	NM_008320.3:2274
Irgm2	0.857	0.144	0.576	1.14	1.81	1.49	2.2	2.3e-07	1.73e-06	5.76195	lm.nb	Innate, Interferon	NM_019440.2:2555
Isg15	1.51	0.279	0.968	2.06	2.86	1.96	4.17	1.59e-06	9.17e-06	5.03763	lm.nb	Basic Cell Functions, Innate	NM_015783.1:395
Isg20	-0.122	0.062	-0.243	5.63e-05	0.919	0.845	1	0.0556	0.0888	1.05159	lm.nb	Basic Cell Functions, Innate	NM_020583.5:552
Itch	-0.0444	0.0492	-0.141	0.0521	0.97	0.907	1.04	0.372	0.449	0.347754	loglinear	Chemokines & Receptors, Innate, T-Cell Functions	NM_008395.2:575
Itga1	0.0229	0.0837	-0.141	0.187	1.02	0.907	1.14	0.785	0.825	0.0835461	lm.nb	Adhesion, Apoptosis, CD molecules, T-Cell Functions	NM_001033228.3:2550
Itga2	0.413	0.143	0.132	0.694	1.33	1.1	1.62	0.00584	0.0123	1.91009	lm.nb	Adhesion, B-Cell Functions, CD molecules, Leukocyte Functions	NM_008396.2:1860
Itga4	1.08	0.139	0.808	1.35	2.12	1.75	2.56	3.34e-10	8.84e-09	8.05355	lm.nb	Adhesion, CD molecules, Leukocyte Functions	NM_010576.3:6600
Itga5	0.589	0.177	0.242	0.936	1.5	1.18	1.91	0.00163	0.00418	2.37882	lm.nb	Adhesion, CD molecules, Innate, Leukocyte Functions	NM_010577.3:2446
Itga6	0.124	0.0461	0.0336	0.214	1.09	1.02	1.16	0.00964	0.0193	1.71444	loglinear	Adhesion, Apoptosis, CD molecules, Leukocyte Functions	NM_008397.3:910
Itgae	0.805	0.125	0.56	1.05	1.75	1.47	2.07	4.11e-08	4e-07	6.39794	lm.nb	Adhesion, CD molecules	NM_008399.1:775
Itgal	0.595	0.184	0.234	0.957	1.51	1.18	1.94	0.00218	0.00543	2.2652	lm.nb	Adhesion, CD molecules, Leukocyte Functions, T-Cell Functions	NM_008400.2:950
Itgb1	0.302	0.0571	0.19	0.414	1.23	1.14	1.33	2.52e-06	1.31e-05	4.88273	lm.nb	Adhesion, CD molecules, Cell Cycle, Leukocyte Functions	NM_010578.1:1855
Itgb4	0.276	0.0945	0.0905	0.461	1.21	1.06	1.38	0.00525	0.0113	1.94692	lm.nb	Adhesion, CD molecules	NM_001005608.2:3355
Jak1	0.0582	0.0413	-0.0228	0.139	1.04	0.984	1.1	0.165	0.227	0.643974	loglinear	Chemokines & Receptors, Cytokines & Receptors, Innate, T-Cell Functions	NM_146145.2:4080
Jak2	0.027	0.0558	-0.0823	0.136	1.02	0.945	1.1	0.63	0.692	0.159894	lm.nb	Adaptive, Cytokines & Receptors, Innate, Interleukins, T-Cell Functions	NM_008413.2:1049
Jak3	0.463	0.114	0.24	0.686	1.38	1.18	1.61	0.000166	0.000549	3.26043	lm.nb	B-Cell Functions, Cytokines & Receptors, Innate, Interleukins, T-Cell Functions	NM_010589.5:145
Jun	0.566	0.106	0.358	0.775	1.48	1.28	1.71	2.34e-06	1.24e-05	4.90658	lm.nb	Apoptosis, Pathogen Response	NM_010591.2:2212
Kit	0.0182	0.131	-0.238	0.275	1.01	0.848	1.21	0.89	0.912	0.0400052	lm.nb	CD molecules, Cytokines & Receptors	NM_001122733.1:4275
Klra2	0.778	0.124	0.536	1.02	1.71	1.45	2.03	6.98e-08	6.26e-07	6.20343	lm.nb	NK Cell Functions	NM_001170851.1:420
Klra7	-0.52	0.164	-0.842	-0.199	0.697	0.558	0.871	0.00257	0.00616	2.21042	lm.nb	Adhesion, NK Cell Functions	NM_001110323.1:250
Klrd1	0.461	0.103	0.259	0.663	1.38	1.2	1.58	4.32e-05	0.000161	3.79317	lm.nb	NK Cell Functions	NM_010654.2:434
Klrk1	0.559	0.193	0.18	0.938	1.47	1.13	1.92	0.00562	0.0119	1.92445	lm.nb	CD molecules, MHC, NK Cell Functions	NM_001083322.1:144
Lamp1	-0.0176	0.0409	-0.0978	0.0625	0.988	0.934	1.04	0.668	0.723	0.140862	loglinear	CD molecules, Transporter Functions	NM_010684.2:2080
Lamp2	0.34	0.0618	0.219	0.462	1.27	1.16	1.38	1.18e-06	7.11e-06	5.14813	lm.nb	CD molecules	NM_001017959.1:908
Lbp	0.153	0.277	-0.39	0.696	1.11	0.763	1.62	0.583	0.646	0.189767	lm.nb	Chemokines & Receptors, Inflammation, Innate, Leukocyte Functions, Macrophage Functions, Transporter Functions	NM_008489.2:1015
Lck	0.465	0.0934	0.282	0.648	1.38	1.22	1.57	7.69e-06	3.62e-05	4.44129	lm.nb	Apoptosis, B-Cell Functions, T-Cell Functions	NM_010693.2:1180
Lcn2	8.33	0.669	7.02	9.64	322	130	799	4.48e-17	2.05e-14	13.6882	lm.nb	Apoptosis, Innate, Transporter Functions	NM_008491.1:190
Lcp1	0.638	0.158	0.327	0.948	1.56	1.25	1.93	0.00019	0.000611	3.21396	lm.nb	T-Cell Functions, Transporter Functions	NM_001247984.1:3344
Lgals3	0.202	0.0872	0.0312	0.373	1.15	1.02	1.3	0.0245	0.0434	1.36251	lm.nb	Innate, T-Cell Functions	NM_001145953.1:665
Lif	0.317	0.129	0.0646	0.57	1.25	1.05	1.48	0.0173	0.032	1.49485	lm.nb	Cytokines & Receptors	NM_008501.2:3435
Litaf	0.27	0.0915	0.0903	0.449	1.21	1.06	1.37	0.00484	0.0106	1.97469	lm.nb	Apoptosis	NM_019980.1:1100
Lrp1	0.0761	0.103	-0.126	0.278	1.05	0.916	1.21	0.464	0.534	0.272459	lm.nb	Apoptosis, CD molecules, Transporter Functions	NM_008512.2:1310
Ltb	1.47	0.309	0.87	2.08	2.78	1.83	4.23	1.55e-05	6.63e-05	4.17849	lm.nb	Cytokines & Receptors, Interleukins, TNF Superfamily	NM_008518.2:163
Ltbr	0.0805	0.0401	0.00195	0.159	1.06	1	1.12	0.0499	0.0805	1.0942	loglinear	Apoptosis, TNF Superfamily	NM_010736.3:1962
Ly86	1.57	0.309	0.968	2.18	2.98	1.96	4.53	5.26e-06	2.58e-05	4.58838	lm.nb	Humoral, Inflammation, Innate, Pathogen Response	NM_010745.2:725
Ly96	0.0567	0.0531	-0.0474	0.161	1.04	0.968	1.12	0.291	0.371	0.430626	lm.nb	Humoral, Inflammation, Innate, Pathogen Response	NM_001159711.1:64
Lyn	0.454	0.0747	0.308	0.601	1.37	1.24	1.52	1.52e-07	1.24e-06	5.90658	lm.nb	B-Cell Functions, Cytokines & Receptors, Dendritic Cell Functions, Inflammation, Innate, Transporter Functions	NM_010747.1:1725
Lyz2	2.17	0.233	1.72	2.63	4.51	3.28	6.18	1.3e-12	1.74e-10	9.75945	lm.nb	Transporter Functions	NM_017372.3:98
Maf	-0.0483	0.275	-0.588	0.492	0.967	0.665	1.41	0.861	0.889	0.0510982	lm.nb	T-Cell Functions	NM_001025577.2:43
Map2k1	-0.0447	0.0778	-0.197	0.108	0.969	0.872	1.08	0.568	0.635	0.197226	lm.nb	Adhesion, Cell Cycle, Innate, Senescence, Transporter Functions	NM_008927.3:1695
Map2k2	0.0245	0.0411	-0.0559	0.105	1.02	0.962	1.08	0.553	0.62	0.207608	loglinear	Basic Cell Functions, Innate	NM_023138.4:1440
Map2k4	0.251	0.036	0.18	0.321	1.19	1.13	1.25	6.09e-09	9.27e-08	7.03292	loglinear	Apoptosis, Innate	NM_009157.4:1335
Map3k1	0.176	0.0567	0.0647	0.287	1.13	1.05	1.22	0.00313	0.00727	2.13847	lm.nb	Apoptosis, Innate	NM_011945.2:1640
Map3k5	0.00158	0.0521	-0.1	0.104	1	0.933	1.07	0.976	0.978	0.00966115	loglinear	Apoptosis, Innate	NM_008580.4:640
Map3k7	0.0299	0.0372	-0.0431	0.103	1.02	0.971	1.07	0.426	0.496	0.304518	loglinear	Apoptosis, Innate, T-Cell Functions, TLR	NM_009316.1:822
Map4k2	0.152	0.0981	-0.0406	0.344	1.11	0.972	1.27	0.128	0.183	0.737549	lm.nb	Innate	NM_009006.2:666
Mapk1	-0.0151	0.0278	-0.0696	0.0393	0.99	0.953	1.03	0.589	0.652	0.185752	loglinear	Apoptosis, B-Cell Functions, Innate, T-Cell Functions	NM_011949.3:2640
Mapk14	-0.0547	0.0488	-0.15	0.041	0.963	0.901	1.03	0.268	0.343	0.464706	loglinear	Innate, Senescence, Transporter Functions	NM_001168513.1:114
Mapk3	0.0871	0.063	-0.0364	0.211	1.06	0.975	1.16	0.173	0.234	0.630784	lm.nb	Apoptosis, Cell Cycle, Innate, Interleukins	NM_011952.2:825
Mapk8	0.0966	0.0605	-0.0219	0.215	1.07	0.985	1.16	0.116	0.169	0.772113	lm.nb	Adaptive, Apoptosis, Innate, T-Cell Functions	NM_016700.3:970
Mapkapk2	0.0815	0.0439	-0.00443	0.168	1.06	0.997	1.12	0.0688	0.108	0.966576	loglinear	Inflammation, Innate, Interleukins, TLR	NM_008551.1:1991
Mavs	-0.148	0.0612	-0.268	-0.0277	0.903	0.831	0.981	0.0195	0.0357	1.44733	lm.nb	Innate, Interferon, Interleukins	NM_144888.1:2510
Mcam	-0.101	0.31	-0.709	0.506	0.932	0.612	1.42	0.745	0.792	0.101275	lm.nb	Adhesion, CD molecules	NM_023061.2:630
Mef2c	0.615	0.245	0.135	1.1	1.53	1.1	2.14	0.0154	0.0288	1.54061	lm.nb	Apoptosis, B-Cell Functions, Humoral	NM_001170537.1:4341
Mertk	-0.0651	0.0987	-0.259	0.128	0.956	0.836	1.09	0.513	0.58	0.236572	lm.nb	Adhesion, Apoptosis, NK Cell Functions, Transporter Functions	NM_008587.1:1320
Mfge8	1	0.172	0.662	1.34	2	1.58	2.53	4.15e-07	2.96e-06	5.52871	lm.nb	Adhesion, Apoptosis, Transporter Functions	NM_008594.2:1357
Mif	0.368	0.0768	0.217	0.518	1.29	1.16	1.43	1.5e-05	6.47e-05	4.1891	lm.nb	B-Cell Functions, Cytokines & Receptors, Inflammation, Innate, Transporter Functions	NM_010798.2:373
Mill2	-0.175	0.114	-0.398	0.0475	0.886	0.759	1.03	0.129	0.183	0.737549	lm.nb	NK Cell Functions, T-Cell Functions	NM_153760.2:22
Mnx1	-0.86	0.179	-1.21	-0.509	0.551	0.432	0.703	1.43e-05	6.27e-05	4.20273	lm.nb	Humoral	NM_019944.1:1740
Mrc1	0.587	0.219	0.158	1.02	1.5	1.12	2.02	0.00989	0.0197	1.70553	lm.nb	CD molecules	NM_008625.1:3992
Ms4a1	1.31	0.362	0.599	2.02	2.48	1.51	4.05	0.000694	0.00195	2.70997	lm.nb	B-Cell Functions, CD molecules, Humoral	NM_007641.5:166
Mst1r	0.119	0.0893	-0.0556	0.295	1.09	0.962	1.23	0.187	0.249	0.603801	lm.nb	CD molecules, Innate	NM_009074.1:3135
Muc1	-0.476	0.233	-0.933	-0.0184	0.719	0.524	0.987	0.0467	0.0759	1.11976	lm.nb	Apoptosis, CD molecules, Cell Cycle	NM_013605.1:1445
Mx2	0.472	0.126	0.225	0.718	1.39	1.17	1.65	0.000451	0.00132	2.87943	lm.nb	Innate	NM_013606.1:2095
Myc	0.216	0.096	0.0281	0.405	1.16	1.02	1.32	0.0286	0.0489	1.31069	lm.nb	Apoptosis, Cell Cycle, Senescence	NM_010849.4:630
Myd88	-0.0162	0.0458	-0.106	0.0735	0.989	0.929	1.05	0.725	0.777	0.109579	loglinear	Chemokines & Receptors, Cytokines & Receptors, Inflammation, Innate, Interleukins, TLR, Transporter Functions	NM_010851.2:1595
Ncf4	1.23	0.219	0.797	1.66	2.34	1.74	3.15	8.65e-07	5.49e-06	5.26043	lm.nb	Basic Cell Functions, Innate	NM_008677.2:741
Nfatc1	0.209	0.0871	0.0384	0.38	1.16	1.03	1.3	0.02	0.0362	1.44129	lm.nb	Cell Cycle, T-Cell Functions, Transporter Functions	NM_016791.4:1570
Nfatc2	0.698	0.147	0.409	0.987	1.62	1.33	1.98	1.81e-05	7.57e-05	4.1209	lm.nb	Cytokines & Receptors, T-Cell Functions	NM_001037177.1:1559
Nfatc3	-0.0289	0.0436	-0.114	0.0566	0.98	0.924	1.04	0.51	0.579	0.237321	loglinear		NM_010901.2:2260
Nfkb1	0.119	0.0332	0.0544	0.184	1.09	1.04	1.14	0.000725	0.00201	2.6968	loglinear	Adaptive, Cytokines & Receptors, Humoral, Inflammation, Innate, Interleukins, Senescence, T-Cell Functions	NM_008689.2:2125
Nfkb2	0.27	0.0554	0.161	0.379	1.21	1.12	1.3	1.1e-05	4.98e-05	4.30277	lm.nb	Innate	NM_019408.2:1150
Nfkbia	0.373	0.0928	0.191	0.555	1.29	1.14	1.47	0.000192	0.000615	3.21112	lm.nb	Innate, Macrophage Functions, Pathogen Response, TLR	NM_010907.2:646
Nlrp3	0.338	0.0886	0.164	0.511	1.26	1.12	1.43	0.000372	0.00111	2.95468	lm.nb	Apoptosis, Inflammation, Innate, Interleukins	NM_145827.3:508
Nod1	-0.0973	0.0739	-0.242	0.0475	0.935	0.845	1.03	0.194	0.256	0.59176	lm.nb	Antigen Processing, Innate, Interleukins, Transporter Functions	NM_172729.2:1446
Nod2	0.251	0.153	-0.0489	0.551	1.19	0.967	1.46	0.107	0.159	0.798603	lm.nb	Adaptive, Antigen Processing, Cytokines & Receptors, Humoral, Innate, Interleukins, Microglial Functions	NM_145857.2:1086
Nos2	2.69	0.349	2	3.37	6.44	4.01	10.3	4.12e-10	9.91e-09	8.00393	lm.nb	Adaptive, Apoptosis, Inflammation, Interferon, T-Cell Functions	NM_010927.3:3715
Notch1	-0.077	0.087	-0.247	0.0935	0.948	0.842	1.07	0.38	0.458	0.339135	lm.nb	Basic Cell Functions	NM_008714.2:1425
Nrp1	0.23	0.114	0.0069	0.452	1.17	1	1.37	0.0486	0.0787	1.10403	lm.nb	Adhesion, CD molecules	NM_008737.2:1190
Nt5e	0.518	0.243	0.0404	0.995	1.43	1.03	1.99	0.0383	0.0642	1.19246	lm.nb	B-Cell Functions, CD molecules, Inflammation	NM_011851.3:1600
Nup107	0.104	0.0687	-0.0306	0.239	1.07	0.979	1.18	0.136	0.191	0.718967	lm.nb	Transporter Functions	NM_134010.2:200
Oas2	1.39	0.253	0.897	1.89	2.63	1.86	3.71	1.22e-06	7.24e-06	5.14026	lm.nb	Basic Cell Functions	NM_145227.3:414
Oas3	1.12	0.242	0.642	1.59	2.17	1.56	3.01	2.7e-05	0.000107	3.97062	lm.nb	Basic Cell Functions	NM_145226.2:365
Oasl1	0.684	0.148	0.394	0.973	1.61	1.31	1.96	2.6e-05	0.000104	3.98297	lm.nb	Basic Cell Functions	NM_145209.3:626
Pdgfc	0.609	0.231	0.157	1.06	1.52	1.11	2.09	0.011	0.0215	1.66756	lm.nb	Basic Cell Functions	NM_019971.2:1165
Pecam1	-0.0646	0.191	-0.44	0.311	0.956	0.737	1.24	0.737	0.785	0.10513	lm.nb	Adhesion, CD molecules, Leukocyte Functions, Transporter Functions	NM_008816.2:1100
Pik3cg	0.293	0.128	0.0427	0.543	1.23	1.03	1.46	0.0259	0.0457	1.34008	lm.nb	Apoptosis, Inflammation, Innate	NM_020272.2:2890
Pin1	-0.208	0.125	-0.452	0.0361	0.866	0.731	1.03	0.101	0.151	0.821023	lm.nb	Cell Cycle, Cytokines & Receptors, Innate	NM_023371.3:2480
Pla2g6	0.169	0.079	0.0137	0.324	1.12	1.01	1.25	0.0377	0.0634	1.19791	lm.nb	Basic Cell Functions	NM_001199023.1:768
Plau	2.29	0.373	1.56	3.02	4.89	2.95	8.11	1.23e-07	1.06e-06	5.97469	lm.nb	Adhesion, Senescence	NM_008873.2:1950
Plaur	1.35	0.203	0.957	1.75	2.56	1.94	3.37	1.72e-08	2.17e-07	6.66354	lm.nb	Apoptosis, CD molecules	NM_011113.3:1085
Pml	-0.0499	0.0516	-0.151	0.0513	0.966	0.901	1.04	0.338	0.418	0.378824	lm.nb	Apoptosis, Cell Cycle, MHC	NM_008884.5:616
Pparg	0.3	0.0759	0.151	0.449	1.23	1.11	1.36	0.000238	0.00074	3.13077	lm.nb	Cytokines & Receptors, Inflammation, Innate, Macrophage Functions, Transporter Functions	NM_011146.1:1060
Prdm1	2.28	0.276	1.74	2.82	4.84	3.33	7.04	5.86e-11	2.32e-09	8.63451	lm.nb	B-Cell Functions	NM_007548.3:1440
Prkcd	-0.17	0.0946	-0.355	0.0155	0.889	0.782	1.01	0.0784	0.121	0.917215	lm.nb	Apoptosis, B-Cell Functions, Senescence, Transporter Functions	NM_011103.2:1265
Prkce	-0.202	0.0757	-0.351	-0.054	0.869	0.784	0.963	0.0101	0.02	1.69897	lm.nb	Cell Cycle, Cytokines & Receptors, Macrophage Functions, TLR, Transporter Functions	NM_011104.2:1510
Psen1	-0.0261	0.0562	-0.136	0.084	0.982	0.91	1.06	0.645	0.705	0.151811	lm.nb	Apoptosis, Leukocyte Functions, T-Cell Functions, Transporter Functions	NM_008943.2:2770
Psen2	0.0265	0.0576	-0.0863	0.139	1.02	0.942	1.1	0.647	0.706	0.151195	loglinear	Leukocyte Functions, T-Cell Functions	NM_001128605.1:560
Psma2	0.0516	0.0332	-0.0134	0.117	1.04	0.991	1.08	0.126	0.18	0.744727	loglinear	Cancer Progression	NM_008944.2:136
Psmb10	0.153	0.0601	0.0354	0.271	1.11	1.02	1.21	0.0139	0.0264	1.5784	lm.nb	Humoral, T-Cell Functions	NM_013640.3:401
Psmb7	0.0561	0.0335	-0.00947	0.122	1.04	0.993	1.09	0.0997	0.149	0.826814	loglinear	Basic Cell Functions	NM_011187.1:184
Psmb8	0.677	0.133	0.417	0.938	1.6	1.34	1.92	5.06e-06	2.52e-05	4.5986	lm.nb	Antigen Processing	NM_010724.2:362
Psmb9	0.439	0.0976	0.247	0.63	1.36	1.19	1.55	4e-05	0.000154	3.81248	lm.nb	Antigen Processing	NM_013585.2:540
Psmd7	0.108	0.0351	0.0388	0.176	1.08	1.03	1.13	0.00347	0.00796	2.09909	loglinear	CD molecules	NM_010817.2:1424
Ptgs2	3.06	0.482	2.12	4.01	8.37	4.35	16.1	5.54e-08	5.15e-07	6.28819	lm.nb	Apoptosis, Inflammation, Pathogen Response	NM_011198.3:675
Ptprc	1.12	0.167	0.796	1.45	2.18	1.74	2.73	1.5e-08	1.96e-07	6.70774	lm.nb	B-Cell Functions, CD molecules, Cytokines & Receptors, T-Cell Functions	NM_011210.3:2320
Pvr	0.0567	0.0887	-0.117	0.231	1.04	0.922	1.17	0.525	0.591	0.228413	lm.nb	CD molecules, NK Cell Functions, T-Cell Functions	NM_027514.2:962
Pvrl2	0.00983	0.0578	-0.103	0.123	1.01	0.931	1.09	0.866	0.889	0.0510982	lm.nb	Adhesion, NK Cell Functions, T-Cell Functions	NM_001159724.1:984
Pycard	-0.00696	0.0805	-0.165	0.151	0.995	0.892	1.11	0.931	0.948	0.0231917	lm.nb	Apoptosis, Inflammation, Innate, Interleukins	NM_023258.4:1654
Raet1c	0.31	0.0833	0.147	0.473	1.24	1.11	1.39	0.000495	0.00142	2.84771	lm.nb	Basic Cell Functions	NM_009018.1:548
Rag1	0.498	0.112	0.278	0.717	1.41	1.21	1.64	4.82e-05	0.000176	3.75449	lm.nb	Adaptive, B-Cell Functions, Dendritic Cell Functions, T-Cell Functions	NM_009019.2:1945
Rel	0.48	0.0785	0.326	0.633	1.39	1.25	1.55	1.38e-07	1.17e-06	5.93181	lm.nb	Cytokines & Receptors, Interleukins, T-Cell Functions	NM_009044.2:1290
Rela	0.169	0.0501	0.0709	0.267	1.12	1.05	1.2	0.00142	0.00369	2.43297	loglinear	Innate, Interleukins, Pathogen Response	NM_009045.4:645
Relb	-0.148	0.0564	-0.258	-0.0372	0.903	0.836	0.975	0.0116	0.0225	1.64782	lm.nb	Antigen Processing, Dendritic Cell Functions, T-Cell Functions	NM_009046.2:2013
Reps1	0.0984	0.0519	-0.00342	0.2	1.07	0.998	1.15	0.0639	0.101	0.995679	loglinear	Basic Cell Functions	NM_001111065.1:294
Ripk2	0.166	0.0869	-0.00461	0.336	1.12	0.997	1.26	0.0622	0.0986	1.00612	lm.nb	Inflammation, Innate, Pathogen Response, T-Cell Functions	NM_138952.3:830
Rora	0.174	0.108	-0.038	0.386	1.13	0.974	1.31	0.114	0.166	0.779892	lm.nb	Macrophage Functions, T-Cell Functions	NM_013646.1:1045
Rorc	-0.72	0.147	-1.01	-0.433	0.607	0.497	0.741	9.78e-06	4.47e-05	4.34969	lm.nb	Adaptive, T-Cell Functions	NM_011281.2:648
Rps6	-0.227	0.0783	-0.38	-0.0736	0.854	0.768	0.95	0.00549	0.0117	1.93181	lm.nb	Apoptosis, Cell Cycle, T-Cell Functions	NM_009096.3:1195
Rrad	0.841	0.139	0.569	1.11	1.79	1.48	2.16	1.66e-07	1.33e-06	5.87615	lm.nb	Basic Cell Functions	NM_019662.2:1439
Rsad2	0.555	0.175	0.211	0.899	1.47	1.16	1.86	0.00263	0.00623	2.20551	lm.nb	Basic Cell Functions	NM_021384.4:510
Runx1	0.552	0.0805	0.394	0.71	1.47	1.31	1.64	9.2e-09	1.36e-07	6.86646	lm.nb		NM_001111021.1:3055
S100a8	4.3	0.56	3.2	5.4	19.7	9.22	42.3	4.67e-10	1.07e-08	7.97062	lm.nb	Adaptive, Basic Cell Functions, Inflammation	NM_013650.2:227
Saa1	-0.245	0.18	-0.597	0.107	0.844	0.661	1.08	0.178	0.241	0.617983	lm.nb	Adhesion, Cytokines & Receptors, Innate, Macrophage Functions	NM_009117.3:351
Sbno2	0.365	0.0991	0.171	0.56	1.29	1.13	1.47	0.000548	0.00155	2.80967	lm.nb	Inflammation, Macrophage Functions	NM_183426.1:2656
Sell	1.71	0.46	0.811	2.61	3.28	1.75	6.12	0.000489	0.00142	2.84771	lm.nb	Adhesion, Apoptosis, CD molecules, T-Cell Functions	NM_001164059.1:664
Selplg	1.4	0.208	0.995	1.81	2.64	1.99	3.51	1.38e-08	1.92e-07	6.7167	lm.nb	Adhesion, CD molecules, Leukocyte Functions	NM_009151.3:1712
Serping1	0.612	0.214	0.192	1.03	1.53	1.14	2.04	0.00612	0.0128	1.89279	lm.nb	Complement Pathway, Innate	NM_009776.3:1480
Sigirr	-0.11	0.0532	-0.214	-0.00563	0.927	0.862	0.996	0.0439	0.072	1.14267	loglinear	Chemokines & Receptors, Cytokines & Receptors, Innate	NM_023059.3:800
Slamf7	1.8	0.275	1.26	2.34	3.48	2.4	5.05	2.77e-08	2.81e-07	6.55129	lm.nb	CD molecules, Innate, NK Cell Functions	NM_144539.5:750
Slc7a11	0.806	0.21	0.395	1.22	1.75	1.31	2.32	0.000339	0.00103	2.98716	lm.nb	Transporter Functions	NM_011990.2:1700
Smad2	-0.194	0.092	-0.375	-0.014	0.874	0.771	0.99	0.0396	0.0658	1.18177	lm.nb	Cancer Progression	NM_010754.4:880
Smad3	0.222	0.0673	0.0896	0.354	1.17	1.06	1.28	0.00181	0.00461	2.3363	lm.nb	Cancer Progression	NM_016769.3:1845
Smad4	0.0659	0.0713	-0.0738	0.206	1.05	0.95	1.15	0.36	0.439	0.357535	lm.nb	Cancer Progression	NM_008540.2:2885
Smn1	0.0487	0.0558	-0.0606	0.158	1.03	0.959	1.12	0.386	0.462	0.335358	lm.nb	Cancer Progression	NM_011420.2:390
Smpd3	0.0479	0.0594	-0.0685	0.164	1.03	0.954	1.12	0.424	0.494	0.306273	lm.nb	Cell Cycle	NM_021491.3:1578
Socs1	0.503	0.0754	0.355	0.651	1.42	1.28	1.57	1.78e-08	2.17e-07	6.66354	lm.nb	Cytokines & Receptors, T-Cell Functions	NM_009896.2:1020
Socs3	1.69	0.303	1.09	2.28	3.22	2.13	4.86	9.87e-07	6.09e-06	5.21538	lm.nb	T-Cell Functions	NM_007707.2:585
Spp1	1.3	0.418	0.482	2.12	2.47	1.4	4.35	0.00304	0.00708	2.14997	lm.nb	Adhesion, Apoptosis, Cytokines & Receptors, T-Cell Functions	NM_009263.3:420
St6gal1	-0.028	0.0913	-0.207	0.151	0.981	0.866	1.11	0.761	0.801	0.0963675	lm.nb	Basic Cell Functions, Humoral	NM_001252506.1:1564
Stat1	0.453	0.104	0.25	0.656	1.37	1.19	1.58	6.12e-05	0.000217	3.66354	lm.nb	Adaptive, Cytokines & Receptors, Innate, T-Cell Functions	NM_009283.3:1590
Stat2	0.353	0.0891	0.178	0.528	1.28	1.13	1.44	0.000234	0.000731	3.13608	lm.nb	Basic Cell Functions	NM_019963.1:362
Stat3	0.353	0.0713	0.213	0.492	1.28	1.16	1.41	8.58e-06	3.96e-05	4.4023	lm.nb	Adaptive, Inflammation	NM_213659.2:2130
Stat5b	-0.0109	0.0442	-0.0974	0.0757	0.992	0.935	1.05	0.806	0.843	0.0741724	loglinear	B-Cell Functions, Cell Cycle, Interleukins, NK Cell Functions, T-Cell Functions	NM_011489.3:4855
Stat6	0.0445	0.0419	-0.0375	0.127	1.03	0.974	1.09	0.292	0.372	0.429457	loglinear	Adaptive, Cytokines & Receptors, T-Cell Functions	NM_009284.2:3465
Syk	0.481	0.0933	0.298	0.664	1.4	1.23	1.58	4.16e-06	2.11e-05	4.67572	lm.nb	B-Cell Functions, Innate, Interleukins, Leukocyte Functions, Macrophage Functions, T-Cell Functions, Transporter Functions	NM_001198977.1:2064
Tab1	0.00246	0.052	-0.0994	0.104	1	0.933	1.08	0.962	0.969	0.0136762	loglinear	Basic Cell Functions, Innate	NM_025609.2:570
Tank	0.147	0.0489	0.0509	0.243	1.11	1.04	1.18	0.00417	0.00925	2.03386	loglinear	Basic Cell Functions, Innate	NM_011529.1:491
Tap1	0.899	0.135	0.634	1.16	1.87	1.55	2.24	1.9e-08	2.23e-07	6.6517	lm.nb	Antigen Processing, MHC, T-Cell Functions, Transporter Functions	NM_001161730.1:856
Tap2	0.245	0.0927	0.0634	0.427	1.19	1.04	1.34	0.0109	0.0214	1.66959	lm.nb	Antigen Processing, MHC, Transporter Functions	NM_011530.2:495
Tapbp	0.0366	0.07	-0.101	0.174	1.03	0.933	1.13	0.603	0.666	0.176526	lm.nb	Antigen Processing, MHC	NM_009318.2:2195
Tbk1	0.00273	0.0477	-0.0908	0.0963	1	0.939	1.07	0.955	0.965	0.0154727	loglinear	Innate, Interferon, Pathogen Response, TLR	NM_019786.4:440
Tcf7	0.958	0.156	0.652	1.26	1.94	1.57	2.4	1.21e-07	1.06e-06	5.97469	lm.nb	Apoptosis, Interleukins, T-Cell Functions	NM_009331.3:1810
Tfe3	0.122	0.0582	0.00789	0.236	1.09	1.01	1.18	0.0411	0.068	1.16749	loglinear	Humoral	NM_172472.3:2715
Tfeb	-0.21	0.0711	-0.349	-0.0707	0.864	0.785	0.952	0.00474	0.0104	1.98297	lm.nb	Humoral	NM_001161723.1:534
Tfrc	0.382	0.137	0.114	0.651	1.3	1.08	1.57	0.00733	0.0151	1.82102	lm.nb	CD molecules, Transporter Functions	NM_011638.3:1930
Tgfb1	0.713	0.106	0.506	0.921	1.64	1.42	1.89	1.45e-08	1.94e-07	6.7122	lm.nb	B-Cell Functions, Cell Cycle, Chemokines & Receptors, Cytokines & Receptors, Dendritic Cell Functions, Inflammation, Senescence, T-Cell Functions	NM_011577.1:1470
Tgfbr1	0.145	0.0591	0.0291	0.261	1.11	1.02	1.2	0.0177	0.0326	1.48678	lm.nb	Apoptosis, Cancer Progression	NM_009370.2:4425
Tgfbr2	0.215	0.062	0.0929	0.336	1.16	1.07	1.26	0.00111	0.00294	2.53165	lm.nb	Apoptosis, Cancer Progression	NM_009371.2:475
Thbd	0.474	0.243	-0.00193	0.95	1.39	0.999	1.93	0.0564	0.0899	1.04624	lm.nb	CD molecules	NM_009378.3:2845
Thbs1	0.593	0.259	0.0842	1.1	1.51	1.06	2.15	0.0265	0.0463	1.33442	lm.nb	Adaptive, Cell Cycle, Inflammation, Macrophage Functions	NM_011580.3:702
Thy1	0.779	0.174	0.438	1.12	1.72	1.35	2.17	4.22e-05	0.000158	3.80134	lm.nb	Adhesion, CD molecules, T-Cell Functions	NM_009382.3:425
Ticam1	0.0605	0.065	-0.0669	0.188	1.04	0.955	1.14	0.356	0.437	0.359519	lm.nb	B-Cell Functions, Chemokines & Receptors, Inflammation, Innate, Interleukins, Pathogen Response, TLR, Transporter Functions	NM_174989.4:2159
Tirap	0.144	0.0691	0.00846	0.279	1.1	1.01	1.21	0.0423	0.0696	1.15739	lm.nb	B-Cell Functions, Chemokines & Receptors, Inflammation, Innate, Interleukins, TLR	NM_001177846.1:254
Tlr1	-0.0762	0.0545	-0.183	0.0306	0.949	0.881	1.02	0.168	0.229	0.640165	lm.nb	CD molecules, Inflammation, Innate, Interleukins, Macrophage Functions, TLR	NM_030682.1:805
Tlr2	0.773	0.176	0.428	1.12	1.71	1.35	2.17	5.71e-05	0.000205	3.68825	lm.nb	CD molecules, Inflammation, Innate, Leukocyte Functions, TLR	NM_011905.2:255
Tlr3	0.077	0.0755	-0.071	0.225	1.05	0.952	1.17	0.313	0.392	0.406714	lm.nb	CD molecules, Chemokines & Receptors, Inflammation, Innate, Interleukins, Pathogen Response, TLR, Transporter Functions	NM_126166.2:1165
Tlr4	0.169	0.0724	0.0272	0.311	1.12	1.02	1.24	0.0235	0.0421	1.37572	lm.nb	Adaptive, CD molecules, Chemokines & Receptors, Inflammation, Innate, Interleukins, Pathogen Response, T-Cell Functions, TLR	NM_021297.2:2510
Tlr5	-0.0716	0.208	-0.479	0.335	0.952	0.718	1.26	0.732	0.781	0.107349	lm.nb	Inflammation, Innate, Interleukins, TLR	NM_016928.2:560
Tlr7	0.25	0.083	0.0877	0.413	1.19	1.06	1.33	0.00397	0.00889	2.0511	lm.nb	Chemokines & Receptors, Inflammation, Innate, Interleukins, Microglial Functions, Pathogen Response, TLR	NM_133211.3:3210
Tmed1	-0.0233	0.0531	-0.127	0.0807	0.984	0.916	1.06	0.663	0.72	0.142668	loglinear	T-Cell Functions, Transporter Functions	NM_010744.3:104
Tmem173	1.3	0.216	0.876	1.72	2.46	1.84	3.3	1.96e-07	1.55e-06	5.80967	lm.nb	Apoptosis, Innate, Interferon	NM_028261.1:1792
Tnf	1.53	0.187	1.16	1.9	2.89	2.24	3.72	7.19e-11	2.53e-09	8.59688	lm.nb	Adaptive, Chemokines & Receptors, Cytokines & Receptors, Humoral, Inflammation, Pathogen Response, T-Cell Functions, TNF Superfamily , Transporter Functions	NM_013693.1:1135
Tnfaip3	0.513	0.101	0.316	0.71	1.43	1.24	1.64	5.02e-06	2.52e-05	4.5986	lm.nb	Apoptosis, B-Cell Functions, Inflammation, Innate	NM_009397.2:232
Tnfrsf10b	0.104	0.0914	-0.0753	0.283	1.07	0.949	1.22	0.261	0.336	0.473661	lm.nb	Apoptosis, CD molecules, TNF Superfamily	NM_020275.3:1625
Tnfrsf11a	0.105	0.0659	-0.0241	0.234	1.08	0.983	1.18	0.117	0.17	0.769551	lm.nb	Adaptive, CD molecules, Cytokines & Receptors, Interleukins, TNF Superfamily	NM_009399.3:692
Tnfrsf12a	1.1	0.127	0.848	1.34	2.14	1.8	2.54	1.46e-11	7.39e-10	9.13136	lm.nb	Adhesion, Apoptosis, CD molecules, TNF Superfamily	NM_001161746.1:517
Tnfrsf14	-0.0107	0.0622	-0.133	0.111	0.993	0.912	1.08	0.864	0.889	0.0510982	lm.nb	CD molecules, T-Cell Functions, TNF Superfamily	NM_178931.2:625
Tnfrsf1a	0.222	0.0526	0.119	0.325	1.17	1.09	1.25	9.75e-05	0.000335	3.47496	lm.nb	CD molecules, Cytokines & Receptors, Inflammation, Interleukins, Pathogen Response, TNF Superfamily	NM_011609.2:615
Tnfrsf1b	1.25	0.138	0.984	1.52	2.39	1.98	2.88	2.93e-12	2.68e-10	9.57187	lm.nb	CD molecules, Inflammation, TNF Superfamily	NM_011610.3:3270
Tnfrsf8	0.234	0.102	0.0335	0.434	1.18	1.02	1.35	0.0263	0.0462	1.33536	lm.nb	Apoptosis, CD molecules, T-Cell Functions, TNF Superfamily	NM_009401.2:1275
Tnfsf10	0.258	0.114	0.0355	0.481	1.2	1.02	1.4	0.0273	0.0474	1.32422	lm.nb	Apoptosis, CD molecules, Cytokines & Receptors, TNF Superfamily	NM_009425.2:2055
Tnfsf13	0.119	0.0893	-0.056	0.294	1.09	0.962	1.23	0.188	0.25	0.60206	lm.nb	CD molecules, Cytokines & Receptors, TNF Superfamily	NM_023517.2:1443
Tnfsf13b	0.514	0.178	0.166	0.862	1.43	1.12	1.82	0.00557	0.0118	1.92812	lm.nb	B-Cell Functions, CD molecules, Cytokines & Receptors, T-Cell Functions, TNF Superfamily	NM_033622.1:225
Tnfsf15	0.241	0.148	-0.0497	0.532	1.18	0.966	1.45	0.11	0.162	0.790485	lm.nb	Apoptosis, Cytokines & Receptors, TNF Superfamily	NM_177371.3:4695
Tollip	0.083	0.0486	-0.0124	0.178	1.06	0.991	1.13	0.0941	0.143	0.844664	loglinear	Inflammation, Innate, Interleukins	NM_023764.3:260
Traf2	0.0488	0.0314	-0.0127	0.11	1.03	0.991	1.08	0.126	0.18	0.744727	loglinear	Apoptosis, Cytokines & Receptors, Innate, Interleukins, T-Cell Functions	NM_009422.2:1334
Traf3	0.137	0.0553	0.0281	0.245	1.1	1.02	1.19	0.017	0.0316	1.50031	loglinear	Apoptosis, Cytokines & Receptors, Innate, TLR	NM_001048206.1:6385
Traf6	0.146	0.0664	0.0156	0.276	1.11	1.01	1.21	0.0328	0.0555	1.25571	lm.nb	Cytokines & Receptors, Innate, Interleukins, T-Cell Functions, TLR	NM_009424.2:980
Trp53	0.253	0.0594	0.137	0.37	1.19	1.1	1.29	8.64e-05	0.000301	3.52143	lm.nb	Apoptosis, Cell Cycle, Senescence, T-Cell Functions	NM_011640.1:1835
Txnip	-0.171	0.0971	-0.361	0.0193	0.888	0.779	1.01	0.0843	0.128	0.89279	lm.nb	Apoptosis, Cell Cycle, Innate	NM_023719.1:2340
Tyk2	0.0926	0.0753	-0.0549	0.24	1.07	0.963	1.18	0.224	0.294	0.531653	lm.nb	Innate, T-Cell Functions	NM_001205312.1:1532
Ubc	0.13	0.086	-0.0389	0.298	1.09	0.973	1.23	0.138	0.191	0.718967	lm.nb	Basic Cell Functions, Innate	NM_019639.4:2193
Ulbp1	0.143	0.183	-0.214	0.501	1.1	0.862	1.42	0.436	0.505	0.296709	lm.nb	Interferon, Macrophage Functions, NK Cell Functions	NM_029975.2:595
Usp18	2.01	0.306	1.41	2.61	4.03	2.66	6.11	2.58e-08	2.73e-07	6.56384	lm.nb	Basic Cell Functions	NM_011909.2:1190
Vcam1	0.713	0.252	0.218	1.21	1.64	1.16	2.31	0.0067	0.0139	1.85699	lm.nb	Adhesion, CD molecules, Leukocyte Functions, T-Cell Functions	NM_011693.2:1440
Vegfa	-0.302	0.0937	-0.486	-0.119	0.811	0.714	0.921	0.0022	0.00543	2.2652	lm.nb	Apoptosis, Cytokines & Receptors, Macrophage Functions, T-Cell Functions	NM_001025250.3:3015
Vegfc	-0.0897	0.098	-0.282	0.102	0.94	0.823	1.07	0.365	0.445	0.35164	lm.nb	Cancer Progression	NM_009506.2:1320
Vhl	0.059	0.0746	-0.0872	0.205	1.04	0.941	1.15	0.432	0.502	0.299296	lm.nb	Cancer Progression	NM_009507.3:820
Vim	1.23	0.213	0.816	1.65	2.35	1.76	3.14	4.51e-07	3.13e-06	5.50446	lm.nb	Cancer Progression	NM_011701.4:34
Vwf	-0.23	0.16	-0.544	0.0836	0.853	0.686	1.06	0.157	0.217	0.66354	lm.nb	Adhesion, Cancer Progression	NM_011708.3:6354
Xaf1	0.659	0.155	0.355	0.963	1.58	1.28	1.95	9.05e-05	0.000313	3.50446	lm.nb	Apoptosis	NM_001037713.3:100
Xbp1	0.125	0.0456	0.0357	0.215	1.09	1.03	1.16	0.00839	0.017	1.76955	loglinear		NM_013842.2:825
Xcl1	0.44	0.159	0.129	0.752	1.36	1.09	1.68	0.00772	0.0158	1.80134	lm.nb	Chemokines & Receptors, Cytokines & Receptors, Inflammation, Innate, T-Cell Functions	NM_008510.1:103
Ythdf2	-0.0721	0.0462	-0.163	0.0183	0.951	0.893	1.01	0.124	0.179	0.747147	loglinear	Basic Cell Functions, Humoral	NM_145393.4:750
Yy1	0.0447	0.0319	-0.0178	0.107	1.03	0.988	1.08	0.167	0.228	0.642065	loglinear	T-Cell Functions	NM_009537.3:760
Zbp1	1.27	0.172	0.93	1.6	2.41	1.9	3.04	1.41e-09	2.81e-08	7.55129	lm.nb	Innate	NM_021394.2:473
Zfp13	-0.0751	0.159	-0.388	0.237	0.949	0.764	1.18	0.64	0.701	0.154282	lm.nb	Basic Cell Functions	NM_011747.2:419

## Sheet: DEGs REC vs COL
Gene	Log2 fold change	std error (log2)	Lower confidence limit (log2)	Upper confidence limit (log2)	Linear fold change	Lower confidence limit (linear)	Upper confidence limit (linear)	P-value	BH.p.value	neg.Log.p.value	method	Gene.sets	probe.ID
Abca1	0.547	0.194	0.167	0.927	1.46	1.12	1.9	0.00671	0.0195	1.70997	lm.nb	Innate, Transporter Functions	NM_013454.3:6865
Abcb1a	0.0883	0.147	-0.201	0.377	1.06	0.87	1.3	0.552	0.647	0.189096	lm.nb	CD molecules, Cell Cycle, Transporter Functions	NM_011076.1:2600
Abcg1	0.714	0.146	0.428	1	1.64	1.35	2	9.63e-06	0.000117	3.93181	lm.nb	Innate, Transporter Functions	NM_009593.1:295
Abl1	0.236	0.0559	0.126	0.345	1.18	1.09	1.27	9.91e-05	0.000719	3.14327	lm.nb	Apoptosis, Cell Cycle, Innate, Senescence	NM_009594.4:1378
Ada	-0.697	0.148	-0.986	-0.408	0.617	0.505	0.754	1.73e-05	0.000189	3.72354	lm.nb	Adhesion, B-Cell Functions, T-Cell Functions	NM_007398.3:795
Akt3	0.594	0.228	0.147	1.04	1.51	1.11	2.06	0.0118	0.0304	1.51713	lm.nb	Cancer Progression, Transporter Functions	NM_011785.3:2494
Alcam	0.296	0.0753	0.149	0.444	1.23	1.11	1.36	0.000244	0.00137	2.86328	lm.nb	Adhesion, CD molecules	NM_009655.1:2605
Ambp	0.477	0.24	0.00726	0.947	1.39	1.01	1.93	0.0517	0.0993	1.00305	lm.nb	Transporter Functions	NM_007443.3:410
Amica1	0.157	0.119	-0.077	0.391	1.12	0.948	1.31	0.194	0.282	0.549751	lm.nb	Adhesion, Transporter Functions	NM_001005421.4:1002
Angpt2	-0.0747	0.16	-0.389	0.239	0.95	0.764	1.18	0.643	0.717	0.144481	lm.nb	Adhesion, Cancer Progression	NM_007426.3:2020
Anp32b	-0.0564	0.0434	-0.142	0.0287	0.962	0.907	1.02	0.2	0.29	0.537602	loglinear	Cell Cycle	NM_130889.2:480
Anxa1	-0.342	0.125	-0.588	-0.0963	0.789	0.665	0.935	0.00861	0.0236	1.62709	lm.nb	Cell Cycle, Inflammation, T-Cell Functions, Transporter Functions	NM_010730.2:400
Apoe	0.187	0.2	-0.205	0.579	1.14	0.868	1.49	0.354	0.452	0.344862	lm.nb	Apoptosis, Cancer Progression, Transporter Functions	NM_009696.3:129
App	0.217	0.0659	0.0883	0.347	1.16	1.06	1.27	0.00173	0.00632	2.19928	lm.nb	Apoptosis, Cell Cycle, Innate, Transporter Functions	NM_007471.2:511
Arg1	-0.00168	0.154	-0.304	0.301	0.999	0.81	1.23	0.991	0.991	0.00392635	lm.nb	Basic Cell Functions	NM_007482.3:626
Arg2	-0.998	0.312	-1.61	-0.387	0.501	0.328	0.765	0.00232	0.00795	2.09963	lm.nb	Basic Cell Functions	NM_009705.2:249
Atf1	-0.111	0.0559	-0.221	-0.00182	0.926	0.858	0.999	0.0515	0.0993	1.00305	lm.nb	Innate	NM_007497.3:1216
Atf2	0.19	0.0465	0.099	0.281	1.14	1.07	1.22	0.000148	0.000996	3.00174	loglinear	Innate	NM_001284371.1:1392
Atg10	0.221	0.0723	0.0796	0.363	1.17	1.06	1.29	0.00347	0.0112	1.95078	lm.nb	Transporter Functions	NM_025770.3:46
Atg12	0.177	0.0533	0.073	0.282	1.13	1.05	1.22	0.00158	0.00593	2.22695	loglinear	Innate, Transporter Functions	NM_026217.1:1800
Atg16l1	0.115	0.0524	0.012	0.217	1.08	1.01	1.16	0.033	0.0702	1.15366	loglinear	Transporter Functions	NM_001205391.1:280
Atg5	0.0938	0.0469	0.00181	0.186	1.07	1	1.14	0.0508	0.0983	1.00745	loglinear	Apoptosis, Innate, Transporter Functions	NM_053069.5:2142
Atg7	0.128	0.0595	0.011	0.244	1.09	1.01	1.18	0.0366	0.0768	1.11464	lm.nb	Apoptosis, Transporter Functions	NM_028835.1:855
Atm	0.464	0.0661	0.334	0.593	1.38	1.26	1.51	4.17e-09	3.03e-07	6.51856	lm.nb	Apoptosis, B-Cell Functions, Cell Cycle, Senescence	NM_007499.2:5543
Axl	-0.283	0.214	-0.702	0.135	0.822	0.615	1.1	0.19	0.278	0.555955	lm.nb	Inflammation, Innate, NK Cell Functions, Transporter Functions	NM_009465.3:3820
Bax	-0.0369	0.0468	-0.129	0.0549	0.975	0.915	1.04	0.434	0.535	0.271646	loglinear	Apoptosis, Transporter Functions	NM_007527.3:735
Bcl10	0.0865	0.0512	-0.0138	0.187	1.06	0.99	1.14	0.097	0.168	0.774691	lm.nb	B-Cell Functions, Innate, Interleukins, T-Cell Functions	NM_009740.1:1168
Bcl2	0.726	0.11	0.51	0.942	1.65	1.42	1.92	2.07e-08	8.62e-07	6.06449	lm.nb	B-Cell Functions, Innate, T-Cell Functions	NM_009741.3:1844
Bcl2l1	0.17	0.0634	0.046	0.294	1.13	1.03	1.23	0.00965	0.0257	1.59007	lm.nb	Apoptosis, Cytokines & Receptors, Innate	NM_009743.4:200
Bcl6	0.271	0.0886	0.0975	0.445	1.21	1.07	1.36	0.00347	0.0112	1.95078	lm.nb	B-Cell Functions, Inflammation, T-Cell Functions	NM_009744.3:185
Bid	0.304	0.0656	0.175	0.432	1.23	1.13	1.35	2.39e-05	0.000238	3.62342	lm.nb	Apoptosis, Cell Cycle, Innate	NM_007544.3:1307
Birc5	-0.366	0.145	-0.649	-0.0821	0.776	0.638	0.945	0.0145	0.0355	1.44977	lm.nb	Apoptosis, Cell Cycle, Cytokines & Receptors	NM_009689.2:237
Blnk	-0.0407	0.0571	-0.153	0.0711	0.972	0.9	1.05	0.478	0.576	0.239578	lm.nb	B-Cell Functions, Humoral	NM_008528.4:1546
Bmi1	-0.0289	0.0655	-0.157	0.0996	0.98	0.897	1.07	0.662	0.73	0.136677	lm.nb	B-Cell Functions, Humoral, Senescence	NM_007552.4:3354
Bst2	0.218	0.159	-0.095	0.53	1.16	0.936	1.44	0.178	0.266	0.575118	lm.nb	CD molecules, Humoral, Innate	NM_198095.2:468
Btk	0.213	0.152	-0.0844	0.511	1.16	0.943	1.42	0.166	0.251	0.600326	lm.nb	Apoptosis, Innate	NM_013482.2:2255
C1qa	0.342	0.226	-0.1	0.785	1.27	0.933	1.72	0.135	0.212	0.673664	lm.nb	Complement Pathway, Innate	NM_007572.2:566
C1qb	0.0927	0.229	-0.357	0.542	1.07	0.781	1.46	0.688	0.748	0.126098	lm.nb	Complement Pathway, Innate	NM_009777.2:865
C1qbp	-0.223	0.0564	-0.333	-0.112	0.857	0.794	0.925	0.00023	0.00132	2.87943	lm.nb	Adaptive, CD molecules, Complement Pathway, Inflammation	NM_007573.2:630
C1ra	0.0606	0.209	-0.35	0.471	1.04	0.785	1.39	0.773	0.825	0.0835461	lm.nb	Complement Pathway, Innate	NM_023143.3:1923
C1s1	0.0117	0.221	-0.421	0.444	1.01	0.747	1.36	0.958	0.962	0.0168249	lm.nb	Complement Pathway, Innate	NM_144938.2:2490
C2	0.565	0.234	0.107	1.02	1.48	1.08	2.03	0.0192	0.0447	1.34969	lm.nb	Complement Pathway, Innate	NM_013484.2:2359
C3	-0.668	0.372	-1.4	0.062	0.63	0.38	1.04	0.0786	0.141	0.850781	lm.nb	Cancer Progression, Complement Pathway, Inflammation, Innate, Transporter Functions	NM_009778.2:285
C4b	0.275	0.345	-0.401	0.951	1.21	0.757	1.93	0.429	0.53	0.275724	lm.nb	Complement Pathway, Humoral, Inflammation, Innate	NM_009780.2:491
Card11	0.307	0.128	0.0566	0.558	1.24	1.04	1.47	0.0198	0.0457	1.34008	lm.nb	B-Cell Functions, Cytokines & Receptors, Interleukins, T-Cell Functions	NM_175362.2:545
Casp1	0.0328	0.0587	-0.0823	0.148	1.02	0.945	1.11	0.579	0.669	0.174574	lm.nb	Cytokines & Receptors, Innate, Interleukins, Microglial Functions	NM_009807.2:259
Casp3	0.148	0.0609	0.029	0.268	1.11	1.02	1.2	0.0182	0.0434	1.36251	lm.nb	Apoptosis, B-Cell Functions, Cell Cycle, T-Cell Functions	NM_009810.2:630
Casp8	-0.0527	0.0678	-0.186	0.0801	0.964	0.879	1.06	0.44	0.539	0.268411	lm.nb	Apoptosis, Cancer Progression, Innate, Macrophage Functions	NM_009812.2:1463
Ccl11	-0.334	0.281	-0.885	0.218	0.793	0.541	1.16	0.241	0.335	0.474955	lm.nb	Adaptive, Cancer Progression, Chemokines & Receptors, Cytokines & Receptors, Inflammation, T-Cell Functions	NM_011330.3:430
Ccl2	-0.839	0.248	-1.32	-0.353	0.559	0.399	0.783	0.00134	0.00536	2.27084	lm.nb	Chemokines & Receptors, Cytokines & Receptors, Humoral, Inflammation, Innate, Interleukins, Macrophage Functions, NK Cell Functions, Pathogen Response, T-Cell Functions	NM_011333.3:415
Ccl20	0.798	0.239	0.33	1.27	1.74	1.26	2.4	0.00154	0.00589	2.22988	lm.nb	Chemokines & Receptors, Cytokines & Receptors, Inflammation	NM_016960.1:120
Ccl21a	1.71	0.375	0.973	2.44	3.27	1.96	5.44	3.11e-05	0.000278	3.55596	lm.nb	Chemokines & Receptors	NM_011124.4:170
Ccl22	0.521	0.196	0.137	0.906	1.44	1.1	1.87	0.0104	0.0275	1.56067	lm.nb	Chemokines & Receptors, Cytokines & Receptors, Humoral, Inflammation	NM_009137.2:1096
Ccl25	-0.0657	0.216	-0.49	0.358	0.955	0.712	1.28	0.763	0.82	0.0861861	lm.nb	Adaptive, Chemokines & Receptors, Cytokines & Receptors, Inflammation, Leukocyte Functions	NM_009138.3:316
Ccl26	-0.277	0.131	-0.533	-0.0201	0.826	0.691	0.986	0.0393	0.0801	1.09637	lm.nb	Adaptive, Chemokines & Receptors, Cytokines & Receptors, Inflammation	NM_001013412.2:140
Ccl27a	0.392	0.17	0.0583	0.725	1.31	1.04	1.65	0.0252	0.0552	1.25806	lm.nb	Cytokines & Receptors	NM_001048179.1:265
Ccl28	-0.0474	0.117	-0.277	0.182	0.968	0.825	1.13	0.687	0.748	0.126098	lm.nb	Chemokines & Receptors, Cytokines & Receptors	NM_020279.3:234
Ccl3	-1.55	0.288	-2.12	-0.987	0.341	0.23	0.505	1.7e-06	3.19e-05	4.49621	lm.nb	Adaptive, Chemokines & Receptors, Cytokines & Receptors, Humoral, Inflammation, NK Cell Functions, T-Cell Functions, Transporter Functions	NM_011337.1:60
Ccl5	0.412	0.226	-0.0308	0.854	1.33	0.979	1.81	0.0739	0.134	0.872895	lm.nb	Adaptive, Cancer Progression, Chemokines & Receptors, Dendritic Cell Functions, Inflammation, Innate, Macrophage Functions, NK Cell Functions, T-Cell Functions, Transporter Functions	NM_013653.3:240
Ccl6	0.708	0.107	0.498	0.917	1.63	1.41	1.89	1.78e-08	8.36e-07	6.07779	lm.nb	Chemokines & Receptors, Cytokines & Receptors	NM_009139.2:825
Ccl7	0.0435	0.159	-0.268	0.355	1.03	0.831	1.28	0.785	0.833	0.079355	lm.nb	Adaptive, Cancer Progression, Chemokines & Receptors, Cytokines & Receptors, Humoral, Inflammation, NK Cell Functions, T-Cell Functions	NM_013654.2:215
Ccl9	-0.0942	0.142	-0.373	0.185	0.937	0.772	1.14	0.511	0.608	0.216096	lm.nb	Chemokines & Receptors, Cytokines & Receptors	NM_011338.2:1125
Ccnd3	0.099	0.0556	-0.01	0.208	1.07	0.993	1.16	0.0808	0.144	0.841638	loglinear	Cell Cycle, T-Cell Functions	NM_007632.2:1311
Ccr2	-0.712	0.303	-1.31	-0.117	0.611	0.405	0.922	0.0227	0.0511	1.29158	lm.nb	Adaptive, CD molecules, Cancer Progression, Chemokines & Receptors, Cytokines & Receptors, Dendritic Cell Functions, Humoral, Inflammation, Interleukins, Macrophage Functions, T-Cell Functions	NM_009915.2:2965
Ccr5	-0.0331	0.115	-0.258	0.192	0.977	0.836	1.14	0.774	0.825	0.0835461	lm.nb	Adaptive, CD molecules, Chemokines & Receptors, Cytokines & Receptors, Dendritic Cell Functions, Macrophage Functions, T-Cell Functions, Transporter Functions	NM_009917.5:1340
Ccr8	0.127	0.117	-0.103	0.356	1.09	0.931	1.28	0.283	0.379	0.421361	lm.nb	Adaptive, Chemokines & Receptors	NM_007720.2:426
Ccrl2	-1.1	0.258	-1.6	-0.59	0.468	0.329	0.664	8.92e-05	0.000669	3.17457	lm.nb	Adaptive, Chemokines & Receptors, Inflammation	NM_017466.4:655
Cd14	-0.81	0.158	-1.12	-0.5	0.57	0.46	0.707	4.36e-06	6.23e-05	4.20551	lm.nb	CD molecules, Cytokines & Receptors, Inflammation, Innate, Pathogen Response, Transporter Functions	NM_009841.3:235
Cd164	0.188	0.0517	0.0871	0.29	1.14	1.06	1.22	0.000608	0.00282	2.54975	lm.nb	Adhesion, CD molecules	NM_016898.2:688
Cd180	0.466	0.402	-0.322	1.25	1.38	0.8	2.39	0.252	0.344	0.463442	lm.nb	CD molecules, Inflammation, Innate	NM_008533.2:860
Cd1d1	0.154	0.104	-0.0493	0.357	1.11	0.966	1.28	0.144	0.222	0.653647	lm.nb	Antigen Processing, CD molecules, Innate, Interleukins, MHC, Macrophage Functions, T-Cell Functions	NM_007639.3:1340
Cd200	0.366	0.109	0.151	0.58	1.29	1.11	1.49	0.00154	0.00589	2.22988	lm.nb	CD molecules	NM_010818.3:686
Cd207	-0.337	0.105	-0.543	-0.131	0.792	0.686	0.913	0.00231	0.00795	2.09963	lm.nb	CD molecules	NM_144943.3:605
Cd244	0.721	0.206	0.317	1.13	1.65	1.25	2.18	0.000965	0.00403	2.39469	lm.nb	CD molecules, NK Cell Functions	NM_018729.2:262
Cd247	0.427	0.169	0.0968	0.758	1.34	1.07	1.69	0.0143	0.0352	1.45346	lm.nb	CD molecules, NK Cell Functions, T-Cell Functions	NM_001113391.2:215
Cd274	-0.0259	0.21	-0.437	0.385	0.982	0.739	1.31	0.902	0.92	0.0362122	lm.nb	CD molecules, T-Cell Functions	NM_021893.2:515
Cd276	0.467	0.128	0.216	0.719	1.38	1.16	1.65	0.000611	0.00282	2.54975	lm.nb	CD molecules, Inflammation, Interleukins, T-Cell Functions	NM_133983.4:1278
Cd28	0.212	0.174	-0.128	0.552	1.16	0.915	1.47	0.227	0.32	0.49485	lm.nb	Adaptive, B-Cell Functions, CD molecules, Humoral, Inflammation, Interleukins, T-Cell Functions	NM_007642.4:3304
Cd34	-0.362	0.312	-0.973	0.249	0.778	0.51	1.19	0.251	0.344	0.463442	lm.nb	CD molecules, Cancer Progression, Interleukins, Leukocyte Functions	NM_001111059.1:560
Cd36	-0.0557	0.335	-0.713	0.601	0.962	0.61	1.52	0.869	0.9	0.0457575	lm.nb	CD molecules, Cancer Progression, Innate, Transporter Functions	NM_007643.3:1520
Cd37	0.285	0.282	-0.267	0.837	1.22	0.831	1.79	0.317	0.411	0.386158	lm.nb	B-Cell Functions, CD molecules, Humoral	NM_007645.4:180
Cd38	-0.24	0.114	-0.463	-0.0175	0.847	0.726	0.988	0.0392	0.0801	1.09637	lm.nb	Apoptosis, B-Cell Functions, CD molecules	NM_007646.4:1490
Cd3d	0.547	0.154	0.246	0.847	1.46	1.19	1.8	0.000792	0.00345	2.46218	lm.nb	CD molecules, T-Cell Functions	NM_013487.2:289
Cd3eap	0.363	0.113	0.142	0.584	1.29	1.1	1.5	0.00217	0.00773	2.11182	lm.nb	CD molecules	NM_145822.2:1858
Cd3g	0.592	0.156	0.286	0.898	1.51	1.22	1.86	0.000378	0.00194	2.7122	lm.nb	Apoptosis, CD molecules, T-Cell Functions, Transporter Functions	NM_009850.2:430
Cd40	-0.089	0.186	-0.454	0.276	0.94	0.73	1.21	0.635	0.711	0.14813	lm.nb	Adaptive, B-Cell Functions, CD molecules, Dendritic Cell Functions, Humoral, Inflammation, T-Cell Functions, TNF Superfamily	NM_011611.2:1425
Cd40lg	0.218	0.137	-0.0511	0.487	1.16	0.965	1.4	0.118	0.196	0.707744	lm.nb	Adaptive, B-Cell Functions, CD molecules, Cytokines & Receptors, Dendritic Cell Functions, Inflammation, Interleukins, MHC, T-Cell Functions, TNF Superfamily	NM_011616.2:600
Cd47	-0.22	0.0725	-0.362	-0.0778	0.859	0.778	0.948	0.00374	0.012	1.92082	lm.nb	CD molecules, Inflammation, T-Cell Functions, Transporter Functions	NM_010581.3:165
Cd48	0.217	0.231	-0.236	0.671	1.16	0.849	1.59	0.352	0.452	0.344862	lm.nb	CD molecules, T-Cell Functions	NM_007649.4:370
Cd53	0.0272	0.262	-0.486	0.54	1.02	0.714	1.45	0.918	0.934	0.0296531	lm.nb	CD molecules	NM_007651.3:2300
Cd55	-0.164	0.117	-0.393	0.0645	0.892	0.762	1.05	0.165	0.251	0.600326	lm.nb	CD molecules, Complement Pathway, Innate	NM_010016.2:1058
Cd63	0.124	0.0507	0.0246	0.223	1.09	1.02	1.17	0.0178	0.0432	1.36452	lm.nb	Adhesion, CD molecules	NM_001042580.1:220
Cd68	-0.408	0.208	-0.816	-0.000722	0.754	0.568	0.999	0.0548	0.104	0.982967	lm.nb	CD molecules	NM_009853.1:636
Cd7	0.118	0.0881	-0.0546	0.291	1.09	0.963	1.22	0.186	0.274	0.562249	lm.nb	CD molecules, NK Cell Functions	NM_009854.1:234
Cd70	-0.0634	0.123	-0.304	0.177	0.957	0.81	1.13	0.607	0.687	0.163043	lm.nb	B-Cell Functions, CD molecules, Cytokines & Receptors, TNF Superfamily	NM_011617.1:650
Cd74	0.534	0.25	0.0433	1.02	1.45	1.03	2.03	0.0376	0.0777	1.10958	lm.nb	Antigen Processing, B-Cell Functions, CD molecules, Innate, MHC, T-Cell Functions	NM_001042605.1:391
Cd79b	0.581	0.547	-0.491	1.65	1.5	0.711	3.15	0.293	0.389	0.41005	lm.nb	B-Cell Functions, CD molecules	NM_008339.2:330
Cd81	0.218	0.114	-0.00582	0.442	1.16	0.996	1.36	0.0617	0.115	0.939302	lm.nb	B-Cell Functions, CD molecules	NM_133655.2:575
Cd83	0.91	0.127	0.661	1.16	1.88	1.58	2.23	2.38e-09	2.71e-07	6.56703	lm.nb	B-Cell Functions, CD molecules, Dendritic Cell Functions, Humoral, Interleukins, T-Cell Functions	NM_009856.2:1624
Cd9	0.198	0.112	-0.0213	0.417	1.15	0.985	1.34	0.0825	0.146	0.835647	lm.nb	Adhesion, CD molecules	NM_007657.3:620
Cd97	0.315	0.063	0.192	0.439	1.24	1.14	1.36	6.46e-06	8.5e-05	4.07058	lm.nb	Adaptive, Adhesion, CD molecules, Inflammation, Innate	NM_011925.1:1975
Cd99	0.221	0.0854	0.0533	0.388	1.17	1.04	1.31	0.0125	0.032	1.49485	lm.nb	CD molecules	NM_025584.2:716
Cdh1	0.156	0.0653	0.0284	0.284	1.11	1.02	1.22	0.0202	0.0464	1.33348	lm.nb	CD molecules, Cancer Progression	NM_009864.2:1610
Cdkn1a	0.128	0.124	-0.115	0.37	1.09	0.923	1.29	0.308	0.402	0.395774	lm.nb	B-Cell Functions, Cancer Progression, Cell Cycle, Senescence	NM_007669.4:1670
Ceacam1	-0.0663	0.107	-0.276	0.143	0.955	0.826	1.1	0.538	0.634	0.197911	lm.nb	CD molecules, Cancer Progression	NM_001039185.1:294
Cebpb	-0.484	0.136	-0.751	-0.218	0.715	0.594	0.86	0.00079	0.00345	2.46218	lm.nb	Inflammation, Innate, T-Cell Functions	NM_009883.3:1147
Cfb	0.0708	0.0781	-0.0824	0.224	1.05	0.945	1.17	0.369	0.467	0.330683	lm.nb	Complement Pathway, Innate	NM_008198.2:1685
Cfd	-0.839	0.625	-2.06	0.386	0.559	0.239	1.31	0.185	0.274	0.562249	lm.nb	Complement Pathway, Innate	NM_013459.1:526
Cfp	-0.388	0.282	-0.94	0.164	0.764	0.521	1.12	0.174	0.261	0.583359	lm.nb	Cancer Progression, Complement Pathway, Innate	NM_008823.3:1107
Chuk	0.0271	0.0533	-0.0773	0.131	1.02	0.948	1.1	0.613	0.69	0.161151	lm.nb	Innate	NM_001162410.1:222
Cklf	0.0456	0.0747	-0.101	0.192	1.03	0.932	1.14	0.544	0.64	0.19382	lm.nb	Adaptive, Chemokines & Receptors, Cytokines & Receptors, Inflammation, Leukocyte Functions, Macrophage Functions	NM_029295.2:54
Clu	2.02	0.301	1.43	2.61	4.07	2.7	6.12	1.25e-08	7.15e-07	6.14569	lm.nb	Apoptosis, Cancer Progression, Innate	NM_013492.2:354
Cma1	0.934	0.497	-0.0412	1.91	1.91	0.972	3.75	0.066	0.122	0.91364	lm.nb	Adaptive, Cancer Progression, Inflammation, Interleukins, T-Cell Functions	NM_010780.2:860
Cmah	0.473	0.355	-0.224	1.17	1.39	0.856	2.25	0.189	0.277	0.55752	lm.nb	Transporter Functions	NM_001111110.2:664
Cmpk2	0.514	0.12	0.279	0.749	1.43	1.21	1.68	7.61e-05	0.00059	3.22915	lm.nb	Basic Cell Functions	NM_020557.4:1600
Col1a1	-0.985	0.306	-1.59	-0.386	0.505	0.333	0.765	0.00219	0.00773	2.11182	lm.nb	Cancer Progression, Transporter Functions	NM_007742.3:215
Col3a1	-0.625	0.247	-1.11	-0.141	0.649	0.464	0.907	0.0144	0.0353	1.45223	lm.nb	Adhesion, Cancer Progression, Cytokines & Receptors	NM_009930.1:4370
Col4a1	-0.542	0.212	-0.959	-0.126	0.687	0.515	0.916	0.0136	0.0339	1.4698	lm.nb	Cancer Progression	NM_009931.2:4116
Creb1	0.207	0.0507	0.107	0.306	1.15	1.08	1.24	0.000155	0.00101	2.99568	loglinear	Innate	NM_001037726.1:2734
Crebbp	0.238	0.0483	0.143	0.333	1.18	1.1	1.26	8.67e-06	0.00011	3.95861	loglinear	Cancer Progression, Innate, T-Cell Functions	NM_001025432.1:3770
Csf1	0.572	0.32	-0.055	1.2	1.49	0.963	2.3	0.0795	0.142	0.847712	lm.nb	Cytokines & Receptors, Inflammation, Innate, Macrophage Functions, Transporter Functions	NM_001113530.1:833
Csf1r	-0.147	0.253	-0.642	0.348	0.903	0.641	1.27	0.563	0.658	0.181774	lm.nb	CD molecules, Chemokines & Receptors, Cytokines & Receptors, Innate, Macrophage Functions	NM_001037859.2:1892
Ctsh	0.295	0.051	0.195	0.395	1.23	1.14	1.32	3.93e-07	1.12e-05	4.95078	loglinear	Apoptosis, MHC, T-Cell Functions	NM_007801.2:1090
Ctsl	-0.0679	0.0997	-0.263	0.128	0.954	0.833	1.09	0.499	0.597	0.224026	lm.nb	Basic Cell Functions	NM_009984.3:45
Ctss	0.0543	0.0995	-0.141	0.249	1.04	0.907	1.19	0.588	0.676	0.170053	lm.nb	Innate	NM_021281.2:740
Cx3cl1	0.115	0.109	-0.0984	0.329	1.08	0.934	1.26	0.295	0.391	0.407823	lm.nb	Chemokines & Receptors, Cytokines & Receptors, Macrophage Functions	NM_009142.3:125
Cx3cr1	0.28	0.182	-0.0773	0.638	1.21	0.948	1.56	0.13	0.211	0.675718	lm.nb	Chemokines & Receptors, Cytokines & Receptors, Macrophage Functions, Microglial Functions	NM_009987.3:2696
Cxcl1	-0.559	0.291	-1.13	0.012	0.679	0.457	1.01	0.0604	0.113	0.946922	lm.nb	Adaptive, Chemokines & Receptors, Cytokines & Receptors, Inflammation, Transporter Functions	NM_008176.1:560
Cxcl10	-0.734	0.546	-1.8	0.337	0.601	0.286	1.26	0.185	0.274	0.562249	lm.nb	Adaptive, Chemokines & Receptors, Cytokines & Receptors, Inflammation, Innate, Leukocyte Functions	NM_021274.1:115
Cxcl12	0.258	0.233	-0.198	0.714	1.2	0.872	1.64	0.272	0.368	0.434152	lm.nb	Chemokines & Receptors, Cytokines & Receptors, Leukocyte Functions, T-Cell Functions, Transporter Functions	NM_021704.3:259
Cxcl13	-0.935	0.346	-1.61	-0.256	0.523	0.327	0.837	0.00926	0.0249	1.6038	lm.nb	Adaptive, B-Cell Functions, Chemokines & Receptors, Cytokines & Receptors, Humoral, Inflammation, T-Cell Functions	NM_018866.2:551
Cxcl14	0.299	0.291	-0.271	0.87	1.23	0.829	1.83	0.309	0.402	0.395774	lm.nb	Adaptive, Chemokines & Receptors, Cytokines & Receptors, Inflammation	XM_006517307.1:446
Cxcl16	-0.201	0.161	-0.517	0.114	0.87	0.699	1.08	0.217	0.309	0.510042	lm.nb	Chemokines & Receptors, Cytokines & Receptors, Innate, Interferon	NM_023158.6:679
Cxcl2	-1.9	0.367	-2.62	-1.18	0.269	0.163	0.442	3.72e-06	5.48e-05	4.26122	lm.nb	Adaptive, Chemokines & Receptors, Cytokines & Receptors, Inflammation, Innate, Leukocyte Functions	NM_009140.2:765
Cxcl5	0.39	0.305	-0.207	0.987	1.31	0.866	1.98	0.206	0.297	0.527244	lm.nb	Chemokines & Receptors, Cytokines & Receptors, Inflammation, Leukocyte Functions	NM_009141.2:565
Cxcr3	0.354	0.177	0.00718	0.702	1.28	1	1.63	0.0506	0.0983	1.00745	lm.nb	Adaptive, CD molecules, Chemokines & Receptors, Cytokines & Receptors, Innate, T-Cell Functions	NM_009910.2:605
Cxcr4	0.276	0.236	-0.186	0.738	1.21	0.879	1.67	0.246	0.339	0.4698	lm.nb	CD molecules, Chemokines & Receptors, Cytokines & Receptors, Dendritic Cell Functions, Inflammation, T-Cell Functions, Transporter Functions	NM_009911.3:704
Cybb	-0.363	0.347	-1.04	0.317	0.778	0.485	1.25	0.301	0.397	0.401209	lm.nb	Innate, Transporter Functions	NM_007807.2:1535
Cyfip2	0.461	0.225	0.0204	0.901	1.38	1.01	1.87	0.0453	0.0899	1.04624	lm.nb	Adhesion, Apoptosis, Innate	NM_001252459.1:1136
Cyld	0.141	0.0475	0.048	0.234	1.1	1.03	1.18	0.00448	0.0142	1.84771	loglinear	Apoptosis, Cell Cycle, Innate	NM_001276279.1:2200
Ddx58	0.507	0.0918	0.327	0.687	1.42	1.25	1.61	1.04e-06	2.26e-05	4.64589	lm.nb	Innate, Interferon	NM_172689.3:1751
Ddx60	0.9	0.234	0.441	1.36	1.87	1.36	2.56	0.000324	0.00174	2.75945	lm.nb	Basic Cell Functions	NM_001081215.1:2965
Dll4	0.4	0.0841	0.235	0.564	1.32	1.18	1.48	1.56e-05	0.000174	3.75945	lm.nb	Cancer Progression	NM_019454.2:542
Dmbt1	-0.276	0.0974	-0.467	-0.0849	0.826	0.724	0.943	0.00653	0.0194	1.7122	lm.nb	Innate, Transporter Functions	XM_006507298.1:2054
Dock9	0.473	0.0607	0.354	0.592	1.39	1.28	1.51	2.4e-10	1.1e-07	6.95861	lm.nb	Basic Cell Functions	XM_976068.1:360
Dpp4	0.126	0.0745	-0.0202	0.272	1.09	0.986	1.21	0.0971	0.168	0.774691	lm.nb	B-Cell Functions, CD molecules, T-Cell Functions	NM_001159543.1:1303
Dusp4	0.728	0.165	0.404	1.05	1.66	1.32	2.07	5.28e-05	0.000438	3.35853	lm.nb	Basic Cell Functions, Innate	NM_176933.4:2200
Dusp6	0.234	0.155	-0.0688	0.537	1.18	0.953	1.45	0.136	0.213	0.67162	lm.nb	Apoptosis, Innate	NM_026268.2:1648
Ecsit	0.00963	0.0601	-0.108	0.127	1.01	0.928	1.09	0.873	0.901	0.0452752	loglinear	Innate	NM_001253897.1:348
Egfr	0.313	0.0867	0.143	0.483	1.24	1.1	1.4	0.000681	0.00308	2.51145	lm.nb	Apoptosis, Cancer Progression	NM_207655.2:1335
Egr1	0.0878	0.206	-0.316	0.492	1.06	0.803	1.41	0.672	0.74	0.130768	lm.nb	Interleukins, Senescence, T-Cell Functions	NM_007913.5:515
Egr2	0.145	0.0831	-0.0179	0.308	1.11	0.988	1.24	0.0868	0.153	0.815309	lm.nb		NM_010118.2:1785
Ep300	0.261	0.0619	0.14	0.382	1.2	1.1	1.3	9.74e-05	0.000718	3.14388	lm.nb	Apoptosis, Innate	NM_177821.6:4305
Epcam	0.0774	0.0509	-0.0224	0.177	1.06	0.985	1.13	0.134	0.212	0.673664	lm.nb	CD molecules	NM_008532.2:1550
Epsti1	-0.196	0.104	-0.401	0.00777	0.873	0.758	1.01	0.0649	0.12	0.920819	lm.nb	Basic Cell Functions	NM_029495.2:26
Erbb2	0.337	0.0872	0.166	0.508	1.26	1.12	1.42	0.0003	0.00163	2.78781	lm.nb	Cancer Progression, Cytokines & Receptors	NM_001003817.1:1395
Ets1	0.267	0.182	-0.0899	0.624	1.2	0.94	1.54	0.149	0.227	0.643974	lm.nb	Apoptosis, Cell Cycle, Senescence	NM_001038642.1:740
Ewsr1	0.131	0.0369	0.0588	0.203	1.1	1.04	1.15	0.000806	0.00348	2.45842	loglinear	Basic Cell Functions	NM_007968.3:150
F2rl1	0.0439	0.0826	-0.118	0.206	1.03	0.921	1.15	0.597	0.682	0.166216	lm.nb	Cytokines & Receptors, Inflammation, Innate, Leukocyte Functions	NM_007974.4:994
Fadd	0.154	0.0477	0.0609	0.248	1.11	1.04	1.19	0.00208	0.00748	2.1261	loglinear	Apoptosis, Innate, Interferon, Interleukins	NM_010175.5:2641
Fap	0.8	0.133	0.539	1.06	1.74	1.45	2.09	1.72e-07	5.23e-06	5.2815	lm.nb	Cancer Progression	NM_007986.2:530
Fas	0.0689	0.0907	-0.109	0.247	1.05	0.927	1.19	0.45	0.549	0.260428	lm.nb	B-Cell Functions, CD molecules, Inflammation, T-Cell Functions, TNF Superfamily , Transporter Functions	NM_007987.2:596
Fcer1g	-0.667	0.24	-1.14	-0.197	0.63	0.455	0.872	0.00747	0.0211	1.67572	lm.nb	Antigen Processing, Interleukins, MHC, Transporter Functions	NM_010185.4:264
Fcgr1	-0.3	0.216	-0.723	0.123	0.812	0.606	1.09	0.171	0.257	0.590067	lm.nb	Antigen Processing, CD molecules, Innate, MHC, Transporter Functions	NM_010186.5:185
Fcgr2b	-0.612	0.302	-1.2	-0.0198	0.654	0.434	0.986	0.0479	0.0943	1.02549	lm.nb	Antigen Processing, B-Cell Functions, CD molecules, Inflammation, Interleukins, MHC, Transporter Functions	NM_001077189.1:1225
Flt3	0.106	0.149	-0.185	0.398	1.08	0.879	1.32	0.479	0.576	0.239578	lm.nb	B-Cell Functions, CD molecules, Cytokines & Receptors, T-Cell Functions	NM_010229.2:3302
Flt3l	0.0825	0.107	-0.128	0.293	1.06	0.915	1.23	0.446	0.545	0.263603	lm.nb	Cytokines & Receptors, NK Cell Functions	NM_013520.2:529
Fn1	0.426	0.33	-0.22	1.07	1.34	0.859	2.1	0.202	0.292	0.534617	lm.nb	Adhesion, Apoptosis	NM_010233.1:2627
Fos	0.275	0.164	-0.047	0.597	1.21	0.968	1.51	0.1	0.172	0.764472	lm.nb	Inflammation, Innate, Pathogen Response	NM_010234.2:1330
Fyn	0.58	0.2	0.189	0.971	1.49	1.14	1.96	0.00535	0.0164	1.78516	lm.nb	Transporter Functions	NM_008054.2:1030
Gfi1	0.778	0.122	0.539	1.02	1.72	1.45	2.02	4.59e-08	1.75e-06	5.75696	lm.nb	Interleukins, T-Cell Functions, TLR	NM_010278.2:1875
Gpi1	-0.203	0.0634	-0.327	-0.0788	0.869	0.797	0.947	0.00231	0.00795	2.09963	lm.nb	Apoptosis, Cytokines & Receptors, Humoral	NM_008155.4:1540
Gtf3c1	0.12	0.0515	0.0195	0.221	1.09	1.01	1.17	0.0232	0.0518	1.28567	loglinear		NM_207239.1:4586
Gzma	0.245	0.161	-0.0704	0.561	1.19	0.952	1.48	0.134	0.212	0.673664	lm.nb	Apoptosis	NM_010370.2:188
H2-Aa	0.427	0.237	-0.0375	0.891	1.34	0.974	1.85	0.0773	0.14	0.853872	lm.nb	Antigen Processing, Interferon, MHC, T-Cell Functions	NM_010378.2:450
H2-Ab1	0.386	0.225	-0.0556	0.828	1.31	0.962	1.78	0.0925	0.161	0.793174	lm.nb	Antigen Processing, Interferon, MHC, T-Cell Functions	NM_207105.2:164
H2-D1	0.0369	0.078	-0.116	0.19	1.03	0.923	1.14	0.638	0.713	0.14691	lm.nb	Antigen Processing, MHC, T-Cell Functions	NM_010380.3:1133
H2-DMa	0.377	0.198	-0.0122	0.766	1.3	0.992	1.7	0.0631	0.117	0.931814	lm.nb	Antigen Processing, MHC, T-Cell Functions	NM_010386.3:530
H2-DMb1	0.544	0.358	-0.158	1.25	1.46	0.896	2.37	0.135	0.212	0.673664	lm.nb	Antigen Processing, MHC	NM_010387.2:1089
H2-DMb2	0.293	0.409	-0.509	1.1	1.23	0.703	2.14	0.477	0.576	0.239578	lm.nb	Antigen Processing, MHC	NM_010388.4:195
H2-Eb1	0.559	0.195	0.176	0.941	1.47	1.13	1.92	0.00604	0.0181	1.74232	lm.nb	Antigen Processing, Interleukins, MHC	NM_010382.2:935
H2-K1	0.322	0.0871	0.152	0.493	1.25	1.11	1.41	0.000513	0.00244	2.61261	lm.nb	Antigen Processing, MHC, T-Cell Functions	NM_001001892.2:1370
H2-M3	0.371	0.0703	0.234	0.509	1.29	1.18	1.42	2.43e-06	4.11e-05	4.38616	lm.nb	Antigen Processing, MHC, NK Cell Functions, T-Cell Functions	NM_013819.2:1180
H2-Ob	0.402	0.272	-0.131	0.936	1.32	0.913	1.91	0.145	0.223	0.651695	lm.nb	Antigen Processing, MHC	NM_010389.3:1606
H2-Q1	0.337	0.156	0.0324	0.642	1.26	1.02	1.56	0.0347	0.073	1.13668	lm.nb	Antigen Processing, Interleukins, MHC, T-Cell Functions	NM_010390.3:316
H2-Q10	0.58	0.126	0.334	0.826	1.5	1.26	1.77	2.46e-05	0.000239	3.6216	lm.nb	Adaptive, Antigen Processing, B-Cell Functions, MHC	NM_010391.4:890
H2-Q2	0.552	0.146	0.266	0.839	1.47	1.2	1.79	0.000399	0.00201	2.6968	lm.nb	Antigen Processing, MHC	NM_010392.2:472
H2-T23	0.497	0.0931	0.315	0.68	1.41	1.24	1.6	1.98e-06	3.48e-05	4.45842	lm.nb	Antigen Processing, MHC, T-Cell Functions	NM_010398.3:441
Hck	0.762	0.152	0.464	1.06	1.7	1.38	2.09	6.51e-06	8.5e-05	4.07058	lm.nb	Inflammation, Innate	NM_010407.3:1874
Herc6	0.632	0.217	0.205	1.06	1.55	1.15	2.08	0.00536	0.0164	1.78516	lm.nb	Basic Cell Functions	NM_025992.2:876
Hif1a	-0.247	0.162	-0.565	0.0698	0.842	0.676	1.05	0.132	0.212	0.673664	lm.nb	Apoptosis, Cancer Progression	NM_010431.2:1294
Hmgb1	0.0162	0.0485	-0.0788	0.111	1.01	0.947	1.08	0.739	0.8	0.09691	loglinear	Adaptive, Apoptosis, Inflammation, Innate, Pathogen Response	NM_010439.3:1574
Icam1	0.117	0.21	-0.294	0.528	1.08	0.815	1.44	0.579	0.669	0.174574	lm.nb	Adaptive, Antigen Processing, CD molecules, Leukocyte Functions, T-Cell Functions, Transporter Functions	NM_010493.2:2195
Icosl	0.0242	0.115	-0.2	0.249	1.02	0.87	1.19	0.834	0.872	0.0594835	lm.nb	B-Cell Functions, CD molecules, Interleukins, T-Cell Functions	NM_015790.3:349
Ido1	0.284	0.237	-0.181	0.748	1.22	0.882	1.68	0.237	0.331	0.480172	lm.nb	Adaptive, Cytokines & Receptors, Inflammation, Interleukins, T-Cell Functions	NM_008324.1:521
Ifi27	0.4	0.114	0.177	0.624	1.32	1.13	1.54	0.000917	0.00388	2.41117	lm.nb	Interferon, NK Cell Functions	NM_026790.2:166
Ifi35	0.121	0.0568	0.00986	0.232	1.09	1.01	1.17	0.0375	0.0777	1.10958	lm.nb	Interferon	NM_027320.4:820
Ifi44	0.951	0.39	0.186	1.72	1.93	1.14	3.29	0.0182	0.0434	1.36251	lm.nb	Interferon	NM_133871.2:990
Ifih1	0.194	0.0835	0.03	0.358	1.14	1.02	1.28	0.0242	0.0533	1.27327	lm.nb	Apoptosis, Innate, Interferon	NM_027835.2:1997
Ifit1	0.364	0.218	-0.0635	0.791	1.29	0.957	1.73	0.101	0.173	0.761954	lm.nb	Interferon, Transporter Functions	NM_008331.2:890
Ifit2	-0.347	0.313	-0.96	0.266	0.786	0.514	1.2	0.272	0.368	0.434152	lm.nb	Interferon	NM_008332.2:230
Ifit3	0.373	0.252	-0.121	0.866	1.29	0.92	1.82	0.145	0.223	0.651695	lm.nb	Interferon	NM_010501.1:1290
Ifitm1	0.189	0.356	-0.509	0.887	1.14	0.703	1.85	0.598	0.682	0.166216	lm.nb	CD molecules, Innate, Interferon	NM_001112715.1:412
Ifitm2	0.36	0.0886	0.187	0.534	1.28	1.14	1.45	0.00016	0.00101	2.99568	lm.nb	Innate, Interferon	NM_030694.1:87
Ifnar1	0.123	0.0519	0.0213	0.225	1.09	1.01	1.17	0.0214	0.0488	1.31158	lm.nb	Adaptive, Interferon, T-Cell Functions	NM_010508.1:1195
Ifnar2	-0.0742	0.141	-0.351	0.202	0.95	0.784	1.15	0.601	0.683	0.165579	lm.nb	Cytokines & Receptors, Interferon	NM_001110498.1:725
Ifngr1	-0.0281	0.0936	-0.212	0.155	0.981	0.864	1.11	0.766	0.821	0.0856568	lm.nb	Adaptive, CD molecules, Cytokines & Receptors, Innate, Interferon	NM_010511.2:985
Igf1r	0.469	0.108	0.257	0.68	1.38	1.2	1.6	6.29e-05	0.000513	3.28988	lm.nb	CD molecules, Cytokines & Receptors, Senescence	NM_010513.2:3390
Igf2r	0.403	0.078	0.25	0.556	1.32	1.19	1.47	3.66e-06	5.48e-05	4.26122	lm.nb	Apoptosis, CD molecules, Transporter Functions	NM_010515.1:2585
Ikbkb	0.164	0.0487	0.0681	0.259	1.12	1.05	1.2	0.00146	0.00575	2.24033	loglinear	B-Cell Functions, Innate	NM_010546.2:498
Ikbke	0.261	0.0641	0.136	0.387	1.2	1.1	1.31	0.000154	0.00101	2.99568	lm.nb	Apoptosis, Innate	NM_019777.3:618
Ikbkg	0.246	0.0527	0.143	0.35	1.19	1.1	1.27	2.07e-05	0.000215	3.66756	loglinear	B-Cell Functions, Innate	NM_178590.2:525
Ikzf2	0.319	0.125	0.0738	0.565	1.25	1.05	1.48	0.0137	0.0341	1.46725	lm.nb	T-Cell Functions	NM_011770.4:7230
Il11ra1	0.334	0.158	0.0238	0.644	1.26	1.02	1.56	0.0396	0.0804	1.09474	lm.nb	Cytokines & Receptors, Interleukins, NK Cell Functions	NM_010549.3:22
Il12a	0.0743	0.133	-0.187	0.336	1.05	0.878	1.26	0.58	0.669	0.174574	lm.nb	Cell Cycle, Cytokines & Receptors, Interleukins, NK Cell Functions, Pathogen Response, T-Cell Functions	NM_008351.1:355
Il12b	0.0347	0.135	-0.23	0.3	1.02	0.853	1.23	0.798	0.84	0.0757207	lm.nb	Cell Cycle, Cytokines & Receptors, Interleukins, NK Cell Functions, T-Cell Functions	NM_008352.1:1045
Il13ra1	0.134	0.084	-0.0306	0.299	1.1	0.979	1.23	0.117	0.194	0.712198	lm.nb	B-Cell Functions, CD molecules, Cytokines & Receptors, Interleukins, T-Cell Functions	NM_133990.4:845
Il15	0.0773	0.12	-0.158	0.313	1.06	0.896	1.24	0.522	0.618	0.209012	lm.nb	Cytokines & Receptors, Interleukins, NK Cell Functions, T-Cell Functions	NM_008357.2:854
Il15ra	0.141	0.119	-0.0927	0.374	1.1	0.938	1.3	0.243	0.335	0.474955	lm.nb	CD molecules, NK Cell Functions	NM_008358.2:800
Il16	0.285	0.224	-0.153	0.723	1.22	0.899	1.65	0.208	0.298	0.525784	lm.nb	Chemokines & Receptors, Cytokines & Receptors, Interleukins, Leukocyte Functions	NM_010551.3:3095
Il17ra	0.0474	0.0517	-0.054	0.149	1.03	0.963	1.11	0.364	0.462	0.335358	loglinear	CD molecules, Cytokines & Receptors, Interleukins	NM_008359.1:312
Il17rb	0.709	0.135	0.444	0.974	1.63	1.36	1.96	2.73e-06	4.31e-05	4.36552	lm.nb	Cytokines & Receptors	NM_019583.3:1338
Il18	-0.397	0.154	-0.7	-0.0944	0.759	0.616	0.937	0.013	0.0328	1.48413	lm.nb	Adaptive, Chemokines & Receptors, Cytokines & Receptors, Inflammation, Interleukins, Macrophage Functions, T-Cell Functions	NM_008360.1:270
Il18r1	0.887	0.155	0.584	1.19	1.85	1.5	2.28	4.93e-07	1.13e-05	4.94692	lm.nb	CD molecules, Innate, T-Cell Functions	NM_001161842.1:620
Il1r1	0.598	0.128	0.348	0.848	1.51	1.27	1.8	1.98e-05	0.000211	3.67572	lm.nb	Adaptive, CD molecules, Cytokines & Receptors, Inflammation, Innate, Interleukins, T-Cell Functions	NM_001123382.1:820
Il1rap	0.221	0.0766	0.0705	0.371	1.17	1.05	1.29	0.00572	0.0172	1.76447	lm.nb	Cytokines & Receptors, Inflammation, Innate, Interleukins	NM_008364.2:2415
Il1rl1	-1.74	0.434	-2.59	-0.888	0.3	0.166	0.54	0.000194	0.00118	2.92812	lm.nb	Chemokines & Receptors, Cytokines & Receptors, Inflammation, Innate, Interleukins, Macrophage Functions, Transporter Functions	NM_001025602.2:815
Il1rl2	0.0218	0.219	-0.407	0.451	1.02	0.754	1.37	0.921	0.935	0.0291884	lm.nb	Cytokines & Receptors, Innate, Interleukins	NM_133193.3:860
Il1rn	-0.482	0.167	-0.81	-0.154	0.716	0.57	0.898	0.00566	0.0171	1.767	lm.nb	Cytokines & Receptors, Inflammation, Interleukins	NM_031167.5:224
Il22ra1	0.381	0.119	0.148	0.615	1.3	1.11	1.53	0.00233	0.00795	2.09963	lm.nb	Chemokines & Receptors	NM_178257.1:685
Il22ra2	0.684	0.125	0.439	0.929	1.61	1.36	1.9	1.25e-06	2.49e-05	4.6038	lm.nb	Cytokines & Receptors, Interleukins	NM_178258.5:20
Il2rb	0.285	0.175	-0.0588	0.628	1.22	0.96	1.55	0.11	0.186	0.730487	lm.nb	CD molecules, Cytokines & Receptors, Interleukins, NK Cell Functions	NM_008368.3:2365
Il34	-0.407	0.192	-0.784	-0.0302	0.754	0.581	0.979	0.039	0.0801	1.09637	lm.nb	Cytokines & Receptors, Inflammation, Innate, Macrophage Functions	NM_001135100.1:848
Il3ra	0.0707	0.174	-0.271	0.413	1.05	0.829	1.33	0.687	0.748	0.126098	lm.nb	CD molecules, Cytokines & Receptors	NM_008369.1:567
Il4ra	-0.105	0.129	-0.359	0.148	0.93	0.78	1.11	0.418	0.519	0.284833	lm.nb	CD molecules, Chemokines & Receptors, Cytokines & Receptors, Inflammation, Macrophage Functions, T-Cell Functions	NM_010557.1:3017
Il6ra	0.062	0.139	-0.209	0.334	1.04	0.865	1.26	0.656	0.728	0.137869	lm.nb	CD molecules, Chemokines & Receptors, Cytokines & Receptors, Interleukins	NM_010559.2:2825
Il6st	0.284	0.082	0.123	0.445	1.22	1.09	1.36	0.00106	0.00435	2.36151	lm.nb	Adaptive, CD molecules, Cytokines & Receptors, Inflammation, Interleukins, T-Cell Functions	NM_010560.2:2325
Il7	-0.0479	0.0884	-0.221	0.125	0.967	0.858	1.09	0.59	0.678	0.16877	lm.nb	B-Cell Functions, Cytokines & Receptors, Humoral, Interleukins, T-Cell Functions	NM_008371.2:1055
Ilf3	0.151	0.0628	0.0282	0.274	1.11	1.02	1.21	0.0195	0.0452	1.34486	lm.nb	Chemokines & Receptors	NM_010561.2:1902
Irak1	0.101	0.0369	0.0291	0.174	1.07	1.02	1.13	0.00818	0.0228	1.64207	loglinear	Cytokines & Receptors, Innate, Pathogen Response, TLR	NM_008363.2:951
Irak2	0.365	0.0888	0.191	0.539	1.29	1.14	1.45	0.000141	0.000959	3.01818	lm.nb	Cytokines & Receptors, Innate, Interleukins, TLR	NM_001113553.1:485
Irak3	-0.0221	0.159	-0.335	0.29	0.985	0.793	1.22	0.89	0.91	0.0409586	lm.nb	Cytokines & Receptors, Innate, Interleukins	NM_028679.3:2608
Irak4	-0.0922	0.0533	-0.197	0.0122	0.938	0.873	1.01	0.0894	0.157	0.8041	lm.nb	Cytokines & Receptors, Innate, Interleukins	NM_029926.5:250
Irf1	0.225	0.0804	0.0675	0.383	1.17	1.05	1.3	0.00711	0.0203	1.6925	lm.nb	Interleukins, T-Cell Functions	NM_008390.1:365
Irf2	0.272	0.0656	0.144	0.401	1.21	1.1	1.32	0.000121	0.000839	3.07624	lm.nb	Adhesion	NM_008391.2:440
Irf3	0.119	0.0412	0.0381	0.2	1.09	1.03	1.15	0.00563	0.0171	1.767	loglinear	Adaptive, Cytokines & Receptors, Innate, Pathogen Response, Senescence, TLR	NM_016849.4:526
Irf5	0.152	0.298	-0.432	0.736	1.11	0.741	1.67	0.612	0.69	0.161151	lm.nb	Senescence	NM_012057.3:1826
Irf7	0.605	0.158	0.296	0.914	1.52	1.23	1.88	0.000338	0.0018	2.74473	lm.nb	Adaptive, Innate, Interferon, Senescence	NM_016850.2:705
Irf8	-0.106	0.0686	-0.24	0.0288	0.929	0.847	1.02	0.129	0.211	0.675718	lm.nb	Interferon, Interleukins, T-Cell Functions	NM_008320.3:2274
Irgm2	0.577	0.148	0.286	0.868	1.49	1.22	1.82	0.000281	0.00155	2.80967	lm.nb	Innate, Interferon	NM_019440.2:2555
Isg15	0.708	0.303	0.114	1.3	1.63	1.08	2.47	0.0232	0.0518	1.28567	lm.nb	Basic Cell Functions, Innate	NM_015783.1:395
Isg20	0.35	0.0686	0.216	0.485	1.27	1.16	1.4	4.52e-06	6.25e-05	4.20412	lm.nb	Basic Cell Functions, Innate	NM_020583.5:552
Itch	0.209	0.0499	0.111	0.306	1.16	1.08	1.24	0.000109	0.000768	3.11464	loglinear	Chemokines & Receptors, Innate, T-Cell Functions	NM_008395.2:575
Itga1	0.304	0.0917	0.125	0.484	1.23	1.09	1.4	0.00162	0.00603	2.21968	lm.nb	Adhesion, Apoptosis, CD molecules, T-Cell Functions	NM_001033228.3:2550
Itga2	-0.0364	0.155	-0.34	0.267	0.975	0.79	1.2	0.815	0.854	0.0685421	lm.nb	Adhesion, B-Cell Functions, CD molecules, Leukocyte Functions	NM_008396.2:1860
Itga4	0.309	0.148	0.0193	0.599	1.24	1.01	1.51	0.0414	0.0833	1.07935	lm.nb	Adhesion, CD molecules, Leukocyte Functions	NM_010576.3:6600
Itga5	-0.128	0.186	-0.494	0.237	0.915	0.71	1.18	0.494	0.592	0.227678	lm.nb	Adhesion, CD molecules, Innate, Leukocyte Functions	NM_010577.3:2446
Itga6	-0.0376	0.0467	-0.129	0.0538	0.974	0.914	1.04	0.424	0.525	0.279841	loglinear	Adhesion, Apoptosis, CD molecules, Leukocyte Functions	NM_008397.3:910
Itgae	0.627	0.129	0.374	0.88	1.54	1.3	1.84	1.09e-05	0.000128	3.89279	lm.nb	Adhesion, CD molecules	NM_008399.1:775
Itgal	0.144	0.191	-0.23	0.518	1.11	0.853	1.43	0.453	0.551	0.258848	lm.nb	Adhesion, CD molecules, Leukocyte Functions, T-Cell Functions	NM_008400.2:950
Itgb1	0.0351	0.0628	-0.0879	0.158	1.02	0.941	1.12	0.578	0.669	0.174574	lm.nb	Adhesion, CD molecules, Cell Cycle, Leukocyte Functions	NM_010578.1:1855
Itgb4	0.121	0.0978	-0.0703	0.313	1.09	0.952	1.24	0.22	0.312	0.505845	lm.nb	Adhesion, CD molecules	NM_001005608.2:3355
Jak1	0.158	0.042	0.0757	0.24	1.12	1.05	1.18	0.000419	0.00206	2.68613	loglinear	Chemokines & Receptors, Cytokines & Receptors, Innate, T-Cell Functions	NM_146145.2:4080
Jak2	0.13	0.059	0.0141	0.245	1.09	1.01	1.19	0.0322	0.0695	1.15802	lm.nb	Adaptive, Cytokines & Receptors, Innate, Interleukins, T-Cell Functions	NM_008413.2:1049
Jak3	-0.133	0.118	-0.364	0.0972	0.912	0.777	1.07	0.262	0.357	0.447332	lm.nb	B-Cell Functions, Cytokines & Receptors, Innate, Interleukins, T-Cell Functions	NM_010589.5:145
Jun	0.0774	0.115	-0.148	0.302	1.06	0.903	1.23	0.503	0.6	0.221849	lm.nb	Apoptosis, Pathogen Response	NM_010591.2:2212
Kit	1.03	0.138	0.76	1.3	2.04	1.69	2.46	7.95e-10	1.7e-07	6.76955	lm.nb	CD molecules, Cytokines & Receptors	NM_001122733.1:4275
Klra2	-0.423	0.132	-0.681	-0.166	0.746	0.624	0.892	0.0022	0.00773	2.11182	lm.nb	NK Cell Functions	NM_001170851.1:420
Klra7	0.442	0.181	0.0868	0.798	1.36	1.06	1.74	0.0181	0.0434	1.36251	lm.nb	Adhesion, NK Cell Functions	NM_001110323.1:250
Klrd1	0.45	0.116	0.223	0.676	1.37	1.17	1.6	0.00028	0.00155	2.80967	lm.nb	NK Cell Functions	NM_010654.2:434
Klrk1	0.296	0.212	-0.119	0.711	1.23	0.921	1.64	0.168	0.254	0.595166	lm.nb	CD molecules, MHC, NK Cell Functions	NM_001083322.1:144
Lamp1	0.0681	0.0413	-0.0129	0.149	1.05	0.991	1.11	0.105	0.179	0.747147	loglinear	CD molecules, Transporter Functions	NM_010684.2:2080
Lamp2	0.261	0.0688	0.126	0.396	1.2	1.09	1.32	0.000389	0.00197	2.70553	lm.nb	CD molecules	NM_001017959.1:908
Lbp	-1.2	0.297	-1.78	-0.617	0.436	0.291	0.652	0.000172	0.00108	2.96658	lm.nb	Chemokines & Receptors, Inflammation, Innate, Leukocyte Functions, Macrophage Functions, Transporter Functions	NM_008489.2:1015
Lck	0.611	0.106	0.403	0.819	1.53	1.32	1.76	4.45e-07	1.13e-05	4.94692	lm.nb	Apoptosis, B-Cell Functions, T-Cell Functions	NM_010693.2:1180
Lcn2	-1.57	0.909	-3.35	0.211	0.337	0.0979	1.16	0.0897	0.157	0.8041	loglinear	Apoptosis, Innate, Transporter Functions	NM_008491.1:190
Lcp1	-0.141	0.165	-0.464	0.183	0.907	0.725	1.13	0.397	0.496	0.304518	lm.nb	T-Cell Functions, Transporter Functions	NM_001247984.1:3344
Lgals3	0.238	0.0912	0.059	0.417	1.18	1.04	1.33	0.0119	0.0304	1.51713	lm.nb	Innate, T-Cell Functions	NM_001145953.1:665
Lif	-0.296	0.144	-0.578	-0.0128	0.815	0.67	0.991	0.0454	0.0899	1.04624	lm.nb	Cytokines & Receptors	NM_008501.2:3435
Litaf	0.0502	0.0964	-0.139	0.239	1.04	0.908	1.18	0.605	0.686	0.163676	lm.nb	Apoptosis	NM_019980.1:1100
Lrp1	0.214	0.111	-0.00437	0.432	1.16	0.997	1.35	0.0601	0.113	0.946922	lm.nb	Apoptosis, CD molecules, Transporter Functions	NM_008512.2:1310
Ltb	0.673	0.328	0.03	1.32	1.59	1.02	2.49	0.0452	0.0899	1.04624	lm.nb	Cytokines & Receptors, Interleukins, TNF Superfamily	NM_008518.2:163
Ltbr	0.0949	0.0408	0.0149	0.175	1.07	1.01	1.13	0.0239	0.0528	1.27737	loglinear	Apoptosis, TNF Superfamily	NM_010736.3:1962
Ly86	0.171	0.319	-0.453	0.796	1.13	0.731	1.74	0.593	0.679	0.16813	lm.nb	Humoral, Inflammation, Innate, Pathogen Response	NM_010745.2:725
Ly96	0.09	0.0554	-0.0186	0.199	1.06	0.987	1.15	0.11	0.186	0.730487	lm.nb	Humoral, Inflammation, Innate, Pathogen Response	NM_001159711.1:64
Lyn	0.0126	0.0822	-0.149	0.174	1.01	0.902	1.13	0.879	0.903	0.0443122	lm.nb	B-Cell Functions, Cytokines & Receptors, Dendritic Cell Functions, Inflammation, Innate, Transporter Functions	NM_010747.1:1725
Lyz2	0.74	0.262	0.227	1.25	1.67	1.17	2.38	0.00666	0.0195	1.70997	lm.nb	Transporter Functions	NM_017372.3:98
Maf	0.288	0.303	-0.305	0.881	1.22	0.809	1.84	0.345	0.445	0.35164	lm.nb	T-Cell Functions	NM_001025577.2:43
Map2k1	0.091	0.0822	-0.07	0.252	1.07	0.953	1.19	0.273	0.368	0.434152	lm.nb	Adhesion, Cell Cycle, Innate, Senescence, Transporter Functions	NM_008927.3:1695
Map2k2	-0.0411	0.0421	-0.124	0.0414	0.972	0.918	1.03	0.333	0.432	0.364516	loglinear	Basic Cell Functions, Innate	NM_023138.4:1440
Map2k4	-0.0255	0.0392	-0.102	0.0512	0.982	0.932	1.04	0.517	0.614	0.211832	loglinear	Apoptosis, Innate	NM_009157.4:1335
Map3k1	0.433	0.061	0.314	0.553	1.35	1.24	1.47	3e-09	2.75e-07	6.56067	lm.nb	Apoptosis, Innate	NM_011945.2:1640
Map3k5	0.287	0.0546	0.18	0.394	1.22	1.13	1.31	2.73e-06	4.31e-05	4.36552	lm.nb	Apoptosis, Innate	NM_008580.4:640
Map3k7	0.154	0.0389	0.0782	0.231	1.11	1.06	1.17	0.000218	0.00127	2.8962	loglinear	Apoptosis, Innate, T-Cell Functions, TLR	NM_009316.1:822
Map4k2	0.421	0.104	0.218	0.625	1.34	1.16	1.54	0.000159	0.00101	2.99568	lm.nb	Innate	NM_009006.2:666
Mapk1	0.0432	0.0283	-0.0123	0.0987	1.03	0.992	1.07	0.133	0.212	0.673664	loglinear	Apoptosis, B-Cell Functions, Innate, T-Cell Functions	NM_011949.3:2640
Mapk14	0.0774	0.0506	-0.0217	0.177	1.06	0.985	1.13	0.132	0.212	0.673664	loglinear	Innate, Senescence, Transporter Functions	NM_001168513.1:114
Mapk3	0.209	0.0655	0.0805	0.337	1.16	1.06	1.26	0.0024	0.00811	2.09098	lm.nb	Apoptosis, Cell Cycle, Innate, Interleukins	NM_011952.2:825
Mapk8	0.0275	0.0662	-0.102	0.157	1.02	0.932	1.12	0.68	0.745	0.127844	lm.nb	Adaptive, Apoptosis, Innate, T-Cell Functions	NM_016700.3:970
Mapkapk2	0.0716	0.0456	-0.0177	0.161	1.05	0.988	1.12	0.122	0.202	0.694649	loglinear	Inflammation, Innate, Interleukins, TLR	NM_008551.1:1991
Mavs	0.166	0.0633	0.042	0.29	1.12	1.03	1.22	0.0113	0.0298	1.52578	lm.nb	Innate, Interferon, Interleukins	NM_144888.1:2510
Mcam	-0.463	0.348	-1.15	0.219	0.725	0.452	1.16	0.189	0.277	0.55752	lm.nb	Adhesion, CD molecules	NM_023061.2:630
Mef2c	0.404	0.253	-0.091	0.899	1.32	0.939	1.87	0.116	0.193	0.714443	lm.nb	Apoptosis, B-Cell Functions, Humoral	NM_001170537.1:4341
Mertk	0.29	0.106	0.0824	0.498	1.22	1.06	1.41	0.00843	0.0234	1.63078	lm.nb	Adhesion, Apoptosis, NK Cell Functions, Transporter Functions	NM_008587.1:1320
Mfge8	0.391	0.179	0.0413	0.741	1.31	1.03	1.67	0.0328	0.0701	1.15428	lm.nb	Adhesion, Apoptosis, Transporter Functions	NM_008594.2:1357
Mif	-0.26	0.0802	-0.417	-0.103	0.835	0.749	0.931	0.00205	0.00743	2.12901	lm.nb	B-Cell Functions, Cytokines & Receptors, Inflammation, Innate, Transporter Functions	NM_010798.2:373
Mill2	0.461	0.131	0.204	0.717	1.38	1.15	1.64	0.000897	0.00383	2.4168	lm.nb	NK Cell Functions, T-Cell Functions	NM_153760.2:22
Mnx1	0.558	0.2	0.166	0.95	1.47	1.12	1.93	0.00725	0.0206	1.68613	lm.nb	Humoral	NM_019944.1:1740
Mrc1	-0.175	0.237	-0.64	0.289	0.886	0.642	1.22	0.463	0.562	0.250264	lm.nb	CD molecules	NM_008625.1:3992
Ms4a1	0.353	0.378	-0.387	1.09	1.28	0.765	2.13	0.354	0.452	0.344862	lm.nb	B-Cell Functions, CD molecules, Humoral	NM_007641.5:166
Mst1r	0.193	0.0924	0.0122	0.374	1.14	1.01	1.3	0.0412	0.0833	1.07935	lm.nb	CD molecules, Innate	NM_009074.1:3135
Muc1	0.0491	0.247	-0.434	0.533	1.03	0.74	1.45	0.843	0.88	0.0555173	lm.nb	Apoptosis, CD molecules, Cell Cycle	NM_013605.1:1445
Mx2	0.327	0.138	0.0567	0.597	1.25	1.04	1.51	0.0214	0.0488	1.31158	lm.nb	Innate	NM_013606.1:2095
Myc	0.186	0.1	-0.00986	0.382	1.14	0.993	1.3	0.0682	0.125	0.90309	lm.nb	Apoptosis, Cell Cycle, Senescence	NM_010849.4:630
Myd88	-0.128	0.0473	-0.221	-0.0354	0.915	0.858	0.976	0.00912	0.0247	1.6073	loglinear	Chemokines & Receptors, Cytokines & Receptors, Inflammation, Innate, Interleukins, TLR, Transporter Functions	NM_010851.2:1595
Ncf4	-0.13	0.231	-0.582	0.323	0.914	0.668	1.25	0.577	0.669	0.174574	lm.nb	Basic Cell Functions, Innate	NM_008677.2:741
Nfatc1	0.427	0.0927	0.245	0.608	1.34	1.18	1.52	2.68e-05	0.000255	3.59346	lm.nb	Cell Cycle, T-Cell Functions, Transporter Functions	NM_016791.4:1570
Nfatc2	0.676	0.153	0.376	0.976	1.6	1.3	1.97	4.98e-05	0.00043	3.36653	lm.nb	Cytokines & Receptors, T-Cell Functions	NM_001037177.1:1559
Nfatc3	0.11	0.0441	0.0234	0.196	1.08	1.02	1.15	0.0159	0.0387	1.41229	loglinear		NM_010901.2:2260
Nfkb1	0.199	0.0348	0.131	0.267	1.15	1.1	1.2	4.84e-07	1.13e-05	4.94692	loglinear	Adaptive, Cytokines & Receptors, Humoral, Inflammation, Innate, Interleukins, Senescence, T-Cell Functions	NM_008689.2:2125
Nfkb2	0.232	0.0676	0.0994	0.365	1.17	1.07	1.29	0.00118	0.00481	2.31785	lm.nb	Innate	NM_019408.2:1150
Nfkbia	-0.125	0.0993	-0.319	0.0697	0.917	0.801	1.05	0.214	0.306	0.514279	lm.nb	Innate, Macrophage Functions, Pathogen Response, TLR	NM_010907.2:646
Nlrp3	-0.342	0.0926	-0.523	-0.16	0.789	0.696	0.895	0.000531	0.0025	2.60206	lm.nb	Apoptosis, Inflammation, Innate, Interleukins	NM_145827.3:508
Nod1	0.304	0.0806	0.146	0.462	1.23	1.11	1.38	0.000411	0.00204	2.69037	lm.nb	Antigen Processing, Innate, Interleukins, Transporter Functions	NM_172729.2:1446
Nod2	0.323	0.16	0.00945	0.637	1.25	1.01	1.55	0.0486	0.0952	1.02136	lm.nb	Adaptive, Antigen Processing, Cytokines & Receptors, Humoral, Innate, Interleukins, Microglial Functions	NM_145857.2:1086
Nos2	-1.23	0.368	-1.95	-0.507	0.427	0.259	0.704	0.00155	0.00589	2.22988	lm.nb	Adaptive, Apoptosis, Inflammation, Interferon, T-Cell Functions	NM_010927.3:3715
Notch1	0.564	0.0907	0.386	0.741	1.48	1.31	1.67	8.33e-08	2.72e-06	5.56543	lm.nb	Basic Cell Functions	NM_008714.2:1425
Nrp1	-0.348	0.119	-0.581	-0.115	0.786	0.668	0.923	0.00498	0.0155	1.80967	lm.nb	Adhesion, CD molecules	NM_008737.2:1190
Nt5e	0.27	0.251	-0.221	0.761	1.21	0.858	1.7	0.286	0.381	0.419075	lm.nb	B-Cell Functions, CD molecules, Inflammation	NM_011851.3:1600
Nup107	-0.0296	0.071	-0.169	0.11	0.98	0.89	1.08	0.678	0.745	0.127844	lm.nb	Transporter Functions	NM_134010.2:200
Oas2	1.22	0.288	0.66	1.79	2.34	1.58	3.45	8.57e-05	0.000653	3.18509	lm.nb	Basic Cell Functions	NM_145227.3:414
Oas3	0.941	0.264	0.425	1.46	1.92	1.34	2.75	0.000766	0.0034	2.46852	lm.nb	Basic Cell Functions	NM_145226.2:365
Oasl1	0.665	0.166	0.34	0.99	1.59	1.27	1.99	0.000191	0.00118	2.92812	lm.nb	Basic Cell Functions	NM_145209.3:626
Pdgfc	-0.0997	0.252	-0.594	0.394	0.933	0.663	1.31	0.694	0.753	0.123205	lm.nb	Basic Cell Functions	NM_019971.2:1165
Pecam1	0.0601	0.21	-0.351	0.471	1.04	0.784	1.39	0.776	0.825	0.0835461	lm.nb	Adhesion, CD molecules, Leukocyte Functions, Transporter Functions	NM_008816.2:1100
Pik3cg	1	0.136	0.736	1.27	2	1.67	2.41	1.11e-09	1.7e-07	6.76955	lm.nb	Apoptosis, Inflammation, Innate	NM_020272.2:2890
Pin1	0.373	0.132	0.115	0.632	1.3	1.08	1.55	0.00659	0.0194	1.7122	lm.nb	Cell Cycle, Cytokines & Receptors, Innate	NM_023371.3:2480
Pla2g6	0.154	0.0859	-0.0139	0.323	1.11	0.99	1.25	0.0778	0.141	0.850781	lm.nb	Basic Cell Functions	NM_001199023.1:768
Plau	-1.66	0.435	-2.51	-0.809	0.316	0.175	0.571	0.00035	0.00184	2.73518	lm.nb	Adhesion, Senescence	NM_008873.2:1950
Plaur	-0.63	0.241	-1.1	-0.157	0.646	0.466	0.897	0.0117	0.0304	1.51713	lm.nb	Apoptosis, CD molecules	NM_011113.3:1085
Pml	0.207	0.0544	0.1	0.314	1.15	1.07	1.24	0.000371	0.00192	2.7167	lm.nb	Apoptosis, Cell Cycle, MHC	NM_008884.5:616
Pparg	0.0953	0.0791	-0.0597	0.25	1.07	0.959	1.19	0.233	0.327	0.485452	lm.nb	Cytokines & Receptors, Inflammation, Innate, Macrophage Functions, Transporter Functions	NM_011146.1:1060
Prdm1	-0.271	0.304	-0.867	0.325	0.829	0.548	1.25	0.377	0.476	0.322393	lm.nb	B-Cell Functions	NM_007548.3:1440
Prkcd	0.347	0.0993	0.152	0.542	1.27	1.11	1.46	0.000969	0.00403	2.39469	lm.nb	Apoptosis, B-Cell Functions, Senescence, Transporter Functions	NM_011103.2:1265
Prkce	0.312	0.0785	0.158	0.466	1.24	1.12	1.38	0.000214	0.00127	2.8962	lm.nb	Cell Cycle, Cytokines & Receptors, Macrophage Functions, TLR, Transporter Functions	NM_011104.2:1510
Psen1	0.14	0.0579	0.0268	0.254	1.1	1.02	1.19	0.0188	0.0441	1.35556	lm.nb	Apoptosis, Leukocyte Functions, T-Cell Functions, Transporter Functions	NM_008943.2:2770
Psen2	0.149	0.0582	0.0346	0.263	1.11	1.02	1.2	0.0135	0.0339	1.4698	loglinear	Leukocyte Functions, T-Cell Functions	NM_001128605.1:560
Psma2	-0.145	0.0337	-0.211	-0.0788	0.904	0.864	0.947	7.45e-05	0.000587	3.23136	loglinear	Cancer Progression	NM_008944.2:136
Psmb10	0.0939	0.0623	-0.0283	0.216	1.07	0.981	1.16	0.138	0.215	0.667562	lm.nb	Humoral, T-Cell Functions	NM_013640.3:401
Psmb7	-0.166	0.0339	-0.232	-0.0994	0.891	0.851	0.933	9.71e-06	0.000117	3.93181	loglinear	Basic Cell Functions	NM_011187.1:184
Psmb8	0.34	0.14	0.0655	0.615	1.27	1.05	1.53	0.0187	0.044	1.35655	lm.nb	Antigen Processing	NM_010724.2:362
Psmb9	0.163	0.103	-0.0376	0.364	1.12	0.974	1.29	0.117	0.194	0.712198	lm.nb	Antigen Processing	NM_013585.2:540
Psmd7	-0.0327	0.0369	-0.105	0.0397	0.978	0.93	1.03	0.38	0.479	0.319664	loglinear	CD molecules	NM_010817.2:1424
Ptgs2	-2.25	0.521	-3.27	-1.23	0.21	0.103	0.426	6.77e-05	0.000543	3.2652	lm.nb	Apoptosis, Inflammation, Pathogen Response	NM_011198.3:675
Ptprc	0.24	0.187	-0.128	0.607	1.18	0.915	1.52	0.207	0.297	0.527244	lm.nb	B-Cell Functions, CD molecules, Cytokines & Receptors, T-Cell Functions	NM_011210.3:2320
Pvr	-0.00984	0.101	-0.207	0.187	0.993	0.866	1.14	0.922	0.935	0.0291884	lm.nb	CD molecules, NK Cell Functions, T-Cell Functions	NM_027514.2:962
Pvrl2	0.0997	0.0613	-0.0204	0.22	1.07	0.986	1.16	0.11	0.186	0.730487	lm.nb	Adhesion, NK Cell Functions, T-Cell Functions	NM_001159724.1:984
Pycard	0.259	0.0833	0.0957	0.422	1.2	1.07	1.34	0.00302	0.00988	2.00524	lm.nb	Apoptosis, Inflammation, Innate, Interleukins	NM_023258.4:1654
Raet1c	-0.285	0.0901	-0.462	-0.109	0.821	0.726	0.927	0.00255	0.00857	2.06702	lm.nb	Basic Cell Functions	NM_009018.1:548
Rag1	-0.298	0.123	-0.538	-0.0577	0.813	0.689	0.961	0.0185	0.0437	1.35952	lm.nb	Adaptive, B-Cell Functions, Dendritic Cell Functions, T-Cell Functions	NM_009019.2:1945
Rel	-0.0141	0.0919	-0.194	0.166	0.99	0.874	1.12	0.878	0.903	0.0443122	lm.nb	Cytokines & Receptors, Interleukins, T-Cell Functions	NM_009044.2:1290
Rela	0.122	0.0515	0.0207	0.222	1.09	1.01	1.17	0.0219	0.0495	1.30539	loglinear	Innate, Interleukins, Pathogen Response	NM_009045.4:645
Relb	0.204	0.0609	0.0842	0.323	1.15	1.06	1.25	0.00152	0.00589	2.22988	lm.nb	Antigen Processing, Dendritic Cell Functions, T-Cell Functions	NM_009046.2:2013
Reps1	0.354	0.0534	0.249	0.458	1.28	1.19	1.37	1.83e-08	8.36e-07	6.07779	loglinear	Basic Cell Functions	NM_001111065.1:294
Ripk2	0.102	0.0906	-0.0752	0.28	1.07	0.949	1.21	0.264	0.359	0.444906	lm.nb	Inflammation, Innate, Pathogen Response, T-Cell Functions	NM_138952.3:830
Rora	0.23	0.118	-0.00175	0.461	1.17	0.999	1.38	0.0571	0.108	0.966576	lm.nb	Macrophage Functions, T-Cell Functions	NM_013646.1:1045
Rorc	0.0232	0.159	-0.288	0.335	1.02	0.819	1.26	0.884	0.906	0.0428718	lm.nb	Adaptive, T-Cell Functions	NM_011281.2:648
Rps6	0.0924	0.0894	-0.0829	0.268	1.07	0.944	1.2	0.306	0.402	0.395774	lm.nb	Apoptosis, Cell Cycle, T-Cell Functions	NM_009096.3:1195
Rrad	0.0143	0.156	-0.291	0.32	1.01	0.817	1.25	0.927	0.937	0.0282604	lm.nb	Basic Cell Functions	NM_019662.2:1439
Rsad2	0.452	0.194	0.0712	0.832	1.37	1.05	1.78	0.0238	0.0528	1.27737	lm.nb	Basic Cell Functions	NM_021384.4:510
Runx1	0.458	0.0853	0.291	0.625	1.37	1.22	1.54	1.74e-06	3.19e-05	4.49621	lm.nb		NM_001111021.1:3055
S100a8	-2.41	0.64	-3.66	-1.15	0.188	0.079	0.45	0.000425	0.00207	2.68403	lm.nb	Adaptive, Basic Cell Functions, Inflammation	NM_013650.2:227
Saa1	0.0366	0.193	-0.341	0.415	1.03	0.789	1.33	0.85	0.885	0.0530567	lm.nb	Adhesion, Cytokines & Receptors, Innate, Macrophage Functions	NM_009117.3:351
Sbno2	0.235	0.107	0.025	0.445	1.18	1.02	1.36	0.0327	0.0701	1.15428	lm.nb	Inflammation, Macrophage Functions	NM_183426.1:2656
Sell	-0.545	0.496	-1.52	0.426	0.685	0.35	1.34	0.276	0.371	0.430626	lm.nb	Adhesion, Apoptosis, CD molecules, T-Cell Functions	NM_001164059.1:664
Selplg	-0.0615	0.232	-0.517	0.394	0.958	0.699	1.31	0.792	0.836	0.0777937	lm.nb	Adhesion, CD molecules, Leukocyte Functions	NM_009151.3:1712
Serping1	-0.065	0.228	-0.512	0.382	0.956	0.701	1.3	0.777	0.825	0.0835461	lm.nb	Complement Pathway, Innate	NM_009776.3:1480
Sigirr	0.0842	0.054	-0.0216	0.19	1.06	0.985	1.14	0.125	0.205	0.688246	loglinear	Chemokines & Receptors, Cytokines & Receptors, Innate	NM_023059.3:800
Slamf7	0.445	0.293	-0.129	1.02	1.36	0.914	2.03	0.135	0.212	0.673664	lm.nb	CD molecules, Innate, NK Cell Functions	NM_144539.5:750
Slc7a11	-0.714	0.216	-1.14	-0.291	0.61	0.455	0.818	0.0017	0.00625	2.20412	lm.nb	Transporter Functions	NM_011990.2:1700
Smad2	0.044	0.0989	-0.15	0.238	1.03	0.901	1.18	0.658	0.728	0.137869	lm.nb	Cancer Progression	NM_010754.4:880
Smad3	0.321	0.0728	0.178	0.463	1.25	1.13	1.38	5.1e-05	0.000432	3.36452	lm.nb	Cancer Progression	NM_016769.3:1845
Smad4	-0.214	0.0778	-0.366	-0.0612	0.862	0.776	0.958	0.00819	0.0228	1.64207	lm.nb	Cancer Progression	NM_008540.2:2885
Smn1	-0.15	0.0584	-0.265	-0.0357	0.901	0.832	0.976	0.013	0.0328	1.48413	lm.nb	Cancer Progression	NM_011420.2:390
Smpd3	-0.136	0.0635	-0.26	-0.0113	0.91	0.835	0.992	0.0372	0.0776	1.11014	lm.nb	Cell Cycle	NM_021491.3:1578
Socs1	0.0635	0.0809	-0.095	0.222	1.05	0.936	1.17	0.436	0.535	0.271646	lm.nb	Cytokines & Receptors, T-Cell Functions	NM_009896.2:1020
Socs3	-0.692	0.307	-1.29	-0.09	0.619	0.408	0.939	0.0284	0.0616	1.21042	lm.nb	T-Cell Functions	NM_007707.2:585
Spp1	-0.411	0.447	-1.29	0.464	0.752	0.41	1.38	0.361	0.46	0.337242	lm.nb	Adhesion, Apoptosis, Cytokines & Receptors, T-Cell Functions	NM_009263.3:420
St6gal1	0.644	0.102	0.444	0.844	1.56	1.36	1.8	5.82e-08	2.05e-06	5.68825	lm.nb	Basic Cell Functions, Humoral	NM_001252506.1:1564
Stat1	0.113	0.109	-0.102	0.327	1.08	0.932	1.25	0.307	0.402	0.395774	lm.nb	Adaptive, Cytokines & Receptors, Innate, T-Cell Functions	NM_009283.3:1590
Stat2	0.194	0.093	0.0118	0.376	1.14	1.01	1.3	0.0417	0.0836	1.07779	lm.nb	Basic Cell Functions	NM_019963.1:362
Stat3	0.0189	0.074	-0.126	0.164	1.01	0.916	1.12	0.799	0.84	0.0757207	lm.nb	Adaptive, Inflammation	NM_213659.2:2130
Stat5b	0.32	0.0458	0.23	0.41	1.25	1.17	1.33	4.65e-09	3.03e-07	6.51856	loglinear	B-Cell Functions, Cell Cycle, Interleukins, NK Cell Functions, T-Cell Functions	NM_011489.3:4855
Stat6	0.0768	0.0457	-0.0128	0.166	1.05	0.991	1.12	0.0988	0.17	0.769551	loglinear	Adaptive, Cytokines & Receptors, T-Cell Functions	NM_009284.2:3465
Syk	-0.0471	0.0976	-0.238	0.144	0.968	0.848	1.11	0.631	0.709	0.149354	lm.nb	B-Cell Functions, Innate, Interleukins, Leukocyte Functions, Macrophage Functions, T-Cell Functions, Transporter Functions	NM_001198977.1:2064
Tab1	0.252	0.0527	0.148	0.355	1.19	1.11	1.28	1.46e-05	0.000167	3.77728	lm.nb	Basic Cell Functions, Innate	NM_025609.2:570
Tank	0.137	0.0507	0.0373	0.236	1.1	1.03	1.18	0.00942	0.0252	1.5986	loglinear	Basic Cell Functions, Innate	NM_011529.1:491
Tap1	0.259	0.14	-0.0149	0.534	1.2	0.99	1.45	0.0693	0.127	0.896196	lm.nb	Antigen Processing, MHC, T-Cell Functions, Transporter Functions	NM_001161730.1:856
Tap2	0.541	0.0983	0.348	0.733	1.45	1.27	1.66	1.1e-06	2.28e-05	4.64207	lm.nb	Antigen Processing, MHC, Transporter Functions	NM_011530.2:495
Tapbp	0.248	0.0733	0.104	0.392	1.19	1.07	1.31	0.00136	0.00542	2.266	lm.nb	Antigen Processing, MHC	NM_009318.2:2195
Tbk1	0.143	0.0486	0.0473	0.238	1.1	1.03	1.18	0.00494	0.0155	1.80967	loglinear	Innate, Interferon, Pathogen Response, TLR	NM_019786.4:440
Tcf7	0.957	0.167	0.63	1.28	1.94	1.55	2.43	4.67e-07	1.13e-05	4.94692	lm.nb	Apoptosis, Interleukins, T-Cell Functions	NM_009331.3:1810
Tfe3	0.183	0.0588	0.0675	0.298	1.14	1.05	1.23	0.00303	0.00988	2.00524	lm.nb	Humoral	NM_172472.3:2715
Tfeb	0.341	0.0742	0.195	0.486	1.27	1.14	1.4	2.76e-05	0.000257	3.59007	lm.nb	Humoral	NM_001161723.1:534
Tfrc	-0.681	0.151	-0.977	-0.385	0.624	0.508	0.766	3.71e-05	0.000326	3.48678	lm.nb	CD molecules, Transporter Functions	NM_011638.3:1930
Tgfb1	-0.00857	0.116	-0.235	0.218	0.994	0.85	1.16	0.941	0.95	0.0222764	lm.nb	B-Cell Functions, Cell Cycle, Chemokines & Receptors, Cytokines & Receptors, Dendritic Cell Functions, Inflammation, Senescence, T-Cell Functions	NM_011577.1:1470
Tgfbr1	0.169	0.0623	0.0471	0.291	1.12	1.03	1.22	0.00889	0.0242	1.61618	lm.nb	Apoptosis, Cancer Progression	NM_009370.2:4425
Tgfbr2	0.188	0.069	0.053	0.324	1.14	1.04	1.25	0.00864	0.0236	1.62709	lm.nb	Apoptosis, Cancer Progression	NM_009371.2:475
Thbd	-0.248	0.259	-0.756	0.26	0.842	0.592	1.2	0.343	0.443	0.353596	lm.nb	CD molecules	NM_009378.3:2845
Thbs1	-0.326	0.274	-0.862	0.211	0.798	0.55	1.16	0.24	0.334	0.476254	lm.nb	Adaptive, Cell Cycle, Inflammation, Macrophage Functions	NM_011580.3:702
Thy1	0.476	0.182	0.119	0.833	1.39	1.09	1.78	0.0116	0.0303	1.51856	lm.nb	Adhesion, CD molecules, T-Cell Functions	NM_009382.3:425
Ticam1	0.198	0.0674	0.0663	0.33	1.15	1.05	1.26	0.0048	0.0151	1.82102	lm.nb	B-Cell Functions, Chemokines & Receptors, Inflammation, Innate, Interleukins, Pathogen Response, TLR, Transporter Functions	NM_174989.4:2159
Tirap	-0.0223	0.0721	-0.164	0.119	0.985	0.893	1.09	0.758	0.817	0.0877779	lm.nb	B-Cell Functions, Chemokines & Receptors, Inflammation, Innate, Interleukins, TLR	NM_001177846.1:254
Tlr1	0.0657	0.0601	-0.052	0.183	1.05	0.965	1.14	0.279	0.374	0.427128	lm.nb	CD molecules, Inflammation, Innate, Interleukins, Macrophage Functions, TLR	NM_030682.1:805
Tlr2	0.0358	0.195	-0.346	0.418	1.03	0.787	1.34	0.855	0.888	0.051587	lm.nb	CD molecules, Inflammation, Innate, Leukocyte Functions, TLR	NM_011905.2:255
Tlr3	0.0992	0.0804	-0.0585	0.257	1.07	0.96	1.19	0.223	0.316	0.500313	lm.nb	CD molecules, Chemokines & Receptors, Inflammation, Innate, Interleukins, Pathogen Response, TLR, Transporter Functions	NM_126166.2:1165
Tlr4	0.117	0.0759	-0.0322	0.266	1.08	0.978	1.2	0.13	0.211	0.675718	lm.nb	Adaptive, CD molecules, Chemokines & Receptors, Inflammation, Innate, Interleukins, Pathogen Response, T-Cell Functions, TLR	NM_021297.2:2510
Tlr5	0.293	0.217	-0.133	0.719	1.23	0.912	1.65	0.183	0.273	0.563837	lm.nb	Inflammation, Innate, Interleukins, TLR	NM_016928.2:560
Tlr7	0.101	0.0856	-0.0665	0.269	1.07	0.955	1.2	0.242	0.335	0.474955	lm.nb	Chemokines & Receptors, Inflammation, Innate, Interleukins, Microglial Functions, Pathogen Response, TLR	NM_133211.3:3210
Tmed1	0.0556	0.0536	-0.0495	0.161	1.04	0.966	1.12	0.305	0.401	0.396856	loglinear	T-Cell Functions, Transporter Functions	NM_010744.3:104
Tmem173	0.779	0.228	0.333	1.23	1.72	1.26	2.34	0.0012	0.00485	2.31426	lm.nb	Apoptosis, Innate, Interferon	NM_028261.1:1792
Tnf	-0.427	0.217	-0.852	-0.0016	0.744	0.554	0.999	0.0544	0.104	0.982967	lm.nb	Adaptive, Chemokines & Receptors, Cytokines & Receptors, Humoral, Inflammation, Pathogen Response, T-Cell Functions, TNF Superfamily , Transporter Functions	NM_013693.1:1135
Tnfaip3	-0.231	0.116	-0.458	-0.00318	0.852	0.728	0.998	0.0521	0.0995	1.00218	lm.nb	Apoptosis, B-Cell Functions, Inflammation, Innate	NM_009397.2:232
Tnfrsf10b	-0.0823	0.0985	-0.275	0.111	0.945	0.826	1.08	0.407	0.507	0.294992	lm.nb	Apoptosis, CD molecules, TNF Superfamily	NM_020275.3:1625
Tnfrsf11a	0.194	0.0691	0.0589	0.33	1.14	1.04	1.26	0.0069	0.02	1.69897	lm.nb	Adaptive, CD molecules, Cytokines & Receptors, Interleukins, TNF Superfamily	NM_009399.3:692
Tnfrsf12a	-0.0723	0.157	-0.38	0.235	0.951	0.768	1.18	0.647	0.719	0.143271	lm.nb	Adhesion, Apoptosis, CD molecules, TNF Superfamily	NM_001161746.1:517
Tnfrsf14	0.181	0.0647	0.0545	0.308	1.13	1.04	1.24	0.00708	0.0203	1.6925	lm.nb	CD molecules, T-Cell Functions, TNF Superfamily	NM_178931.2:625
Tnfrsf1a	-0.0147	0.0556	-0.124	0.0942	0.99	0.918	1.07	0.792	0.836	0.0777937	lm.nb	CD molecules, Cytokines & Receptors, Inflammation, Interleukins, Pathogen Response, TNF Superfamily	NM_011609.2:615
Tnfrsf1b	-0.216	0.152	-0.515	0.0824	0.861	0.7	1.06	0.162	0.246	0.609065	lm.nb	CD molecules, Inflammation, TNF Superfamily	NM_011610.3:3270
Tnfrsf8	-0.161	0.109	-0.375	0.0518	0.894	0.771	1.04	0.144	0.222	0.653647	lm.nb	Apoptosis, CD molecules, T-Cell Functions, TNF Superfamily	NM_009401.2:1275
Tnfsf10	0.261	0.12	0.0251	0.497	1.2	1.02	1.41	0.0346	0.073	1.13668	lm.nb	Apoptosis, CD molecules, Cytokines & Receptors, TNF Superfamily	NM_009425.2:2055
Tnfsf13	0.149	0.0987	-0.0443	0.342	1.11	0.97	1.27	0.137	0.213	0.67162	lm.nb	CD molecules, Cytokines & Receptors, TNF Superfamily	NM_023517.2:1443
Tnfsf13b	-0.00902	0.191	-0.384	0.366	0.994	0.766	1.29	0.963	0.965	0.0154727	lm.nb	B-Cell Functions, CD molecules, Cytokines & Receptors, T-Cell Functions, TNF Superfamily	NM_033622.1:225
Tnfsf15	0.726	0.158	0.415	1.04	1.65	1.33	2.05	2.86e-05	0.000262	3.5817	lm.nb	Apoptosis, Cytokines & Receptors, TNF Superfamily	NM_177371.3:4695
Tollip	0.0327	0.0514	-0.068	0.133	1.02	0.954	1.1	0.528	0.623	0.205512	lm.nb	Inflammation, Innate, Interleukins	NM_023764.3:260
Traf2	0.122	0.0337	0.0561	0.188	1.09	1.04	1.14	0.000649	0.00297	2.52724	loglinear	Apoptosis, Cytokines & Receptors, Innate, Interleukins, T-Cell Functions	NM_009422.2:1334
Traf3	0.224	0.0562	0.114	0.334	1.17	1.08	1.26	0.000203	0.00122	2.91364	lm.nb	Apoptosis, Cytokines & Receptors, Innate, TLR	NM_001048206.1:6385
Traf6	-0.0888	0.0729	-0.232	0.0542	0.94	0.852	1.04	0.229	0.322	0.492144	lm.nb	Cytokines & Receptors, Innate, Interleukins, T-Cell Functions, TLR	NM_009424.2:980
Trp53	0.223	0.0621	0.101	0.345	1.17	1.07	1.27	0.000715	0.0032	2.49485	lm.nb	Apoptosis, Cell Cycle, Senescence, T-Cell Functions	NM_011640.1:1835
Txnip	-0.0329	0.102	-0.233	0.168	0.977	0.851	1.12	0.749	0.81	0.091515	lm.nb	Apoptosis, Cell Cycle, Innate	NM_023719.1:2340
Tyk2	0.258	0.0818	0.098	0.419	1.2	1.07	1.34	0.00262	0.00874	2.05849	lm.nb	Innate, T-Cell Functions	NM_001205312.1:1532
Ubc	0.162	0.0906	-0.0155	0.34	1.12	0.989	1.27	0.0794	0.142	0.847712	lm.nb	Basic Cell Functions, Innate	NM_019639.4:2193
Ulbp1	0.293	0.191	-0.0806	0.667	1.23	0.946	1.59	0.13	0.211	0.675718	lm.nb	Interferon, Macrophage Functions, NK Cell Functions	NM_029975.2:595
Usp18	1.08	0.325	0.445	1.72	2.12	1.36	3.29	0.00158	0.00593	2.22695	lm.nb	Basic Cell Functions	NM_011909.2:1190
Vcam1	0.0188	0.265	-0.5	0.538	1.01	0.707	1.45	0.944	0.95	0.0222764	lm.nb	Adhesion, CD molecules, Leukocyte Functions, T-Cell Functions	NM_011693.2:1440
Vegfa	-0.0886	0.101	-0.286	0.109	0.94	0.82	1.08	0.383	0.481	0.317855	lm.nb	Apoptosis, Cytokines & Receptors, Macrophage Functions, T-Cell Functions	NM_001025250.3:3015
Vegfc	0.0168	0.105	-0.188	0.222	1.01	0.878	1.17	0.873	0.901	0.0452752	lm.nb	Cancer Progression	NM_009506.2:1320
Vhl	0.176	0.0775	0.024	0.328	1.13	1.02	1.26	0.0273	0.0594	1.22621	lm.nb	Cancer Progression	NM_009507.3:820
Vim	0.375	0.232	-0.0797	0.829	1.3	0.946	1.78	0.112	0.188	0.725842	lm.nb	Cancer Progression	NM_011701.4:34
Vwf	0.262	0.169	-0.0698	0.594	1.2	0.953	1.51	0.128	0.209	0.679854	lm.nb	Adhesion, Cancer Progression	NM_011708.3:6354
Xaf1	0.667	0.168	0.338	0.997	1.59	1.26	2	0.000219	0.00127	2.8962	lm.nb	Apoptosis	NM_001037713.3:100
Xbp1	0.2	0.0477	0.106	0.293	1.15	1.08	1.23	0.000105	0.00075	3.12494	loglinear		NM_013842.2:825
Xcl1	0.516	0.166	0.191	0.84	1.43	1.14	1.79	0.00296	0.00979	2.00922	lm.nb	Chemokines & Receptors, Cytokines & Receptors, Inflammation, Innate, T-Cell Functions	NM_008510.1:103
Ythdf2	0.0404	0.0468	-0.0514	0.132	1.03	0.965	1.1	0.392	0.491	0.308919	loglinear	Basic Cell Functions, Humoral	NM_145393.4:750
Yy1	0.121	0.0324	0.0574	0.184	1.09	1.04	1.14	0.000469	0.00226	2.64589	loglinear	T-Cell Functions	NM_009537.3:760
Zbp1	0.362	0.181	0.00739	0.716	1.28	1.01	1.64	0.0505	0.0983	1.00745	lm.nb	Innate	NM_021394.2:473
Zfp13	0.806	0.173	0.467	1.15	1.75	1.38	2.21	2.2e-05	0.000223	3.6517	lm.nb	Basic Cell Functions	NM_011747.2:419

## Sheet: Pathway_main
Pathway	Diet	Supplement	Time pont
Adaptive	0.00348111	0.831457	1.795e-11
Adhesion	0.00641724	0.673802	3.72288e-09
Antigen Processing	0.124123	0.25079	2.96433e-08
Apoptosis	0.00231711	0.943827	2.44734e-11
B-Cell Functions	0.0364471	0.387518	3.48671e-10
Basic Cell Functions	0.0109802	0.0242269	9.19694e-09
Cancer Progression	0.0140697	0.494789	1.59604e-09
CD molecules	0.00487108	0.472352	1.2038e-10
Cell Cycle	0.0240273	0.832142	1.08158e-12
Chemokines & Receptors	0.00560786	0.586781	9.8789e-11
Complement Pathway	0.0321557	0.300021	1.55223e-08
Cytokines & Receptors	0.00279167	0.639461	9.64345e-12
Dendritic Cell Functions	0.0214582	0.318492	1.05402e-10
Humoral	0.0308861	0.413114	1.70331e-09
Inflammation	0.00365139	0.65444	4.85602e-12
Innate	0.00386707	0.478608	2.24357e-11
Interferon	0.0128177	0.143017	1.73221e-11
Interleukins	0.000763248	0.380306	8.24336e-14
Leukocyte Functions	0.00236732	0.750875	9.63646e-09
Macrophage Functions	0.00241817	0.551432	3.738e-12
MHC	0.143395	0.222382	5.64926e-08
NK Cell Functions	0.00156591	0.259817	5.37755e-10
Pathogen Response	0.00293282	0.63781	2.41498e-12
Senescence	0.000298941	0.57653	9.97576e-12
T-Cell Functions	0.00361671	0.395266	3.42436e-11
TLR	0.00845357	0.57785	0.000349708
TNF Superfamily	0.000172629	0.184749	3.38318e-15
Transporter Functions	0.00595144	0.68547	8.55806e-12

## Sheet: Pathway_posthoc
	PRE	PRE	PRE	PRE	PRE	PRE	COL	COL	COL	COL	COL	COL	REC	REC	REC	REC	REC	REC
Pathway	AIN/CON vs AIN/CP	AIN/CON vs TWD/CON	AIN/CON vs TWD/CP	AIN/CP vs TWD/CON	AIN/CP vs TWD/CP	TWD/CON vs TWD/CP	AIN/CON vs AIN/CP	AIN/CON vs TWD/CON	AIN/CON vs TWD/CP	AIN/CP vs TWD/CON	AIN/CP vs TWD/CP	TWD/CON vs TWD/CP	AIN/CON vs AIN/CP	AIN/CON vs TWD/CON	AIN/CON vs TWD/CP	AIN/CP vs TWD/CON	AIN/CP vs TWD/CP	TWD/CON vs TWD/CP
Adaptive	0.6827	0.9996	0.9995	0.7812	0.5814	0.9967	0.9819	0.3637	0.4404	0.5123	0.6118	0.9948	0.9251	0.2225	0.4892	0.6184	0.8978	0.923
Adhesion	0.7961	0.8302	0.9995	1	0.8303	0.8616	0.9962	0.1996	0.3004	0.2345	0.3546	0.9796	0.7189	0.0914	0.6064	0.5953	1	0.5102
Antigen Processing	0.801	0.9545	0.6487	0.5242	0.1668	0.9398	0.9535	0.3099	0.9993	0.5258	0.9022	0.223	0.954	0.8149	0.9742	0.9928	0.7929	0.5334
Apoptosis	0.7055	0.9779	0.9931	0.9306	0.5081	0.9089	0.8973	0.1285	0.3117	0.3111	0.6502	0.8968	0.7771	0.1411	0.3745	0.6699	0.9473	0.8965
B-Cell Functions	0.8956	0.9872	0.8328	0.7517	0.3945	0.9689	0.7869	0.0981	0.6068	0.3447	0.9865	0.5103	0.9792	0.676	0.9955	0.9188	0.9244	0.4943
Basic Cell Functions	0.9416	0.012	0.2954	0.003	0.0947	0.2374	0.8968	0.8869	0.0056	0.4874	0.0142	0.0014	0.9974	0.3797	0.8454	0.5619	0.9446	0.8058
Cancer Progression	0.8458	0.9355	0.9667	0.9985	0.9815	0.998	0.9988	0.1961	0.4354	0.2065	0.4691	0.9039	0.6725	0.0858	0.5852	0.625	1	0.5099
CD molecules	0.7981	0.9997	0.9278	0.8707	0.4066	0.9081	0.9674	0.126	0.473	0.2143	0.7018	0.7345	0.8996	0.2355	0.849	0.683	1	0.597
Cell Cycle	0.9859	0.8026	0.973	0.9241	0.9997	0.9482	0.9966	0.5688	0.2255	0.6504	0.2619	0.9178	0.645	0.0813	0.5647	0.6371	1	0.5122
Chemokines & Receptors	0.7653	0.975	0.9981	0.962	0.6336	0.9327	0.9855	0.2518	0.4828	0.3532	0.6431	0.9326	0.942	0.2179	0.708	0.577	0.9767	0.7312
Complement Pathway	0.8487	0.9874	0.9936	0.9744	0.9376	0.9997	0.9727	0.1599	0.4434	0.2584	0.651	0.8413	0.9158	0.2353	0.9735	0.6555	0.9916	0.3727
Cytokines & Receptors	0.8067	0.9997	0.9496	0.7878	0.459	0.9762	0.9684	0.1918	0.398	0.3168	0.611	0.9238	0.9109	0.2124	0.678	0.6276	0.9845	0.7519
Dendritic Cell Functions	0.5506	0.9102	0.9988	0.9392	0.6052	0.9462	0.9985	0.3412	0.9054	0.237	0.8139	0.6603	0.756	0.1885	0.6765	0.7857	1	0.7076
Humoral	0.6101	0.9847	0.9986	0.8532	0.4775	0.9552	0.7927	0.1177	0.2281	0.3934	0.6606	0.948	0.9835	0.552	0.999	0.8243	0.9574	0.4259
Inflammation	0.8511	0.9994	0.9977	0.8163	0.7297	0.9999	0.9731	0.221	0.4528	0.3491	0.6604	0.921	0.9329	0.2316	0.6071	0.6176	0.9499	0.8482
Innate	0.8674	0.909	0.889	0.5095	0.4271	1	0.9893	0.2123	0.6033	0.2856	0.7493	0.7953	0.8355	0.2	0.7224	0.7162	0.9997	0.682
Interferon	0.9128	0.0458	0.3735	0.0104	0.1094	0.4916	0.958	0.3934	0.5732	0.6242	0.2655	0.04	0.8794	0.2042	0.6071	0.6639	0.9811	0.8055
Interleukins	0.7421	0.8489	0.5898	0.3092	0.114	0.9841	0.9784	0.115	0.4885	0.1779	0.681	0.6864	0.9414	0.2495	0.7964	0.627	0.994	0.6881
Leukocyte Functions	0.9865	0.9937	0.6866	0.9358	0.4481	0.8642	0.9964	0.2059	0.5725	0.2404	0.6591	0.8115	0.8926	0.234	0.5898	0.6917	0.9708	0.8654
Macrophage Functions	0.9999	0.9989	0.9955	0.9962	0.9884	0.9999	0.9998	0.2464	0.5604	0.2355	0.5606	0.878	0.7872	0.0668	0.4297	0.4285	0.9662	0.5915
MHC	0.7643	0.9755	0.6803	0.5484	0.1622	0.9225	0.9581	0.2981	0.9988	0.4983	0.9004	0.2055	0.9606	0.8445	0.9409	0.9947	0.7367	0.4832
NK Cell Functions	0.5397	0.9931	0.9855	0.4299	0.3129	1	0.8905	0.7752	0.8724	0.3497	0.4319	0.9941	0.9345	0.0924	0.4732	0.3341	0.8745	0.6576
Pathogen Response	0.4313	0.9986	0.9962	0.5805	0.2835	0.9825	0.9962	0.3005	0.5257	0.3543	0.6118	0.9476	0.9863	0.3662	0.584	0.6357	0.8371	0.9731
Senescence	0.6863	0.9976	0.7905	0.8302	0.1801	0.7142	0.9827	0.0817	0.2143	0.1203	0.3158	0.8878	0.7615	0.0708	0.6151	0.4718	0.9995	0.4164
T-Cell Functions	0.7452	0.9626	0.7486	0.4892	0.1882	0.9697	0.9737	0.1669	0.7788	0.267	0.9423	0.5284	0.9368	0.3328	0.8089	0.7439	0.9963	0.7927
TLR	0.9687	0.9981	0.9877	0.9299	0.8474	0.9993	0.8896	0.8222	0.8514	0.3959	0.4042	0.9995	0.9702	0.4697	0.3456	0.3032	0.2185	0.9936
TNF Superfamily	0.5958	0.77	0.6692	0.1655	0.0914	0.9999	0.9922	0.0633	0.6561	0.0795	0.7824	0.3316	0.9919	0.2351	0.6442	0.4383	0.854	0.8212
Transporter Functions	0.7607	0.9936	0.9969	0.9135	0.6079	0.9663	0.9919	0.2677	0.4071	0.3442	0.5169	0.9761	0.8175	0.1945	0.6771	0.7289	0.9993	0.7192
