# Supplementary material for: Cocoa Polyphenols Alter the Fecal Microbiome Without Mitigating Colitis in Mice Fed Healthy or Western Basal Diets
Source: Nutrients. 2025 Jul 29;17(15):2482. doi: 10.3390/nu17152482 (PMC12348170; doi:10.3390/nu17152482)
Supplement: Supplementary file 1 [file nutrients-17-02482-s001.zip › File S2. Benninghoff_project_Q1_microbiome count data.xlsx]

## Sheet: Counts
ID	Kingdom	Phylum	Class	Order	Family	Genus	Species	Q1	Q10	Q101	Q102	Q103	Q104	Q105	Q106	Q107	Q108	Q109	Q11	Q110	Q111	Q112	Q113	Q114	Q115	Q116	Q117	Q118	Q119	Q12	Q120	Q121	Q122	Q123	Q124	Q125	Q126	Q127	Q128	Q129	Q13	Q130	Q131	Q132	Q133	Q134	Q135	Q136	Q137
Time point								Colitis	Colitis	Recovery	Colitis	Pre-DSS	Recovery	Pre-DSS	Pre-DSS	Colitis	Pre-DSS	Colitis	Pre-DSS	Colitis	Colitis	Pre-DSS	Recovery	Recovery	Recovery	Pre-DSS	Pre-DSS	Recovery	Pre-DSS	Recovery	Recovery	Pre-DSS	Pre-DSS	Pre-DSS	Pre-DSS	Colitis	Pre-DSS	Colitis	Colitis	Recovery	Pre-DSS	Pre-DSS	Colitis	Colitis	Pre-DSS	Pre-DSS	Colitis	Recovery	Pre-DSS
Diet								TWD	AIN	AIN	TWD	TWD	TWD	TWD	TWD	TWD	AIN	TWD	AIN	AIN	AIN	AIN	TWD	AIN	TWD	TWD	TWD	AIN	AIN	AIN	TWD	TWD	TWD	TWD	AIN	AIN	TWD	TWD	AIN	AIN	TWD	TWD	TWD	TWD	AIN	AIN	AIN	AIN	TWD
Supplement								CP	CON	CON	CP	CP	CON	CP	CON	CP	CON	CP	CON	CP	CP	CON	CON	CP	CP	CON	CON	CON	CP	CP	CON	CON	CON	CON	CP	CON	CON	CON	CP	CON	CP	CP	CP	CP	CP	CP	CON	CP	CON
96bfbc02368608ac46fc343799f80b4b	Bacteria	Bacteroidota	Bacteroidia	Bacteroidales	Bacteroidaceae	Bacteroides		7155	6307	3144	3372	1483	4915	1069	208	3073	3753	7812	3881	4825	5237	641	3882	2073	2652	1201	1361	1633	1704	4808	5538	1138	846	849	762	3088	755	3263	5160	6063	8508	2742	5469	5211	3411	2415	2639	1990	839
cd11324280f8ec8e40c1994bbe920e44	Bacteria	Firmicutes	Clostridia	Clostridiales	Clostridiaceae	Clostridium_sensu_stricto_1		725	1704	1347	1211	5923	4387	8308	3596	86	2083	894	4472	1657	1970	613	638	1508	4646	7427	12406	371	21	1177	236	4416	5965	2987	1526	77	7174	6872	1624	64	3287	6482	429	6425	3786	1551	1109	425	5417
06feaef6afb0ca9f5abfd6df97e7e69c	Bacteria	Verrucomicrobiota	Verrucomicrobiae	Verrucomicrobiales	Akkermansiaceae	Akkermansia		2402	1093	1546	1940	2145	3042	2142	597	8	3253	671	4165	2527	944	1127	2602	2066	2509	1712	4919	2195	2152	6673	4098	2326	1846	1657	1236	1439	1992	5298	4649	3277	5265	3308	3312	3546	2110	3745	2178	2156	2239
8324d42e10c1b0bb6278657b93a20456	Bacteria	Firmicutes	Clostridia	Peptostreptococcales-Tissierellales	Peptostreptococcaceae	Romboutsia		5785	2870	1051	1463	25	1140	19	392	1984	1915	7039	2012	2063	1626	1219	761	704	570	1586	2051	229	967	1722	2714	959	775	594	489	3319	1015	3574	1449	788	6783	532	2220	1654	342	2478	4231	83	2821
999c46b25c4d6d7ca9a3bb91b68ea967	Bacteria	Proteobacteria	Gammaproteobacteria	Burkholderiales	Sutterellaceae	Parasutterella	uncultured_organism	5800	4031	640	2711	504	431	568	270	1557	707	4058	1135	2561	1483	298	951	258	1023	419	597	973	245	2200	3071	593	510	361	278	2218	569	4034	2209	3100	3048	425	2938	2297	257	536	4482	370	469
2ebdf9cc8ba1d1ebd6399074aca39fe3	Bacteria	Firmicutes	Bacilli	Lactobacillales	Lactobacillaceae	Lactobacillus		602	170	1866	207	42	683	115	2986	427	224	439	839	1848	1982	134	2186	2522	466	2807	137	2104	2093	1495	3845	117	270	29	169	1603	814	1064	64	254	262	384	5651	42	411	1782	1488	1127	458
24675c99d569011723d1ec892bdc51a1	Bacteria	Firmicutes	Bacilli	Erysipelotrichales	Erysipelatoclostridiaceae	Erysipelatoclostridium		1900	1708	561	622	109	1030	91	28	0	332	1890	238	1914	683	0	570	375	474	137	419	675	80	1136	3257	163	52	53	54	2566	92	3053	4	674	1680	89	758	2170	94	141	3449	0	177
c7ee679c8992c9969bad14ad96a549ca	Bacteria	Actinobacteriota	Coriobacteriia	Coriobacteriales	Atopobiaceae	Coriobacteriaceae_UCG-002	uncultured_bacterium	4767	509	3235	924	0	2612	7	5224	334	4	16	0	0	0	0	2113	0	1930	0	0	3229	0	7099	8119	10	13	252	8	4034	7	25	2173	5165	918	0	9	3	9	11	0	1887	0
167ff2d59e9847b5aadf2c206454fae9	Bacteria	Firmicutes	Bacilli	Erysipelotrichales	Erysipelotrichaceae	Turicibacter		155	703	18	52	0	85	0	1279	28	0	414	0	236	688	332	13	964	196	1241	3108	12	0	37	37	1455	7	1898	0	149	1255	6403	183	149	773	0	6	165	6	0	1364	0	96
d22af6f53c258e0e081fed3ecb2c2a65	Bacteria	Firmicutes	Bacilli	Lactobacillales	Streptococcaceae	Lactococcus		639	171	129	45	284	362	443	684	253	766	957	1969	128	141	516	246	306	74	359	1508	64	820	509	571	439	365	306	185	503	397	1011	27	103	466	418	327	66	420	835	640	66	712
24695ad7060dc87b2a689e55022eeb10	Bacteria	Firmicutes	Clostridia	Clostridiales	Clostridiaceae	Clostridium_sensu_stricto_1		203	0	0	0	0	1200	0	0	0	0	270	1209	0	0	0	150	0	0	2042	3426	0	0	0	56	1215	0	0	0	0	0	0	0	0	934	1920	0	0	0	438	276	74	0
667b5b856eb54c973f7fe3ae2432a3e5	Bacteria	Bacteroidota	Bacteroidia	Bacteroidales	Muribaculaceae	Muribaculaceae	uncultured_bacterium	135	0	133	60	306	1294	230	413	0	1823	0	711	229	148	123	1032	340	197	275	472	197	308	627	1828	1309	283	964	237	113	326	300	225	0	288	228	0	936	357	377	63	203	204
b972338b423220e39c942f46f55a5442	Bacteria	Actinobacteriota	Actinobacteria	Bifidobacteriales	Bifidobacteriaceae	Bifidobacterium		0	5	538	0	0	3846	0	0	642	0	0	0	0	0	0	2124	3	1775	0	0	1118	0	1200	4403	10	5	0	4	0	6	0	6	0	0	0	848	0	5	2	0	6	2
75a228b7439b4e0ae3295dfaabcb9f82	Bacteria	Bacteroidota	Bacteroidia	Bacteroidales	Rikenellaceae	Alistipes	uncultured_bacterium	0	2	576	0	0	143	447	106	0	702	4	1045	382	177	113	0	264	57	0	579	120	1337	219	0	426	0	0	4	0	3	0	5	0	23	0	0	53	732	1421	725	7	0
8cc77a06ee3a7b9e49682ccdf39d3935	Bacteria	Bacteroidota	Bacteroidia	Bacteroidales	Muribaculaceae	Muribaculaceae		74	0	0	242	626	16	2623	0	0	0	0	36	174	132	231	0	150	0	0	0	0	240	0	0	0	0	690	0	0	0	0	275	0	236	912	11	0	568	398	155	0	490
c57fd1bd4cb9d2e611a0184c905b7cd8	Bacteria	Firmicutes	Clostridia	Peptostreptococcales-Tissierellales	Peptostreptococcaceae	Romboutsia		978	639	264	236	0	182	0	51	228	411	1370	363	338	249	295	141	129	131	277	306	42	150	297	378	158	106	59	106	764	185	599	231	214	1123	93	381	305	75	435	722	0	606
8b80436b8755a34aa0d98b85b7f560f9	Bacteria	Firmicutes	Clostridia	Clostridia_vadinBB60_group	Clostridia_vadinBB60_group	Clostridia_vadinBB60_group	unidentified	169	0	64	97	259	50	65	20	0	601	0	328	77	27	181	112	418	192	216	211	95	550	670	27	525	324	251	199	42	240	434	136	0	1404	272	0	1321	169	562	67	119	53
f2b133b43b1eb1859e249d7e02d13f90	Bacteria	Firmicutes	Clostridia	Lachnospirales	Lachnospiraceae	A2		18	0	0	0	157	52	413	50	0	302	0	585	10	6	190	0	79	13	115	498	86	422	411	0	314	173	145	241	0	113	0	0	0	0	248	0	66	584	819	16	42	191
819c85939e7bcf520934b17a15639a89	Bacteria	Firmicutes	Clostridia	Lachnospirales	Lachnospiraceae			57	99	211	54	0	149	13	127	0	297	41	0	151	175	63	175	211	0	123	492	7	469	509	195	167	243	134	227	226	79	69	104	85	55	57	0	106	322	410	488	83	150
4f967ee5848b6b5f0f79abeb66039c08	Bacteria	Firmicutes	Clostridia	Clostridiales	Clostridiaceae	Clostridium_sensu_stricto_1		120	0	0	0	0	598	0	0	0	0	136	629	0	0	0	81	0	0	944	1716	0	0	0	0	522	0	0	0	0	0	0	0	0	444	921	0	0	0	196	157	0	0
909ac648bd6b8f42e88d586bb4627b43	Bacteria	Firmicutes	Clostridia	Clostridiales	Clostridiaceae	Clostridium_sensu_stricto_1		0	194	160	134	675	0	988	396	0	210	0	0	201	249	0	0	180	535	0	0	0	0	126	0	0	651	375	142	0	857	788	205	0	0	0	0	779	429	0	0	0	635
e68e61c0b119471cff3fb38fb4ba37f4	Bacteria	Firmicutes	Clostridia	Lachnospirales	Lachnospiraceae	Blautia	Lachnospiraceae_bacterium	212	125	672	179	23	685	0	0	80	171	193	0	326	276	0	393	197	0	0	112	171	0	362	236	19	0	44	202	333	144	526	0	54	439	0	116	724	767	0	334	26	56
1c383428c0b26fbb7f9f63beac65c595	Bacteria	Firmicutes	Bacilli	Lactobacillales	Enterococcaceae	Enterococcus		323	779	0	202	0	10	0	0	527	7	820	32	187	39	0	0	0	0	0	0	0	0	0	15	0	0	0	0	129	0	19	0	0	370	0	961	71	13	0	778	0	6
28157d68a26cee5ecedefd0ac6fd236f	Bacteria	Firmicutes	Clostridia	Clostridiales	Clostridiaceae	Clostridium_sensu_stricto_1		105	0	0	0	0	479	0	0	0	0	118	497	0	0	0	70	0	0	825	1319	0	0	0	0	542	0	0	0	0	0	0	0	0	372	772	0	0	0	195	112	0	0
f34965db1b33355f082e83e70ee5ffc2	Bacteria	Bacteroidota	Bacteroidia	Bacteroidales	Muribaculaceae	Muribaculaceae	uncultured_bacterium	42	0	0	17	229	8	352	0	0	62	0	232	25	18	203	74	217	74	158	283	26	251	0	0	137	140	58	161	28	199	46	83	0	0	315	0	229	504	732	0	46	72
316d58a926cc6d0d7449c40a7341b693	Bacteria	Firmicutes	Clostridia	Clostridiales	Clostridiaceae	Clostridium_sensu_stricto_1		0	185	152	104	517	0	636	276	0	191	0	0	147	214	0	0	133	362	0	0	0	0	109	0	0	506	229	159	0	572	576	147	0	0	0	0	488	314	0	0	0	431
569760eb420f873a6a9cba40194dc3df	Bacteria	Firmicutes	Clostridia	Lachnospirales	Lachnospiraceae	Roseburia	uncultured_bacterium	0	0	0	0	85	0	110	130	0	190	0	321	0	0	198	0	0	0	104	577	0	138	0	0	254	172	203	132	0	236	0	0	0	0	195	0	0	305	351	0	0	288
d20648c00c47742f89c996e7987ddd53	Bacteria	Firmicutes	Clostridia	Oscillospirales	Oscillospiraceae	Colidextribacter		121	84	40	62	91	86	129	65	16	110	61	134	58	145	53	22	48	28	52	176	0	109	139	208	119	116	93	110	114	112	65	67	44	66	134	27	389	167	190	184	0	154
ef76c9508446d7d6b0fa1e0da7c530e0	Bacteria	Firmicutes	Clostridia	Lachnospirales	Lachnospiraceae	GCA-900066575	uncultured_bacterium	256	42	107	58	37	82	40	29	39	110	43	318	44	98	29	31	78	41	17	205	0	290	80	33	87	39	72	110	211	50	73	0	23	0	55	0	137	193	246	128	44	72
30d58edd1e082dd56a882c9cd6e9f244	Bacteria	Firmicutes	Clostridia	Lachnospirales	Lachnospiraceae	Lachnoclostridium		87	173	198	107	0	113	0	0	81	29	184	0	157	117	0	81	55	80	0	27	54	21	82	367	0	0	57	0	455	12	317	148	55	160	0	136	50	0	0	219	37	0
60ff2668367138f697da4808f89b9ae3	Bacteria	Firmicutes	Bacilli	Acholeplasmatales	Acholeplasmataceae	Anaeroplasma	uncultured_bacterium	0	0	4	5	0	8	182	13	0	29	0	712	0	8	182	12	171	0	5	0	0	118	290	3	8	304	28	148	0	47	102	2	0	22	0	0	34	23	447	164	5	0
0de18285f970e83e8ab0fd76028396e4	Bacteria	Firmicutes	Clostridia	Oscillospirales	Oscillospiraceae	uncultured		40	32	33	16	29	141	62	53	0	133	25	149	45	45	75	65	39	32	68	176	25	203	150	54	113	85	119	87	23	86	63	23	13	123	92	13	184	233	236	243	11	170
dc64945ce278b61881d791009313bea5	Bacteria	Firmicutes	Clostridia	Oscillospirales	Oscillospiraceae	UCG-005	unidentified	83	0	41	71	106	88	118	56	0	81	0	83	88	33	42	73	62	80	120	296	46	52	301	38	121	54	92	55	35	122	114	14	0	161	137	0	278	116	185	44	0	132
e5e1a6e05f0fcb5c38b233538e48ff90	Bacteria	Firmicutes	Clostridia	Peptostreptococcales-Tissierellales	Peptostreptococcaceae	Romboutsia		442	0	0	77	0	70	0	26	147	58	298	149	139	114	0	45	53	0	86	144	17	66	110	131	74	55	44	0	0	70	253	103	0	484	31	147	107	0	109	264	0	0
6bc674c1da2efd7a39c1dcb7e4eb7ce3	Bacteria	Firmicutes	Clostridia	Peptostreptococcales-Tissierellales	Peptostreptococcaceae	Paraclostridium		0	0	0	0	0	0	0	0	0	0	0	0	0	0	0	0	0	0	0	0	0	0	0	0	0	8	0	0	0	0	0	10	0	0	0	734	0	0	0	0	0	0
4940db98131cb44665bd5b96dc74435b	Bacteria	Bacteroidota	Bacteroidia	Bacteroidales	Muribaculaceae	Muribaculaceae	uncultured_bacterium	0	0	0	0	0	0	0	0	0	910	0	0	0	0	0	0	0	0	0	0	324	0	0	0	0	0	0	0	0	0	0	0	0	0	0	0	0	0	0	74	0	0
96482933099ccd2dad684b84a09a3c1a	Bacteria	Firmicutes	Clostridia	Peptostreptococcales-Tissierellales	Peptostreptococcaceae	Paeniclostridium		0	0	0	0	0	0	0	0	0	0	0	0	0	0	0	0	0	0	0	0	0	0	43	0	0	0	0	0	0	0	0	0	3008	0	0	0	0	0	0	0	0	0
a533e465598b7ed30131ed263288fcbb	Bacteria	Bacteroidota	Bacteroidia	Bacteroidales	Muribaculaceae	Muribaculaceae	uncultured_bacterium	42	8	0	24	83	40	111	106	0	0	16	161	30	19	114	0	139	105	0	0	0	236	0	87	185	142	97	129	0	127	97	27	0	0	103	10	123	211	328	27	0	90
901983bc48675612dc3da170b36ead05	Bacteria	Firmicutes	Clostridia	Lachnospirales	Lachnospiraceae	Lachnospiraceae_NK4A136_group		0	0	0	0	142	0	160	0	0	0	0	0	0	0	15	0	45	0	47	462	0	177	0	0	119	92	41	128	0	84	0	0	0	0	130	0	124	368	358	0	0	39
8cec0d98c66a7acbb6d4cc2193c076c7	Bacteria	Firmicutes	Clostridia	Lachnospirales	Lachnospiraceae	Blautia	Lachnospiraceae_bacterium	0	0	0	0	43	0	50	134	0	44	0	322	0	0	147	0	0	0	148	216	0	15	0	0	280	118	132	18	0	156	0	22	0	0	76	0	16	22	268	0	0	225
870ef482d9abe4763e9bbbc41a10d9c0	Bacteria	Firmicutes	Clostridia	Lachnospirales	Lachnospiraceae	Tuzzerella		49	0	36	11	29	75	36	34	0	74	0	45	33	12	22	50	43	40	46	109	33	78	190	126	51	52	69	34	39	53	67	97	25	111	81	0	492	110	149	96	38	77
1d22656867138ef05caa09f901f3c912	Bacteria	Firmicutes	Clostridia	Lachnospirales	Lachnospiraceae	uncultured	unidentified	10	61	24	16	125	149	87	0	0	215	99	0	24	212	0	105	36	0	55	44	35	41	158	0	189	18	322	60	0	9	0	28	34	45	91	0	0	239	0	125	84	0
6c87327063a43b099ae73fcf34983690	Bacteria	Firmicutes	Clostridia	Oscillospirales	Oscillospiraceae	Intestinimonas	uncultured_bacterium	117	165	82	53	20	40	21	0	96	42	78	58	74	77	29	40	23	49	22	89	30	40	25	97	38	25	0	23	149	27	39	38	51	38	14	56	54	28	56	101	20	24
6742d65b41fbb9607c167327852aef9e	Bacteria	Firmicutes	Clostridia	Oscillospirales	Eubacterium_coprostanoligenes_group	Eubacterium_coprostanoligenes_group		5	0	0	0	96	0	162	51	0	8	0	0	0	7	37	0	0	0	95	308	2	0	0	0	133	315	272	34	0	326	21	35	0	41	220	0	93	0	194	3	0	477
c0ec3440eb5da148525b9dd15e1f3b4d	Bacteria	Firmicutes	Clostridia	Lachnospirales	Lachnospiraceae	Lachnospiraceae_NK4A136_group		0	0	0	0	161	6	109	0	0	150	0	0	0	0	39	0	10	0	61	509	0	124	77	0	151	260	305	172	0	226	0	0	0	0	112	0	51	0	16	0	0	144
897602b3a9ff45006af9f7ebdbc69617	Bacteria	Firmicutes	Clostridia	Lachnospirales	Lachnospiraceae	Lachnospiraceae_NK4A136_group		21	36	32	30	26	52	76	20	0	141	13	95	40	64	24	17	0	58	32	87	27	102	130	85	59	26	60	62	29	31	14	23	7	0	60	10	99	123	136	22	23	34
5054953e986ecaf39ff4611901721e0d	Bacteria	Firmicutes	Clostridia	Oscillospirales	Oscillospiraceae	Colidextribacter		71	0	65	10	26	41	33	0	31	35	22	0	129	27	16	40	55	39	29	37	23	96	146	71	25	31	15	0	47	40	70	41	0	96	43	21	222	189	131	278	17	27
4773fa425fe535d4ef37ed8da65329f4	Bacteria	Firmicutes	Clostridia	Oscillospirales	Oscillospiraceae	Oscillibacter	Oscillibacter_sp.	42	16	22	33	26	17	0	12	0	76	100	69	124	66	19	0	29	10	39	70	0	47	33	141	54	45	55	40	22	60	31	77	0	79	20	14	903	75	134	288	0	59
4712e04c592753f75165a4b3c4520bb4	Bacteria	Firmicutes	Clostridia	Peptostreptococcales-Tissierellales	Anaerovoracaceae	Eubacterium_nodatum_group	uncultured_organism	373	5	126	181	19	23	27	8	0	11	2	27	315	114	21	9	20	22	44	40	0	15	28	23	14	17	15	0	184	44	275	273	10	276	38	18	201	14	18	13	11	13
53339ce3b7315dea3e93b3db0faaf469	Bacteria	Bacteroidota	Bacteroidia	Bacteroidales	Muribaculaceae	Muribaculaceae		0	0	0	0	0	0	0	0	0	0	0	0	51	47	0	0	196	375	0	569	0	43	0	0	0	0	0	0	0	0	0	0	0	0	0	177	0	297	270	234	0	0
5639c910fdf2640845faa17d763114ed	Bacteria	Firmicutes	Clostridia	Lachnospirales	Lachnospiraceae	uncultured	uncultured_bacterium	0	62	59	0	46	60	43	42	0	46	54	122	0	211	42	0	27	18	0	127	37	84	0	79	65	51	135	31	0	63	59	0	0	59	55	49	37	124	151	222	0	74
1f88fa7108911cc860a6300ba6560590	Bacteria	Firmicutes	Clostridia	Oscillospirales	Oscillospiraceae	Colidextribacter	uncultured_bacterium	63	0	0	0	66	0	98	0	0	0	82	0	80	62	0	0	97	86	0	0	0	126	168	0	0	0	0	61	0	0	0	39	0	0	154	0	150	243	281	0	44	0
176668c77d4db00f7534a460586ced98	Bacteria	Bacteroidota	Bacteroidia	Bacteroidales	Muribaculaceae	Muribaculaceae	uncultured_bacterium	48	0	0	0	45	0	39	0	0	242	0	0	50	0	0	0	0	56	59	136	65	0	59	0	295	0	0	0	0	29	0	73	0	57	46	0	150	0	71	31	60	0
cf7a571df163ef0b707bc72ab5b93cfd	Bacteria	Firmicutes	Clostridia	Oscillospirales	Oscillospiraceae	uncultured		13	13	72	16	49	62	37	0	10	52	50	15	55	192	12	20	10	29	24	36	18	52	44	72	45	20	12	27	11	27	18	13	29	29	55	36	281	58	68	149	16	58
af248f586e95a2edac78cc21b696ab1f	Bacteria	Firmicutes	Clostridia	Clostridiales	Clostridiaceae	Clostridium_sensu_stricto_1	Clostridium_perfringens	0	0	0	0	0	0	0	0	0	0	0	0	2709	0	0	160	0	0	0	0	8	0	10	641	0	0	0	0	0	0	0	0	1983	0	0	0	0	0	0	0	0	0
050486f9cf59557d7b9c5b183dfec040	Bacteria	Firmicutes	Clostridia	Lachnospirales	Lachnospiraceae	Lachnospiraceae_NK4A136_group		0	0	0	0	194	0	228	23	0	0	0	23	0	0	0	0	0	0	53	83	0	41	0	0	58	84	156	22	0	166	17	12	0	5	18	0	121	126	121	0	31	0
3ee2e58bec7ee83fa91d7fedcc89de72	Bacteria	Firmicutes	Clostridia	Oscillospirales	Oscillospiraceae	uncultured	unidentified	47	90	0	0	0	79	0	45	0	86	33	63	60	63	22	23	0	0	32	165	0	36	22	18	80	66	81	26	52	37	34	0	0	42	0	0	0	48	34	55	0	79
a72af1ad4b43046ce04f1b85477238df	Bacteria	Firmicutes	Clostridia	Lachnospirales	Lachnospiraceae			6	14	0	0	35	0	20	40	65	71	98	33	98	94	28	37	0	0	36	134	0	80	0	16	147	47	0	62	29	61	65	0	0	0	79	34	26	97	127	53	0	78
fd0c406d067e96e76c29cc228efc9168	Bacteria	Firmicutes	Clostridia	Lachnospirales	Lachnospiraceae	Lachnospiraceae_NK4A136_group		12	34	21	0	15	37	96	41	34	25	0	46	0	38	57	39	32	40	0	105	20	14	71	14	25	68	9	30	0	47	0	4	0	8	18	8	42	64	103	11	18	17
d7cb56971afe5fc1996cab0a3bc77968	Bacteria	Firmicutes	Clostridia	Oscillospirales	Oscillospiraceae			11	0	0	0	27	32	37	0	0	56	0	73	23	0	25	0	20	0	0	105	0	56	37	24	49	39	41	52	0	27	13	25	0	19	81	0	64	64	112	0	13	60
d2a8f90a859e4c49d4763d7dd50bd3f5	Bacteria	Firmicutes	Clostridia	Oscillospirales	Oscillospiraceae	uncultured	Clostridium_sp.	0	210	0	33	0	0	0	20	0	32	36	28	58	148	21	0	0	0	44	64	0	0	0	116	34	67	33	0	44	72	75	0	0	58	0	0	43	0	44	163	0	76
9273b337cb9702d1fe1d5f4506f4f6d4	Bacteria	Firmicutes	Clostridia	Oscillospirales	Oscillospiraceae	Oscillibacter		0	0	23	0	0	56	32	19	0	22	12	44	28	48	0	27	41	32	23	131	13	87	64	48	19	35	40	0	44	43	72	58	14	22	0	0	0	0	37	85	15	16
4b40a93467ae4b834a0d538ac4a29443	Bacteria	Firmicutes	Clostridia	Lachnospirales	Lachnospiraceae	A2	uncultured_bacterium	0	0	0	0	21	0	12	0	0	112	0	32	0	0	20	0	0	0	0	40	0	47	35	0	93	45	83	68	0	47	0	0	0	0	18	0	0	148	86	0	0	15
f1a907dae1136cf1f9e3b549951edb7f	Bacteria	Firmicutes	Clostridia	Lachnospirales	Lachnospiraceae			11	0	25	0	14	28	15	10	0	60	0	119	0	0	34	9	37	18	43	132	17	43	54	71	98	52	77	26	0	76	11	0	0	0	45	0	23	60	81	0	0	111
c201d182e92a56d8d1dad20d3cd26463	Bacteria	Firmicutes	Clostridia	Lachnospirales	Lachnospiraceae			0	0	0	0	43	0	16	17	0	57	0	97	0	0	13	0	0	0	52	90	0	56	0	0	106	21	119	23	0	98	0	0	0	0	12	0	0	50	47	0	0	58
e55f477da1d1c5909de1fb00f447ef43	Bacteria	Firmicutes	Bacilli	Erysipelotrichales	Erysipelatoclostridiaceae	Erysipelatoclostridiaceae	uncultured_bacterium	39	0	33	9	19	43	5	5	0	49	0	86	22	0	40	19	0	81	48	92	13	10	16	204	11	21	23	6	30	20	0	40	0	0	12	0	20	0	53	0	15	49
e991e3b36146161f36c8854e7bae3604	Bacteria	Firmicutes	Clostridia	Oscillospirales	Oscillospiraceae			17	73	46	0	15	39	36	0	15	32	85	26	0	89	0	23	24	33	0	73	0	34	65	0	0	0	0	25	0	0	0	35	12	0	29	0	0	65	39	0	0	69
cd3adf688f0b8a4d5562cedb09a791b6	Bacteria	Firmicutes	Bacilli	RF39	RF39	RF39		0	0	0	26	43	15	40	0	0	32	0	6	4	0	8	25	0	0	38	0	0	31	67	0	17	0	0	13	0	18	21	15	0	80	38	0	30	72	44	0	22	16
f6849d7c7ee2df0439f496bae2f9fd3b	Bacteria	Firmicutes	Clostridia	Oscillospirales	Ruminococcaceae	uncultured		71	23	24	30	16	45	8	6	4	33	41	13	21	25	10	27	21	6	13	45	11	26	67	111	58	21	34	0	20	24	33	0	11	27	8	0	108	23	18	32	0	25
ae721ab8531a7a2cabf231f1b7a8bfcd	Bacteria	Firmicutes	Clostridia	Lachnospirales	Lachnospiraceae	Lachnospiraceae_NK4A136_group	Lachnospiraceae	0	0	0	0	76	0	0	0	0	10	0	100	0	0	0	0	0	0	36	7	0	135	0	0	56	0	71	16	0	12	0	0	0	0	85	0	0	14	174	0	0	122
f5eda03411bd80a6e1357dfcf2dc3656	Bacteria	Actinobacteriota	Coriobacteriia	Coriobacteriales	Eggerthellaceae	Parvibacter	uncultured_bacterium	12	5	0	8	37	0	35	9	0	13	69	29	35	50	11	0	35	14	26	54	0	45	19	18	27	21	28	15	0	34	124	11	0	16	52	67	25	35	47	0	7	35
8dc4d2b6fe0174711f4d2d72d60dab8b	Bacteria	Firmicutes	Clostridia	Lachnospirales	Lachnospiraceae	Lachnoclostridium		37	0	18	36	17	0	28	22	53	0	71	0	32	46	0	0	0	0	0	115	0	0	0	0	0	0	0	0	0	36	0	0	0	0	68	44	134	0	47	21	0	90
24d9a5c6081f537fc94671719f05d19e	Bacteria	Firmicutes	Clostridia	Lachnospirales	Lachnospiraceae	GCA-900066575	uncultured_bacterium	0	20	40	9	0	13	0	0	0	52	0	56	26	0	40	12	0	0	12	79	0	10	24	36	42	14	38	0	57	17	0	36	10	46	0	0	86	21	25	20	0	44
ce8b81dfb6d4f7c7ab41aaed3ed9c236	Bacteria	Firmicutes	Clostridia	Lachnospirales	Lachnospiraceae	uncultured	unidentified	14	0	0	7	11	32	24	9	0	31	0	45	7	31	18	8	6	0	12	50	0	29	28	17	54	39	36	41	0	30	7	4	0	0	22	8	39	95	61	0	9	79
615388da93ee2441680df1c8f22e2d3d	Bacteria	Firmicutes	Clostridia	Oscillospirales	Oscillospiraceae			47	22	36	24	19	16	0	19	0	0	0	50	0	0	0	19	0	0	15	67	0	40	41	42	30	33	29	19	20	42	0	0	0	28	44	0	78	50	74	0	0	50
b7c49c287c83245fb17d3900b8a5a61e	Bacteria	Firmicutes	Clostridia	Oscillospirales	Butyricicoccaceae	UCG-009		21	13	14	10	12	9	46	0	0	15	57	23	42	9	10	0	13	14	9	37	0	35	23	26	14	23	17	6	10	18	42	20	7	44	13	24	55	19	31	57	10	0
13bf07e4c1f7fbb978a4f4c88c129b92	Bacteria	Firmicutes	Clostridia	Lachnospirales	Lachnospiraceae	Lachnoclostridium	Clostridium_fusiformis	33	113	47	15	0	0	0	0	42	40	10	0	0	21	18	0	0	0	0	0	0	0	0	0	15	0	21	19	69	0	37	0	0	18	0	0	0	46	0	21	0	17
220d5d853db5f363ed97dcc45ae69451	Bacteria	Firmicutes	Clostridia	Peptococcales	Peptococcaceae	uncultured	uncultured_bacterium	19	10	16	24	10	36	22	5	0	16	5	32	24	9	11	14	19	15	9	33	11	16	54	28	6	24	10	9	21	19	10	24	5	41	20	3	75	39	44	28	8	11
3f9e888cd8b8f3c9e311b654af387333	Bacteria	Firmicutes	Clostridia	Lachnospirales	Lachnospiraceae			0	0	0	0	0	0	0	0	0	0	0	0	0	0	0	0	0	0	0	0	0	0	0	0	0	0	0	0	0	0	0	0	0	0	417	0	87	0	0	0	0	0
2e1cc19884ea4909147db3d53d5f1fba	Bacteria	Firmicutes	Bacilli	Erysipelotrichales	Erysipelatoclostridiaceae	Erysipelatoclostridium	Clostridium_cocleatum	0	0	0	0	0	0	0	0	0	0	0	0	0	0	0	0	0	0	0	0	0	0	0	0	0	0	0	0	0	0	0	0	0	0	0	0	0	0	0	0	0	0
d6c2eb4a2cf7275bee90b8b0b2eee48a	Bacteria	Firmicutes	Clostridia	Lachnospirales	Lachnospiraceae	Lachnospiraceae_NK4A136_group		0	0	0	0	42	0	66	0	0	0	0	0	0	0	0	0	18	0	0	167	0	59	0	0	43	0	0	0	0	22	0	0	0	0	0	0	39	130	136	0	0	17
e19cb6fb8f9cd098c4a4f148f8a8dcf4	Bacteria	Firmicutes	Clostridia	Oscillospirales	Ruminococcaceae	Incertae_Sedis	Clostridium_sp.	0	0	48	0	17	19	25	10	0	29	0	15	0	19	10	23	9	9	15	24	6	30	30	0	30	16	24	17	0	19	0	0	0	0	16	0	0	55	23	7	0	55
3b42fa17a75f6a0055506aa2d203c731	Bacteria	Firmicutes	Clostridia	Lachnospirales	Lachnospiraceae			31	0	0	10	20	0	34	0	0	50	27	0	0	0	12	15	25	0	24	29	0	37	59	0	28	21	0	20	0	0	0	19	0	0	0	25	60	35	62	32	13	37
17d0253904bb7f3d7d9296cb3fef1c38	Bacteria	Firmicutes	Clostridia	Lachnospirales	Lachnospiraceae	uncultured	Clostridium_sp.	41	91	8	21	0	20	3	0	7	0	15	6	28	38	0	35	14	12	9	4	9	12	45	67	0	0	0	0	24	13	39	12	0	51	0	8	113	20	0	82	11	0
0228c1cfcbac10c3df534fded4a2cffb	Bacteria	Firmicutes	Clostridia	Oscillospirales	Ruminococcaceae	uncultured	uncultured_bacterium	0	0	0	0	10	17	0	0	0	55	0	79	0	0	20	17	0	18	16	91	0	55	28	10	55	0	0	22	0	0	0	0	0	0	23	0	49	65	70	0	0	36
c4261bb1d670a169edb26bfc73b1c63e	Bacteria	Firmicutes	Clostridia	Lachnospirales	Lachnospiraceae	uncultured	uncultured_bacterium	24	26	0	0	0	71	0	0	32	47	0	0	45	0	0	52	0	0	41	0	0	0	42	0	86	0	53	0	47	0	0	20	13	0	0	0	37	0	0	0	13	36
e27cd351c403e3df0a2a209500f2aa8c	Bacteria	Bacteroidota	Bacteroidia	Bacteroidales	Muribaculaceae	Muribaculaceae	uncultured_bacterium	0	0	0	0	45	0	125	0	0	0	0	0	0	0	20	0	0	0	0	0	0	35	0	0	0	0	46	0	0	0	0	17	0	0	68	0	0	55	35	0	0	59
16e5eeb461b29867adb8c3938236ddfe	Bacteria	Firmicutes	Clostridia	Lachnospirales	Lachnospiraceae	uncultured	unidentified	0	0	23	0	0	11	24	0	0	24	0	29	0	0	5	0	10	0	6	25	8	26	62	0	10	12	10	0	0	10	0	0	0	0	26	0	0	42	77	5	9	7
b8542a56cf8200827b089fc71d9e905d	Bacteria	Bacteroidota	Bacteroidia	Bacteroidales	Muribaculaceae	Muribaculaceae	uncultured_bacterium	0	0	0	0	0	0	46	0	0	0	0	39	0	0	36	0	38	0	0	0	0	86	0	0	42	52	0	0	0	49	0	0	0	0	0	0	34	62	136	0	0	0
06818266430e564fe8672a35a463f43a	Bacteria	Firmicutes	Clostridia	Oscillospirales	Eubacterium_coprostanoligenes_group	Eubacterium_coprostanoligenes_group	gut_metagenome	0	0	0	0	111	0	125	0	0	0	0	0	0	0	0	0	0	0	0	0	0	0	0	0	0	0	0	0	0	47	0	0	0	0	110	0	0	11	0	0	0	0
61ad581336815c1191dc904879e19c7e	Bacteria	Firmicutes	Clostridia	Lachnospirales	Lachnospiraceae	Marvinbryantia	uncultured_bacterium	0	0	0	0	48	0	0	0	0	32	0	0	0	0	0	0	0	0	0	0	0	78	0	0	0	55	0	72	0	0	0	0	0	0	0	0	0	71	40	0	0	0
ca5556c5e2d9bec52e1eb7402679d9ee	Bacteria	Firmicutes	Clostridia	Oscillospirales	Oscillospiraceae	uncultured		0	0	7	11	0	23	0	11	14	23	18	16	7	13	10	19	13	0	0	41	12	28	17	12	35	0	18	16	0	13	10	12	0	0	17	0	24	28	54	49	7	13
c46ba6813ccf968e35146540f0cadbc8	Bacteria	Firmicutes	Clostridia	Lachnospirales	Lachnospiraceae	Acetatifactor	uncultured_organism	0	0	0	0	13	56	36	13	0	0	0	49	0	0	36	0	0	0	0	91	0	25	0	0	35	17	19	0	0	24	0	0	0	0	0	0	90	0	28	17	0	21
81ea93876230d63a461b93a8902df892	Bacteria	Firmicutes	Clostridia	Lachnospirales	Lachnospiraceae	Marvinbryantia	uncultured_bacterium	0	0	0	0	81	0	0	0	0	0	0	0	0	0	0	0	0	0	0	13	0	0	0	0	31	0	0	0	0	81	0	0	0	0	64	0	0	53	0	0	0	19
67365d07454a60008d2e3c77831534c2	Bacteria	Firmicutes	Clostridia	Oscillospirales	UCG-010	UCG-010		0	0	8	6	38	16	28	18	0	18	0	25	3	4	13	6	6	0	45	56	0	7	39	0	11	20	32	5	0	37	18	3	0	7	20	0	16	32	32	0	0	35
92350df1e487c834f029280dd0090eff	Bacteria	Firmicutes	Clostridia	Lachnospirales	Lachnospiraceae	ASF356		44	62	29	65	4	9	0	0	0	0	53	29	41	41	11	0	0	13	0	23	0	0	0	0	0	0	0	0	62	0	22	15	0	8	0	16	0	0	0	50	9	23
e296c17d0d439bd62e74b011228d0f57	Bacteria	Firmicutes	Clostridia	Lachnospirales	Lachnospiraceae	Lachnoclostridium	uncultured_bacterium	0	0	0	8	26	0	26	15	9	0	0	15	10	0	0	0	20	0	0	52	0	22	5	0	0	30	0	14	0	22	11	0	0	0	0	12	39	44	58	0	0	42
7a5c5386bbc4b3d89c2966501db7cc3e	Bacteria	Firmicutes	Clostridia	Oscillospirales	Ruminococcaceae	uncultured	uncultured_Clostridiales	0	0	0	0	0	17	0	14	0	28	0	0	0	0	0	20	0	0	0	44	10	40	68	0	29	11	33	8	15	0	24	7	0	23	0	0	88	36	38	0	0	22
a41c069320a3725fb0482c4f80952246	Bacteria	Firmicutes	Clostridia	Christensenellales	Christensenellaceae	uncultured	uncultured_bacterium	0	0	8	0	7	10	13	5	0	17	0	27	0	0	17	0	19	8	6	37	0	51	29	26	26	8	13	0	13	0	8	6	0	0	0	0	0	38	48	9	3	9
46c987b889bf8ac1173dd5465bdc8598	Bacteria	Firmicutes	Clostridia	Lachnospirales	Lachnospiraceae			63	0	25	16	0	0	0	0	0	0	0	40	9	5	0	5	0	64	0	5	0	35	0	284	0	0	0	0	0	0	0	0	33	0	0	0	6	20	0	0	0	0
579bb615552eeb4319d0fea9ab46db65	Bacteria	Bacteroidota	Bacteroidia	Bacteroidales	Muribaculaceae	Muribaculaceae	uncultured_bacterium	0	0	0	0	0	0	0	0	0	83	0	0	0	0	37	0	0	0	0	0	0	113	184	0	0	0	0	49	0	0	0	0	0	0	0	0	0	118	0	0	0	0
5d5351db8eb31b019bed1c84b84c80cb	Bacteria	Firmicutes	Clostridia	Lachnospirales	Lachnospiraceae			53	0	0	99	18	0	0	0	12	0	0	0	44	36	0	0	13	0	0	5	0	13	45	0	0	0	0	36	0	0	0	10	0	0	46	19	34	30	48	0	0	0
337fcf238a059cd85deecc1e33691b73	Bacteria	Firmicutes	Clostridia	Clostridia_vadinBB60_group	Clostridia_vadinBB60_group	Clostridia_vadinBB60_group	uncultured_bacterium	0	0	0	89	0	0	0	0	0	0	0	0	29	19	0	0	0	0	0	0	0	0	0	22	0	0	0	4	31	0	113	43	0	0	0	0	0	0	13	45	0	0
2fecc29c2136e243072ecf0390ed808c	Bacteria	Firmicutes	Clostridia	Oscillospirales	Ruminococcaceae	Incertae_Sedis	uncultured_bacterium	13	20	0	0	0	0	10	0	10	27	15	27	0	0	18	13	10	0	0	11	6	20	26	27	8	0	4	14	10	9	16	7	9	10	13	0	9	20	32	17	0	0
216e0d42a60b42a6b1b1af518bb12e08	Bacteria	Firmicutes	Clostridia	Lachnospirales	Lachnospiraceae	Lachnoclostridium	Dorea_sp.	22	18	19	0	0	0	0	0	0	0	0	31	0	0	0	0	0	15	0	12	15	17	33	28	0	0	0	0	54	0	0	17	20	11	16	0	0	21	47	0	14	0
2233487ca5b535e750a94c77d37d2a08	Bacteria	Firmicutes	Clostridia	Lachnospirales	Lachnospiraceae	uncultured		0	0	0	0	0	0	8	0	0	0	6	0	0	50	0	0	22	0	0	82	0	75	72	0	28	0	0	0	0	0	0	0	0	0	0	11	0	66	69	8	0	0
cf1145d88acbc6362e5aa57fad71b504	Bacteria	Firmicutes	Clostridia	Lachnospirales	Lachnospiraceae	uncultured	uncultured_bacterium	0	0	0	0	0	50	0	0	0	43	0	0	0	0	15	43	9	0	0	0	0	0	0	0	62	16	58	0	45	18	0	0	12	0	14	0	0	11	0	0	10	46
5da088f1231fa443e4c9679b53c11ec6	Bacteria	Firmicutes	Clostridia	Lachnospirales	Lachnospiraceae			0	0	0	0	0	0	0	0	0	0	79	0	0	81	0	0	0	0	0	43	0	77	0	0	0	0	34	0	0	66	0	0	0	6	0	36	0	0	98	59	0	0
9d2154478b0a7998f41cab95eed8698b	Bacteria	Bacteroidota	Bacteroidia	Bacteroidales	Muribaculaceae	Muribaculaceae	uncultured_bacterium	0	0	0	0	0	0	0	0	0	0	0	0	0	0	0	0	0	0	0	0	0	0	0	0	0	0	0	0	0	0	0	0	0	0	757	0	601	0	0	0	0	0
f0570998cb5067b05121cabdd5820411	Bacteria	Firmicutes	Clostridia	Monoglobales	Monoglobaceae	Monoglobus	uncultured_rumen	0	0	2	0	9	0	19	0	0	6	0	9	16	9	0	0	20	15	0	10	3	21	55	0	0	15	7	23	0	6	13	0	0	0	34	0	25	28	26	0	6	0
60a0884547feb3943327c27c1e5c90b4	Bacteria	Firmicutes	Clostridia	Lachnospirales	Lachnospiraceae	Lachnoclostridium	Clostridium_scindens	0	0	0	0	32	0	34	0	0	0	0	0	0	0	0	0	0	0	0	67	0	0	0	0	44	0	0	0	0	22	0	0	0	0	27	0	38	23	43	0	0	0
baa7571891f4b7aae36490a3e40525e7	Bacteria	Firmicutes	Clostridia	Lachnospirales	Lachnospiraceae			0	7	0	0	0	0	25	6	0	0	0	34	0	0	9	0	5	0	7	22	0	22	0	0	13	9	0	15	0	9	0	0	0	0	13	0	17	36	42	0	0	17
4a82941dafc9f232fcb164647b9cc329	Bacteria	Firmicutes	Clostridia	Clostridia_vadinBB60_group	Clostridia_vadinBB60_group	Clostridia_vadinBB60_group	unidentified	0	0	0	0	0	0	6	0	0	23	0	0	0	0	25	0	0	0	0	0	0	22	0	0	0	0	0	44	0	0	0	0	0	0	0	0	0	23	23	0	0	0
663ad444db885f2680e05d5a9e55c8d2	Bacteria	Firmicutes	Clostridia	Clostridia_vadinBB60_group	Clostridia_vadinBB60_group	Clostridia_vadinBB60_group	unidentified	0	0	9	0	0	0	0	0	0	0	3	0	16	9	26	0	30	0	0	0	0	0	75	0	0	11	0	30	0	0	0	29	8	0	0	0	0	11	0	22	7	0
365e467c9d276e832f3947b1512de851	Bacteria	Bacteroidota	Bacteroidia	Bacteroidales	Bacteroidaceae	Bacteroides		8	0	20	0	0	0	0	0	0	36	0	19	37	0	0	40	0	20	0	0	0	22	27	0	42	0	0	0	23	0	25	22	0	24	24	0	26	33	0	0	23	0
f2c7ec56d8fdc9363bf9f16dcacec23c	Bacteria	Firmicutes	Clostridia	Lachnospirales	Lachnospiraceae			0	0	0	0	0	0	10	0	0	0	0	28	48	0	0	0	0	57	0	21	5	18	18	89	0	0	0	9	22	0	0	11	0	0	0	0	17	54	22	24	0	0
ed47f8384c9968d948a6356b2fadd5fa	Bacteria	Bacteroidota	Bacteroidia	Bacteroidales	Muribaculaceae	Muribaculaceae		0	0	0	0	48	0	89	0	0	0	0	0	0	0	20	0	0	0	0	0	0	18	0	0	0	0	30	0	0	0	0	0	0	0	46	0	0	50	21	0	0	32
59ae1d9517ad24b86f211c80f364c281	Bacteria	Firmicutes	Clostridia	Lachnospirales	Lachnospiraceae	ASF356	uncultured_bacterium	35	52	23	29	0	0	0	0	0	0	37	16	30	42	0	0	0	0	0	17	0	0	0	16	0	0	0	0	42	0	15	0	0	0	0	0	0	0	0	43	0	11
07330d316c5e3e368c2e00ee49ff9acf	Bacteria	Firmicutes	Clostridia	Lachnospirales	Lachnospiraceae	GCA-900066575	uncultured_bacterium	105	0	0	0	0	0	0	0	0	0	0	0	0	0	0	0	0	0	0	0	0	0	0	0	0	0	0	0	90	0	0	0	0	0	0	17	0	0	0	0	0	0
bbd3c125cdbe30dd9e3e963de4559a8e	Bacteria	Bacteroidota	Bacteroidia	Bacteroidales	Muribaculaceae	Muribaculaceae		0	0	0	0	0	0	0	0	0	0	0	0	0	0	0	0	0	0	0	0	0	0	0	0	0	0	0	0	0	0	0	0	0	0	0	0	0	0	0	0	0	0
d235d63e45fe6d89de702e3400c597e9	Bacteria	Bacteroidota	Bacteroidia	Bacteroidales	Muribaculaceae	Muribaculaceae	uncultured_bacterium	0	0	0	0	0	0	23	0	0	0	0	15	0	0	11	0	28	8	18	29	0	25	0	0	19	22	0	36	0	18	0	0	0	0	39	0	26	69	84	0	0	0
beba5ac32c662c5a042c0b9af6cd44b3	Bacteria	Firmicutes	Clostridia	Oscillospirales	Ruminococcaceae	Anaerotruncus	uncultured_bacterium	0	0	52	0	0	25	0	0	0	9	0	37	0	10	15	16	9	24	5	52	0	6	0	24	10	9	0	10	0	13	0	0	0	0	14	0	7	11	17	0	0	23
90def8c804762a1cfc74c2254918006a	Bacteria	Firmicutes	Clostridia	Oscillospirales	Ruminococcaceae			4	35	6	6	0	8	0	0	0	21	13	18	8	4	0	6	0	0	5	8	0	12	11	14	14	0	6	5	9	4	12	0	5	11	7	0	0	18	19	35	4	12
9016f73f2fa0ffce8c801855136e8bc0	Bacteria	Bacteroidota	Bacteroidia	Bacteroidales	Bacteroidaceae	Bacteroides		0	0	0	0	22	0	0	0	0	0	0	21	0	0	0	0	18	18	0	0	0	26	24	0	0	14	0	0	0	12	30	29	0	0	26	0	36	39	0	0	0	0
3f8d73f0d866717c1a9aa345e067af95	Bacteria	Firmicutes	Clostridia	Lachnospirales	Lachnospiraceae	A2	uncultured_bacterium	0	0	0	0	16	0	81	55	0	0	0	12	0	0	0	0	0	0	0	0	0	0	0	0	0	0	0	0	0	0	0	0	0	0	0	0	0	0	0	0	0	0
dc878a2a3c02e861dc3b657e886647d3	Bacteria	Actinobacteriota	Coriobacteriia	Coriobacteriales	Eggerthellaceae	Enterorhabdus	uncultured_bacterium	4	0	0	3	17	0	25	0	0	3	0	13	11	12	3	0	12	17	0	5	0	12	0	0	0	0	0	11	0	0	3	8	0	0	34	0	26	24	83	0	0	0
944c014674ef2f5dc7d9b131a16e861d	Bacteria	Verrucomicrobiota	Verrucomicrobiae	Verrucomicrobiales	Akkermansiaceae	Akkermansia		0	0	0	0	0	0	0	0	0	0	0	0	0	0	16	0	0	45	0	26	0	49	70	0	37	0	0	0	0	0	0	0	0	0	0	0	0	41	51	0	31	0
81c772ecaff4929f005292de1f32810e	Bacteria	Firmicutes	Clostridia	Lachnospirales	Lachnospiraceae			0	0	0	0	0	0	13	5	0	0	0	11	0	0	11	0	14	0	4	21	0	38	0	0	13	28	15	12	0	30	0	0	0	0	11	0	0	35	46	0	0	8
eb95cc3ebe9a29187337369c03204bdf	Bacteria	Firmicutes	Clostridia	Oscillospirales	Oscillospiraceae	uncultured	unidentified	0	0	0	0	13	0	25	0	0	0	17	0	0	0	0	0	0	0	0	0	0	0	0	0	0	0	0	0	0	0	0	22	0	0	22	0	226	0	0	67	0	0
345b6282df941011d4723f2b80199687	Bacteria	Firmicutes	Clostridia	Lachnospirales	Lachnospiraceae			0	92	0	0	0	0	0	0	0	0	0	0	25	38	0	0	15	27	0	0	0	10	0	0	0	0	0	0	0	7	26	0	0	0	0	0	21	23	23	144	0	0
ae86b1e982eda2e3f88272d3deb18bb3	Bacteria	Firmicutes	Clostridia	Lachnospirales	Lachnospiraceae	Lachnoclostridium		0	13	0	0	0	0	0	0	0	22	0	39	0	0	0	0	0	0	0	0	0	0	29	0	0	0	32	0	0	0	0	0	0	0	0	0	0	0	0	0	0	0
df485f437591173bbc4ffeea4a8dfbd4	Bacteria	Firmicutes	Clostridia	Lachnospirales	Lachnospiraceae			0	13	0	0	3	0	0	0	0	19	0	0	16	16	0	0	0	0	9	16	0	15	14	7	13	14	7	0	21	16	18	0	0	5	0	0	56	12	26	40	3	0
cc142f4979451396881fbca7b9851de0	Bacteria	Firmicutes	Clostridia	Lachnospirales	Lachnospiraceae	uncultured	uncultured_bacterium	0	6	0	0	7	0	24	0	0	18	0	0	0	33	0	0	12	0	16	0	0	0	21	0	13	8	17	20	0	15	0	0	0	0	8	0	79	0	0	0	0	0
695de3ae75cba32a633dc4556683d884	Bacteria	Firmicutes	Clostridia	Lachnospirales	Lachnospiraceae	Lachnospiraceae_UCG-006	Clostridium_sp.	19	0	0	0	0	0	33	0	16	11	0	8	0	66	0	0	0	0	0	0	0	22	0	0	0	0	11	6	0	0	0	7	0	0	12	0	29	13	14	0	0	5
6ebfc42988fd0637349447d245be2e3d	Bacteria	Firmicutes	Clostridia	Lachnospirales	Lachnospiraceae			0	8	31	0	0	11	0	0	0	9	0	4	0	15	0	7	7	9	0	11	0	8	9	18	6	0	4	0	21	8	0	0	0	0	6	4	0	18	20	0	4	12
46538516f26b30a751b80dcca33d419c	Bacteria	Firmicutes	Clostridia	Lachnospirales	Lachnospiraceae	Lachnoclostridium	Dorea_sp.	0	0	0	0	0	0	0	0	0	0	0	56	0	0	47	0	0	0	62	0	0	52	0	0	0	0	0	35	0	0	0	0	0	0	0	0	95	39	61	0	0	0
daeea127acddee9a795acfe85ce3a935	Bacteria	Firmicutes	Bacilli	RF39	RF39	RF39		0	0	0	0	0	0	0	0	0	0	0	0	0	0	0	0	10	0	0	26	0	0	0	0	0	0	13	0	0	0	0	0	0	29	0	0	53	0	0	17	0	0
f71f4579106f64454076a9716ef7a871	Bacteria	Firmicutes	Clostridia	Lachnospirales	Lachnospiraceae	Lachnospiraceae_UCG-006	uncultured_bacterium	0	22	0	0	0	15	0	0	0	0	0	19	11	0	0	0	0	0	12	0	0	35	15	20	14	11	0	0	0	14	5	0	0	0	0	0	0	24	44	14	0	0
f9bf405cba2812d40dc68b37fa889bfe	Bacteria	Firmicutes	Clostridia	Oscillospirales	Oscillospiraceae	NK4A214_group	unidentified	0	0	5	0	17	8	30	0	0	7	0	0	0	0	7	5	6	7	13	17	0	6	17	0	5	10	11	7	0	18	0	0	0	0	12	0	11	13	16	0	3	11
73213ae47198f13216d31d6dfa138bd3	Bacteria	Firmicutes	Bacilli	Lactobacillales	Enterococcaceae	Enterococcus		0	0	0	0	0	0	0	0	0	0	0	0	0	0	0	0	0	0	0	0	0	0	0	0	0	0	0	0	0	0	0	0	0	0	0	0	0	0	0	0	0	0
70af1deb64bd71bad93fc87886d03b2f	Bacteria	Firmicutes	Clostridia	Lachnospirales	Lachnospiraceae	Lachnoclostridium	human_gut	0	0	0	0	0	0	7	0	0	27	0	12	0	0	3	0	0	0	0	17	0	6	10	0	6	13	13	7	0	0	0	0	0	0	12	0	0	13	17	0	0	16
5a6723326b3ba26badce6854e69e1fe0	Bacteria	Firmicutes	Clostridia	Lachnospirales	Lachnospiraceae	Lachnospiraceae_FCS020_group		4	15	0	0	5	10	0	0	0	5	0	11	13	9	0	4	0	0	0	18	10	14	9	7	0	0	0	6	20	6	0	0	0	0	0	0	9	11	19	24	0	0
894680a4e344c5418e910599a0c63c7e	Bacteria	Firmicutes	Clostridia	Oscillospirales	Oscillospiraceae	Oscillibacter	unidentified	45	20	0	32	10	0	0	0	0	0	0	0	0	0	16	0	0	0	0	0	0	0	0	0	0	0	0	18	0	0	0	0	0	31	22	10	97	53	0	0	0	0
b1226d13741cdfe5bdb5b1ec305af4a0	Bacteria	Firmicutes	Clostridia	Lachnospirales	Lachnospiraceae	GCA-900066575	uncultured_bacterium	0	0	0	0	0	0	0	0	0	17	0	29	21	0	0	0	0	0	0	31	31	0	0	14	0	0	0	0	39	0	0	15	0	28	0	0	23	0	0	0	0	24
dbced6e824b9666fd78fd25b461d529f	Bacteria	Firmicutes	Clostridia	Peptostreptococcales-Tissierellales	Peptostreptococcaceae	Paeniclostridium		0	0	0	0	0	0	0	0	0	0	0	0	0	0	0	0	0	0	0	0	0	0	0	0	0	0	0	0	0	0	0	0	238	0	0	0	0	0	0	0	0	0
56b1aaef357049cbb41a036e8c22038b	Bacteria	Firmicutes	Clostridia	Oscillospirales	Oscillospiraceae	Colidextribacter	uncultured_bacterium	0	0	0	0	0	0	0	0	0	0	0	0	0	0	0	0	0	0	0	0	0	0	0	0	0	0	0	0	0	0	0	0	0	0	59	23	0	102	98	0	0	0
01402f6482166b0ea3deb5bdc8d9d0bb	Bacteria	Bacteroidota	Bacteroidia	Bacteroidales	Bacteroidaceae	Bacteroides		0	0	23	0	0	0	0	0	0	0	0	0	0	0	0	0	13	0	16	20	0	0	16	28	0	13	0	0	0	0	26	34	0	37	25	0	31	0	0	0	0	0
efe0089ea118d1639672fa67ab63637a	Bacteria	Firmicutes	Clostridia	Clostridia_vadinBB60_group	Clostridia_vadinBB60_group	Clostridia_vadinBB60_group	uncultured_bacterium	0	0	0	0	6	0	0	0	0	0	0	0	0	13	0	0	11	0	0	0	0	0	0	0	0	31	0	12	0	0	162	0	0	0	0	0	0	0	0	0	0	0
ef53c8ed938bc2cb2f9cf91386d52f51	Bacteria	Firmicutes	Clostridia	Lachnospirales	Lachnospiraceae			20	26	0	17	0	0	0	0	5	0	0	0	11	15	0	0	0	0	0	10	0	0	0	0	8	0	9	0	32	0	18	0	9	9	0	0	18	0	0	9	0	6
5bf357889e388ab671de433f4045d09b	Bacteria	Firmicutes	Clostridia	Lachnospirales	Lachnospiraceae	uncultured	uncultured_bacterium	0	0	0	0	0	0	0	13	0	0	0	0	0	0	0	0	13	0	0	26	0	31	0	12	0	0	0	0	0	0	0	0	0	0	0	0	22	12	39	0	0	0
fcf7e77d30510820c794b161028e12a1	Bacteria	Firmicutes	Clostridia	Oscillospirales	Oscillospiraceae	Intestinimonas		0	0	0	0	0	0	0	0	14	0	0	0	41	0	0	0	0	0	0	0	0	0	0	0	0	0	0	0	0	0	11	29	0	0	0	0	23	0	0	68	0	0
b1c5eebf61615ba1b29799e1008b40b3	Bacteria	Firmicutes	Clostridia	Lachnospirales	Lachnospiraceae			0	0	0	0	0	0	7	0	0	12	0	9	0	0	13	0	10	0	0	0	0	40	0	0	0	19	5	6	0	7	0	0	0	0	0	0	0	17	47	9	13	6
075c9a2f78b56a385bfacccb9191a584	Bacteria	Firmicutes	Clostridia	Oscillospirales	Oscillospiraceae			7	0	11	0	0	0	0	0	0	7	0	0	0	0	0	0	0	8	0	0	0	11	15	19	0	0	0	0	5	6	0	0	6	3	11	0	53	14	12	19	0	9
43a5a8a2f9dd9a5d043eb3869e3e3008	Bacteria	Proteobacteria	Gammaproteobacteria	Burkholderiales	Sutterellaceae	Parasutterella		0	0	0	0	0	0	0	0	0	0	0	0	0	0	0	0	0	0	0	0	181	0	0	0	0	0	0	0	0	0	0	0	0	0	0	0	0	0	0	0	0	0
c8d327f46b2a52bc725499be0b440a38	Bacteria	Bacteroidota	Bacteroidia	Bacteroidales	Muribaculaceae	Muribaculaceae	uncultured_bacterium	0	0	0	0	0	0	0	0	0	0	0	0	0	0	0	0	0	0	0	28	0	23	0	0	20	0	0	17	0	18	0	0	0	0	24	0	0	33	48	0	0	0
a6d3d46785526454ef771a0a53a3bc48	Bacteria	Firmicutes	Clostridia	Lachnospirales	Lachnospiraceae			0	0	0	0	0	0	0	0	0	0	0	0	0	0	0	0	0	0	0	0	0	0	0	0	0	0	0	0	0	0	0	0	0	0	0	0	0	0	0	0	0	0
3ad038f581fbabde7dc76144f3378b65	Bacteria	Bacteroidota	Bacteroidia	Bacteroidales	Muribaculaceae	Muribaculaceae		0	0	0	0	0	0	55	0	0	0	0	0	0	0	0	0	0	0	0	0	0	9	0	0	0	0	0	0	0	0	0	6	0	0	28	0	0	12	9	0	0	19
3b0b89c0afa6368161a878e5d57e0679	Bacteria	Bacteroidota	Bacteroidia	Bacteroidales	Muribaculaceae	Muribaculaceae		0	0	0	0	0	0	39	0	0	0	0	0	0	0	0	0	0	0	0	16	0	0	0	0	0	0	0	14	0	0	0	0	0	0	49	0	0	30	70	0	0	0
e6c31b9052db913e7358f4de8b53b9bc	Bacteria	Firmicutes	Clostridia	Clostridia_vadinBB60_group	Clostridia_vadinBB60_group	Clostridia_vadinBB60_group	unidentified	0	0	0	0	0	0	0	2	0	8	0	7	0	0	8	0	14	0	0	0	0	8	0	0	11	0	0	7	0	0	17	0	0	12	0	0	26	8	17	13	0	0
5906328b4ed069d55fcf541306165ade	Bacteria	Firmicutes	Clostridia	Lachnospirales	Lachnospiraceae	Lachnoclostridium		0	0	0	0	0	0	0	0	0	0	0	0	0	0	0	0	0	0	0	0	0	0	0	0	0	37	0	0	0	33	0	0	0	0	0	0	0	39	0	0	0	0
ac8aa7f77288aa00b26b381c12b15106	Bacteria	Firmicutes	Clostridia	Lachnospirales	Lachnospiraceae	Marvinbryantia	Clostridiales_bacterium	0	0	0	0	0	0	12	0	0	0	0	0	0	0	0	0	0	12	0	13	0	19	7	0	0	0	0	6	0	0	0	0	0	0	25	0	4	12	12	0	0	10
6d8b6b7dac52e5f20f0fc087a2e2813f	Bacteria	Firmicutes	Clostridia	Oscillospirales	Ruminococcaceae	uncultured	uncultured_bacterium	0	0	0	0	0	0	16	0	0	16	0	42	0	0	0	0	0	0	0	41	0	0	0	0	24	0	0	0	0	0	0	0	0	0	9	0	11	18	39	0	0	16
b7076ed79d2849e275c284521fbc1765	Bacteria	Bacteroidota	Bacteroidia	Bacteroidales	Bacteroidaceae	Bacteroides		0	0	0	24	0	0	0	0	0	0	0	13	0	0	0	0	0	0	0	0	0	0	0	0	0	0	0	0	0	9	27	0	0	0	24	0	0	29	22	0	0	0
97e01e4a24cb319f195eac33e3b39c81	Bacteria	Firmicutes	Clostridia	Lachnospirales	Lachnospiraceae	Blautia	unidentified	0	26	0	0	8	0	5	0	0	0	0	0	0	14	0	2	9	0	0	10	0	8	0	0	0	7	0	0	0	0	0	0	0	0	0	0	16	38	20	11	0	0
5cafd500557cfa34d407fc7a49b19c48	Bacteria	Firmicutes	Clostridia	Lachnospirales	Lachnospiraceae	Marvinbryantia	uncultured_bacterium	0	0	0	0	0	0	17	0	0	0	0	0	0	0	0	0	0	0	0	0	0	0	0	0	0	0	0	0	0	0	0	0	0	0	0	0	0	33	19	0	0	0
3a9843846d45c494429907c2b0e904d8	Bacteria	Firmicutes	Clostridia	Lachnospirales	Lachnospiraceae	uncultured	Clostridium_sp.	0	0	0	0	0	0	0	0	0	20	0	10	0	0	0	0	0	0	0	0	0	0	0	13	0	9	9	0	22	7	0	0	5	7	0	0	0	15	14	0	0	12
0c18c1244f91e15e754fa0fc82ef3ab2	Bacteria	Firmicutes	Clostridia	Clostridiales	Clostridiaceae	Clostridium_sensu_stricto_1		0	0	0	0	0	0	0	0	0	0	0	0	0	0	0	0	0	0	0	0	0	0	0	0	0	0	0	0	0	0	0	0	0	0	0	0	0	0	0	0	0	0
dca04bb24b93fd5bb6bdb7dd55a02a8c	Bacteria	Firmicutes	Clostridia	Lachnospirales	Lachnospiraceae	Lachnoclostridium		0	9	0	0	0	15	0	0	0	15	0	33	0	0	0	0	0	0	0	0	0	0	16	0	0	13	16	0	0	0	0	0	0	0	0	0	0	0	0	0	0	0
a26cde4bc1a2acd5c3a3913a7628e704	Bacteria	Firmicutes	Clostridia	Lachnospirales	Lachnospiraceae	uncultured	uncultured_bacterium	0	0	15	0	0	0	0	0	0	14	0	16	0	0	0	11	0	6	0	0	14	0	10	41	12	0	0	0	0	0	0	0	4	0	0	0	0	0	0	0	0	17
ffb31ce25c1dc55a2e2aef7536bdd377	Bacteria	Firmicutes	Clostridia	Peptostreptococcales-Tissierellales	Peptostreptococcaceae	Romboutsia	Romboutsia_ilealis	0	0	0	0	0	0	0	0	0	0	0	0	0	0	0	0	0	0	0	0	0	0	0	169	0	0	53	0	0	0	0	0	0	0	0	0	0	0	0	0	0	0
24fad8460cd085e6c49e79a8cda95ce7	Bacteria	Firmicutes	Clostridia	Lachnospirales	Lachnospiraceae			0	0	0	0	0	0	0	0	0	0	0	0	0	0	0	0	0	0	0	0	0	35	0	0	0	0	0	0	0	0	0	19	0	0	0	0	0	22	105	42	0	0
5a1a90e0ddf1b8191ad4d00a02b1b78e	Bacteria	Bacteroidota	Bacteroidia	Bacteroidales	Muribaculaceae	Muribaculaceae	uncultured_bacterium	0	0	0	0	0	0	0	0	0	40	0	0	0	0	0	0	0	0	0	0	0	0	0	0	0	0	0	0	0	0	0	0	0	0	0	0	0	0	0	0	0	0
2c6b5fa52eff032f896f8d67f3eaab12	Bacteria	Firmicutes	Clostridia	Clostridia_vadinBB60_group	Clostridia_vadinBB60_group	Clostridia_vadinBB60_group	uncultured_bacterium	0	0	0	5	10	8	0	0	0	14	0	0	0	0	0	0	0	0	0	0	3	8	5	0	4	13	15	0	0	9	0	0	0	0	19	0	19	0	18	0	0	0
bf110c72fc80300e7df466c3f4863a46	Bacteria	Firmicutes	Clostridia	Lachnospirales	Lachnospiraceae	uncultured	uncultured_bacterium	0	0	0	0	0	0	8	0	0	0	0	0	0	0	0	0	0	0	12	15	0	8	0	0	0	0	26	0	0	6	0	0	0	0	8	0	0	20	12	0	0	15
7f77393febb5ac8ae05a1c95aeaee172	Bacteria	Firmicutes	Clostridia	Oscillospirales	Ruminococcaceae	Incertae_Sedis	uncultured_bacterium	0	0	25	0	0	16	0	0	0	0	0	0	0	30	0	0	0	0	0	0	0	0	15	19	0	0	0	0	46	0	0	7	9	0	0	0	0	0	0	0	0	0
8fb31dd169a2ed8f07af2dbb96301b2e	Bacteria	Firmicutes	Clostridia	Lachnospirales	Lachnospiraceae			0	0	0	0	0	12	0	0	0	15	0	18	0	0	7	0	7	7	0	17	0	0	6	0	0	0	0	0	0	0	0	0	0	0	0	0	0	8	0	0	0	32
25d8b9ff4d5c0f38d0ac5741491370bb	Bacteria	Firmicutes	Clostridia	Lachnospirales	Lachnospiraceae	uncultured	uncultured_bacterium	0	0	7	0	7	0	0	0	0	0	0	13	0	0	0	0	0	0	0	0	0	13	0	6	0	0	0	0	0	4	0	0	0	0	8	0	9	0	41	7	0	0
890ae63efd31096da77837320cac07c0	Bacteria	Firmicutes	Clostridia	Lachnospirales	Lachnospiraceae			0	20	0	0	0	9	0	10	0	0	0	0	0	0	0	0	0	11	0	0	0	0	0	30	0	0	38	0	12	31	0	0	0	0	37	0	0	0	0	0	0	0
921b6bfdb3b602878cbe87dfa3040955	Bacteria	Firmicutes	Clostridia	Lachnospirales	Lachnospiraceae	Lachnoclostridium		0	0	0	0	6	0	7	0	0	10	0	14	0	0	0	0	0	0	0	26	0	14	19	0	0	0	0	0	0	0	0	0	0	0	0	0	0	0	0	0	0	0
1a20b4b1dbe5751e4cf375b45de0e962	Bacteria	Firmicutes	Clostridia	Lachnospirales	Lachnospiraceae	GCA-900066575	uncultured_bacterium	0	13	0	0	0	0	0	0	0	8	18	0	0	11	0	7	4	0	0	12	0	15	21	0	0	12	0	0	0	0	0	0	0	0	7	0	13	11	0	20	0	0
950e9db721cbb15391009f28952e28b8	Bacteria	Bacteroidota	Bacteroidia	Bacteroidales	Muribaculaceae	Muribaculaceae	uncultured_bacterium	0	0	0	0	0	0	0	0	0	0	0	0	0	0	0	0	0	0	0	0	0	0	0	0	0	0	0	0	0	0	0	0	0	0	0	0	0	0	0	0	0	0
fa6a87ada040cd84938db007e0b0b5bd	Bacteria	Firmicutes	Clostridia	Lachnospirales	Lachnospiraceae	Lachnospiraceae_NK4A136_group	uncultured_bacterium	0	0	0	0	0	0	0	0	0	0	0	0	0	0	0	0	0	0	0	0	0	103	0	0	0	0	0	0	0	0	0	0	0	0	0	0	0	0	62	0	0	0
f1241459b7aec724edf4e1266dc169d1	Bacteria	Firmicutes	Clostridia	Oscillospirales	Ruminococcaceae	uncultured	uncultured_bacterium	0	0	0	0	0	0	0	0	0	0	0	37	0	0	0	0	0	0	0	0	0	0	0	0	0	24	43	0	0	27	0	0	8	0	0	0	0	0	0	0	0	0
60b19f5cf8b6b86c55dbe2de09f9c0be	Bacteria	Firmicutes	Clostridia	Lachnospirales	Lachnospiraceae			0	0	0	0	0	0	29	0	0	5	10	0	0	0	0	0	0	0	0	7	0	0	0	0	0	0	0	9	0	0	0	0	0	0	0	0	7	9	10	22	0	0
1ed5cabe56e0a7eff00f355e819117c1	Bacteria	Firmicutes	Clostridia	Oscillospirales	Ruminococcaceae	Incertae_Sedis		0	32	0	0	0	0	0	0	0	0	0	0	36	0	0	0	0	0	0	33	0	0	0	0	0	19	16	0	0	0	0	8	0	0	0	8	13	0	0	49	0	0
f4ad58088c9b877877e8ece515f41882	Bacteria	Firmicutes	Clostridia	Lachnospirales	Lachnospiraceae	Lachnoclostridium		0	0	0	0	0	0	0	0	0	0	0	33	0	0	0	0	0	0	0	0	0	0	0	27	0	0	0	0	0	0	0	0	0	0	0	0	0	0	0	0	0	0
90eb0fb816b488cc021c9c2e35436795	Bacteria	Firmicutes	Clostridia	Clostridiales	Clostridiaceae	Clostridium_sensu_stricto_1		0	0	0	0	0	0	0	0	0	0	0	0	0	0	0	0	0	0	0	41	0	0	0	0	0	39	0	0	0	0	0	0	0	0	0	0	0	37	0	0	0	39
d2713304c223f092c31f318260d65b08	Bacteria	Firmicutes	Clostridia	Lachnospirales	Lachnospiraceae	uncultured	Clostridiales_bacterium	0	0	0	72	0	0	0	0	0	0	0	0	0	0	0	0	0	16	0	0	0	0	0	131	0	0	0	0	0	0	0	0	0	0	0	0	0	0	0	0	0	0
70fbbcea8fab4564b4dec8917c1decf9	Bacteria	Firmicutes	Clostridia	Lachnospirales	Lachnospiraceae	Acetatifactor	Acetatifactor_muris	0	0	0	0	0	0	0	0	0	14	0	0	0	12	0	0	0	6	0	16	0	0	15	0	11	0	9	0	0	0	0	0	0	0	14	0	15	0	0	0	0	0
fea277d3528716c024a2aea90cbbe047	Bacteria	Firmicutes	Clostridia	Lachnospirales	Lachnospiraceae			0	0	0	0	0	0	10	0	0	7	0	13	0	0	0	0	0	0	0	13	0	7	10	0	10	0	0	0	0	0	0	0	0	0	11	0	0	10	0	0	0	13
23427f285b70ede3764ae4e8790da577	Bacteria	Firmicutes	Clostridia	Lachnospirales	Lachnospiraceae			8	0	0	0	0	0	0	0	0	0	0	0	0	0	14	0	0	0	0	0	0	0	0	0	0	0	0	0	0	4	0	0	0	0	0	4	7	0	9	0	0	0
d256be728ac62cd0a502e78d7721c822	Bacteria	Firmicutes	Clostridia	Lachnospirales	Lachnospiraceae	Eubacterium_ventriosum_group	uncultured_Clostridiales	0	0	0	0	0	0	0	12	0	28	0	32	0	0	0	0	0	0	0	14	0	0	0	0	0	0	0	10	0	7	0	0	0	0	0	0	0	0	0	0	0	0
05e3c3878488962304caa8a7d939f2b1	Bacteria	Actinobacteriota	Coriobacteriia	Coriobacteriales	Eggerthellaceae	Enterorhabdus	uncultured_bacterium	0	0	0	0	12	0	0	0	0	0	10	5	5	10	0	0	16	0	0	0	0	10	14	0	0	0	0	0	0	0	0	6	0	0	0	0	0	10	8	0	0	0
cd10668b670e5c231da90ef03550b63f	Bacteria	Firmicutes	Bacilli	Erysipelotrichales	Erysipelotrichaceae	Turicibacter		0	0	0	0	0	0	0	0	0	0	0	0	0	0	0	0	0	0	0	0	0	0	0	0	0	0	0	0	0	0	0	0	0	0	0	0	0	0	0	0	0	0
d04475c0b57d46fe0d45ff104e22d5f0	Bacteria	Firmicutes	Clostridia	Clostridia_UCG-014	Clostridia_UCG-014	Clostridia_UCG-014		0	0	0	0	0	0	0	17	0	28	0	33	0	0	0	9	9	0	28	18	0	0	0	0	0	8	0	0	0	8	11	0	0	7	0	0	0	11	0	0	0	0
52e3ff8c4b3176141893ad1ed84562a3	Bacteria	Firmicutes	Bacilli	RF39	RF39	RF39		0	0	0	0	0	0	0	0	0	0	0	0	0	8	0	0	12	0	2	0	0	0	0	0	10	12	0	0	0	5	5	0	0	18	0	0	0	9	0	18	0	0
ac1220018a3c66bc0cfa4c066777c98b	Bacteria	Firmicutes	Clostridia	Peptostreptococcales-Tissierellales	Anaerovoracaceae	Family_XIII_AD3011_group		33	0	0	21	0	0	0	0	0	0	0	0	15	0	0	0	0	0	0	0	0	0	0	0	0	0	0	0	15	0	0	87	0	0	0	0	75	0	0	0	0	0
9048e680870ea4c93300e8e8ec4847ae	Bacteria	Firmicutes	Clostridia	Lachnospirales	Lachnospiraceae	Eubacterium_xylanophilum_group	uncultured_bacterium	0	0	0	0	0	0	0	10	0	9	0	59	0	0	15	0	0	0	0	12	0	0	0	0	5	0	0	0	0	14	0	0	0	0	0	0	0	3	0	0	0	0
a865d9be2ea2fe2cc25195b97f3fa374	Bacteria	Bacteroidota	Bacteroidia	Bacteroidales	Muribaculaceae	Muribaculaceae	uncultured_bacterium	0	0	0	0	0	0	0	0	0	32	0	0	0	0	0	0	0	0	0	12	0	11	10	0	32	0	25	0	0	0	0	0	0	0	0	0	14	0	13	0	0	0
d095bf776b9117669e02d8fe8b4506c1	Bacteria	Firmicutes	Clostridia	Lachnospirales	Lachnospiraceae			0	0	0	0	0	0	0	0	0	0	0	8	0	0	0	0	0	0	0	0	0	28	14	0	0	0	0	0	0	0	0	0	0	0	0	0	0	30	10	0	0	0
1e674548f1eca839a855e59cf289a922	Bacteria	Firmicutes	Clostridia	Lachnospirales	Lachnospiraceae	uncultured	uncultured_bacterium	0	0	0	0	0	0	5	0	0	0	0	15	0	0	0	0	0	0	0	0	0	13	0	0	7	0	6	17	0	0	0	0	0	0	0	0	0	13	6	0	0	0
db279d4a8a7e54a83943a13c534fad57	Bacteria	Firmicutes	Clostridia	Oscillospirales	Eubacterium_coprostanoligenes_group	Eubacterium_coprostanoligenes_group	uncultured_bacterium	0	0	0	0	0	0	0	0	0	0	0	0	0	0	0	0	0	0	0	0	0	0	0	0	0	0	0	0	0	0	0	0	0	0	0	0	0	0	0	0	0	0
fec8746b8b6700fa7565804803c85788	Bacteria	Firmicutes	Clostridia	Clostridia_vadinBB60_group	Clostridia_vadinBB60_group	Clostridia_vadinBB60_group	uncultured_bacterium	7	5	0	0	0	0	8	0	0	0	0	6	0	4	0	3	0	0	0	0	0	3	0	5	9	0	0	0	0	0	0	0	0	12	0	0	20	9	6	0	0	0
581d7cd9f0c857b9b699718424515ba3	Bacteria	Firmicutes	Bacilli	Erysipelotrichales	Erysipelotrichaceae	Erysipelotrichaceae	uncultured_bacterium	3	0	0	3	0	2	0	0	0	0	0	0	3	20	0	0	0	0	0	16	0	5	0	4	0	0	0	0	0	2	0	0	0	0	0	0	0	0	3	5	0	0
bd31d90654fdc70e29c1d4785cdee5a9	Bacteria	Firmicutes	Bacilli	Staphylococcales	Staphylococcaceae	Staphylococcus		0	0	0	0	5	10	0	0	6	0	10	0	0	0	0	0	0	0	0	6	0	0	0	0	0	0	0	0	4	4	3	0	0	7	0	0	0	0	8	0	0	0
3ae5c4bfb5093f7c3d240427d6771d9c	Bacteria	Firmicutes	Clostridia	Oscillospirales	Ruminococcaceae	Incertae_Sedis	Clostridium_sp.	0	0	0	0	0	0	0	0	0	0	0	14	0	0	7	0	0	11	0	0	0	0	0	26	0	0	0	0	11	0	10	0	0	0	0	0	0	0	0	0	0	0
cde94a47e512bc05bb571831cedfc650	Bacteria	Firmicutes	Clostridia	Clostridia_vadinBB60_group	Clostridia_vadinBB60_group	Clostridia_vadinBB60_group	unidentified	0	0	0	0	11	0	0	0	0	0	0	0	0	0	5	0	0	0	0	7	0	9	0	0	0	0	0	0	0	16	0	0	0	0	10	0	12	0	8	0	0	0
00eb14f4c39f3aae132fd21a22ea1e55	Bacteria	Firmicutes	Clostridia	Lachnospirales	Lachnospiraceae	Lachnoclostridium		0	0	34	0	0	0	0	0	0	0	0	0	0	0	0	0	0	0	0	0	0	0	0	0	28	13	0	0	0	0	0	0	0	0	0	0	0	0	0	0	0	23
2c7862ab6479d2a0f4c11ad22825a0e7	Bacteria	Actinobacteriota	Coriobacteriia	Coriobacteriales	Eggerthellaceae	Adlercreutzia		0	0	0	0	0	0	0	0	0	0	0	0	0	0	0	0	0	0	0	0	0	0	0	0	0	0	0	0	0	0	0	0	0	0	0	0	0	0	0	0	0	0
641d53cdb61db8e955c3cacd62be45d1	Bacteria	Firmicutes	Bacilli	Erysipelotrichales	Erysipelotrichaceae	uncultured	unidentified	0	0	0	0	0	0	0	0	0	0	0	10	0	0	0	0	0	0	0	0	0	0	0	0	0	6	0	0	0	0	0	82	0	0	0	0	0	0	0	0	46	0
077e7feeeafce4ccded9a5f4372756f0	Bacteria	Firmicutes	Clostridia	Oscillospirales	Oscillospiraceae	uncultured	uncultured_bacterium	5	0	0	0	0	0	0	0	0	0	0	0	0	0	0	0	0	0	0	0	0	0	9	0	0	0	0	0	0	0	0	0	0	0	20	0	8	0	0	0	0	0
d91960d7a7cc58caf49604bc5bdf7d34	Bacteria	Firmicutes	Clostridia	Lachnospirales	Lachnospiraceae	Lachnoclostridium		0	0	0	0	0	0	0	0	0	0	0	0	66	0	0	0	0	0	0	0	0	23	0	0	0	0	0	0	0	0	0	0	0	0	0	0	0	0	0	44	0	0
35cbdc64b42fb9dd0440127d9c9296c7	Bacteria	Bacteroidota	Bacteroidia	Bacteroidales	Muribaculaceae	Muribaculaceae	uncultured_bacterium	0	0	0	0	0	0	0	0	0	0	0	0	0	0	0	0	0	31	0	48	0	0	0	0	0	0	0	0	0	0	0	0	0	0	0	0	0	39	27	0	0	0
90d398e5cb9b527386e9fa9e7fffed60	Bacteria	Firmicutes	Clostridia	Lachnospirales	Lachnospiraceae	uncultured	uncultured_bacterium	0	0	0	0	0	0	0	0	0	0	0	7	0	0	0	0	0	0	0	31	0	0	0	0	24	0	0	0	0	0	0	0	0	0	0	0	0	0	9	0	0	7
ba758141ad4b45089b69a4382c4fa97d	Bacteria	Firmicutes	Clostridia	Oscillospirales	Oscillospiraceae	Oscillibacter		0	0	0	0	0	0	0	0	0	0	0	0	0	0	0	0	0	0	0	7	0	0	5	0	0	0	0	0	0	0	0	0	0	8	10	0	0	10	15	0	0	0
379966bdc3433a3f7fa36299e7a80443	Bacteria	Firmicutes	Clostridia	Clostridiales	Clostridiaceae	Clostridium_sensu_stricto_1		0	0	0	0	0	0	0	0	0	0	0	0	0	0	0	0	0	0	0	0	0	0	0	0	0	0	0	0	0	0	0	0	0	0	0	0	0	0	0	0	0	0
5cfbe73ff6b6468976ef5e01c0da548c	Bacteria	Firmicutes	Clostridia	Lachnospirales	Lachnospiraceae	Lachnospiraceae_NK4A136_group		0	0	0	0	0	0	0	0	0	0	0	0	0	0	0	0	0	0	0	0	0	0	0	0	0	0	0	0	0	0	0	0	0	0	0	0	0	0	0	0	0	0
264849f475c14db552cc3ef3693fc2b6	Bacteria	Firmicutes	Clostridia	Oscillospirales	Ruminococcaceae	CAG-352	uncultured_bacterium	0	0	0	0	0	0	0	0	0	0	0	0	0	0	0	0	0	0	0	0	0	0	0	0	0	0	0	0	0	0	0	0	0	0	0	0	0	0	0	0	0	0
4f51665807d66ad4f8172a69344ee709	Bacteria	Actinobacteriota	Coriobacteriia	Coriobacteriales	Eggerthellaceae	Parvibacter	uncultured_bacterium	0	0	0	0	0	0	0	0	20	0	45	0	0	0	0	0	0	0	0	0	0	0	0	0	0	0	0	0	0	0	0	0	0	0	0	0	0	0	0	0	0	0
c4071cc947a7d9eae1ab2397a918877d	Bacteria	Firmicutes	Clostridia	Lachnospirales	Lachnospiraceae	Lachnospiraceae_NK4A136_group		0	0	0	0	0	0	0	0	0	0	0	0	0	0	22	0	0	0	0	0	0	0	0	0	0	0	0	0	0	0	0	0	0	0	0	0	0	0	57	0	0	0
453f46dd57f78b5ab21e9c864cf91e5a	Bacteria	Firmicutes	Clostridia	Oscillospirales	Oscillospiraceae	Colidextribacter		0	0	0	0	0	0	0	0	0	0	0	0	0	0	0	0	0	0	0	0	0	0	0	0	0	0	0	0	0	0	0	0	0	0	0	0	0	0	0	0	0	0
61a703c1ae8011becbbd1b4724660137	Bacteria	Proteobacteria	Gammaproteobacteria	Enterobacterales	Enterobacteriaceae			0	0	0	0	0	0	0	0	0	0	0	0	0	0	0	0	0	0	0	0	0	0	0	0	0	0	0	0	0	0	0	0	0	0	0	0	0	0	0	537	0	0
298dab6b0a0bd02461a9da9c73177895	Bacteria	Firmicutes	Clostridia	Oscillospirales	Ruminococcaceae	uncultured	Clostridium_leptum	0	0	0	0	0	0	0	0	0	0	0	0	0	0	0	0	0	0	0	0	0	8	11	0	0	0	0	0	0	0	0	0	0	0	8	0	0	14	13	0	0	0
81580f63cefea9e8d5e5016e3f7f4590	Bacteria	Firmicutes	Clostridia	Clostridiales	Clostridiaceae	Clostridium_sensu_stricto_1	Clostridium_perfringens	0	0	0	0	0	0	0	0	0	0	0	0	330	0	0	0	0	0	0	0	0	0	0	73	0	0	0	0	0	0	0	0	0	0	0	0	0	0	0	0	0	0
735f523aff419c190b643c732ef446ed	Bacteria	Firmicutes	Clostridia	Oscillospirales	Oscillospiraceae	uncultured	unidentified	0	0	0	0	0	0	0	0	0	0	0	0	0	0	0	0	0	0	0	0	0	0	0	26	0	0	0	0	0	0	15	0	0	0	0	0	0	0	0	0	0	0
df5ac1b49fbcd8d9d5d5c5dd4c5dc099	Bacteria	Firmicutes	Bacilli	Lactobacillales	Enterococcaceae	Enterococcus		0	0	0	0	0	0	0	0	0	0	0	0	0	0	0	0	0	0	0	0	0	0	0	0	0	0	0	0	0	0	0	0	0	0	0	0	0	0	0	0	0	0
ff23f113f1e33cd809aae17cc7592df1	Bacteria	Firmicutes	Clostridia	Oscillospirales	Butyricicoccaceae	Butyricicoccus	uncultured_bacterium	0	0	0	0	7	0	12	0	0	0	0	0	0	0	0	0	0	0	0	13	0	0	0	0	0	0	0	0	0	0	0	0	0	0	0	0	0	0	0	0	0	0
4be8566f1de72a178474fac5ad343cc2	Bacteria	Firmicutes	Clostridia	Clostridiales	Clostridiaceae	Clostridium_sensu_stricto_1	Clostridium_perfringens	0	0	0	0	0	0	0	0	0	0	0	0	337	0	0	0	0	0	0	0	0	0	0	64	0	0	0	0	0	0	0	0	0	0	0	0	0	0	0	0	0	0
1f05ef9fd87e5823999294365b6840c4	Bacteria	Firmicutes	Clostridia	Lachnospirales	Lachnospiraceae	uncultured		0	0	0	0	0	0	0	0	0	0	0	0	0	0	0	0	0	0	0	0	0	0	0	0	0	0	0	0	0	0	0	0	0	0	0	0	0	16	19	0	0	0
4d04bf8d9b97cdf95bf7e28facab9ce6	Bacteria	Bacteroidota	Bacteroidia	Bacteroidales	Muribaculaceae	Muribaculaceae	uncultured_bacterium	0	0	0	0	0	0	6	0	0	0	0	0	0	0	0	0	0	0	0	0	0	0	0	0	0	0	0	0	0	0	0	0	0	0	18	0	0	18	30	0	0	0
d74d9974edc31f4f9f8c1c74a11b4f8e	Bacteria	Firmicutes	Clostridia	Lachnospirales	Lachnospiraceae	A2	uncultured_bacterium	0	0	0	0	0	0	0	0	0	0	0	0	0	0	0	0	0	0	21	0	0	0	0	0	0	0	0	0	0	0	0	0	0	0	0	0	0	43	0	0	0	0
ffe8b86c2d001b3fad3911f8de72afec	Bacteria	Firmicutes	Clostridia	Clostridia_vadinBB60_group	Clostridia_vadinBB60_group	Clostridia_vadinBB60_group	uncultured_Clostridia	0	0	0	0	0	0	0	0	0	8	0	9	0	0	0	0	0	0	0	0	0	0	12	0	0	0	0	0	0	0	0	0	0	0	9	0	12	0	5	0	0	0
f160feddd748948911deeb745ef8f54b	Bacteria	Firmicutes	Clostridia	Clostridia_UCG-014	Clostridia_UCG-014	Clostridia_UCG-014	unidentified	0	0	0	0	0	0	0	9	0	0	0	0	0	0	0	0	0	0	0	17	0	0	0	0	0	0	3	0	0	11	0	0	0	0	0	0	0	8	0	0	0	0
9f9960649d9da57a22feffb1f5113f28	Bacteria	Firmicutes	Clostridia	Peptostreptococcales-Tissierellales	Anaerovoracaceae	Eubacterium_brachy_group	uncultured_bacterium	6	0	0	0	3	3	0	0	0	0	0	0	0	0	0	0	0	0	0	3	0	3	8	3	0	0	0	0	0	0	0	7	0	8	3	0	8	0	4	0	0	0
d407940237a0907fa4a0d465b3c741b0	Bacteria	Firmicutes	Clostridia	Clostridiales	Clostridiaceae	Clostridium_sensu_stricto_1		0	0	0	0	0	0	0	0	0	0	0	0	0	0	0	0	0	0	0	0	0	0	0	0	0	0	0	0	0	0	0	0	0	0	0	0	0	0	0	0	0	0
b75981e881c8de82a9551f3fc2a126c4	Bacteria	Firmicutes	Clostridia	Oscillospirales	Ruminococcaceae	uncultured	uncultured_bacterium	0	0	0	0	0	0	0	0	0	0	0	0	0	23	0	0	0	0	0	0	0	0	0	0	0	0	0	0	0	0	0	0	0	0	0	0	0	0	0	25	0	0
3cc353f8b7e5c241088e8f1c58bfec32	Bacteria	Bacteroidota	Bacteroidia	Bacteroidales	Muribaculaceae	Muribaculaceae	uncultured_bacterium	0	0	0	0	0	0	0	0	0	0	0	0	0	0	0	0	0	0	0	0	0	0	0	0	0	0	0	0	0	0	0	0	0	0	0	0	0	0	0	0	0	0
9221d3604e15bf1b4145425c7cdd7949	Bacteria	Firmicutes	Clostridia	Clostridiales	Clostridiaceae	Clostridium_sensu_stricto_13	Clostridium_sp.	0	0	0	0	0	0	0	0	0	0	0	0	0	0	0	0	0	0	0	0	0	0	0	0	0	0	0	0	0	0	0	0	0	0	0	0	0	0	0	0	0	0
0b7b16af4a5b5d25486d77cca28d0f44	Bacteria	Firmicutes	Clostridia	Lachnospirales	Lachnospiraceae	Roseburia	Clostridium_sp.	0	0	0	0	0	0	0	0	0	7	0	0	0	0	11	0	0	0	0	0	0	6	0	0	0	0	0	10	0	0	0	0	0	0	0	0	0	0	0	0	0	0
bbf80789ec777d2899336bdb54e9a60c	Bacteria	Firmicutes	Clostridia	Lachnospirales	Lachnospiraceae	Roseburia	uncultured_bacterium	0	0	0	0	0	0	0	0	0	0	0	0	0	0	0	0	0	0	0	0	0	0	0	0	7	7	0	0	0	5	0	0	0	0	0	0	0	0	0	0	0	0
71b7c3c2e202582caf702c4854612a6c	Bacteria	Firmicutes	Clostridia	Clostridia_UCG-014	Clostridia_UCG-014	Clostridia_UCG-014		0	0	0	0	0	0	0	0	0	0	0	0	0	0	0	0	0	0	0	0	0	0	0	0	0	0	0	0	0	0	0	0	0	0	0	0	0	0	0	0	0	0
5faad0f36d9c449c90afab612ccf3dbe	Bacteria	Firmicutes	Clostridia	Lachnospirales	Lachnospiraceae			0	0	0	0	0	0	0	0	0	0	0	0	0	0	0	0	0	0	0	0	0	0	18	0	0	0	0	0	0	0	0	0	58	0	0	0	0	0	0	0	0	0
68199d9bb4f0092d830494f0d08ab725	Bacteria	Firmicutes	Bacilli	RF39	RF39	RF39	unidentified	0	0	0	0	4	0	0	0	0	7	0	0	0	0	0	0	0	0	0	0	0	0	0	0	0	8	0	0	0	0	0	0	0	0	0	0	0	6	10	0	0	0
f46c667543366e79da0c0c036f56a822	Bacteria	Firmicutes	Bacilli	Lactobacillales	Lactobacillaceae	Lactobacillus		0	0	0	0	0	0	0	0	0	0	0	0	0	0	0	0	10	0	0	0	0	0	0	0	0	0	0	0	0	0	0	0	0	0	0	0	0	0	0	0	0	0
2f7de9d55e5e59c6b052ed3813a93db1	Bacteria	Firmicutes	Clostridia	Lachnospirales	Lachnospiraceae	uncultured		0	0	0	0	0	0	0	0	0	0	0	54	0	0	0	0	0	0	0	0	0	0	0	0	0	0	0	0	0	0	0	0	0	0	0	0	0	0	0	0	0	0
e79fa60ad45862f2fbf85fccb027cbbd	Bacteria	Firmicutes	Clostridia	Oscillospirales	Oscillospiraceae			0	0	0	0	0	0	0	0	0	0	0	0	0	0	0	0	0	0	0	0	0	0	0	0	0	0	0	0	0	0	0	0	0	0	0	0	0	0	0	0	0	0
82b23e302e7ed88dba367105c8953899	Bacteria	Firmicutes	Clostridia	Lachnospirales	Lachnospiraceae			0	0	0	0	0	0	0	0	0	0	0	0	0	0	0	0	0	0	0	0	0	0	0	0	0	0	0	0	0	0	0	0	0	0	0	0	0	0	0	9	0	0
b95062a518f8cd541eb9b72d4151f70c	Bacteria	Firmicutes	Clostridia	Oscillospirales	Oscillospiraceae			0	0	0	0	0	0	0	0	0	0	0	0	0	0	0	0	0	0	0	0	0	0	0	0	19	0	0	0	0	0	0	0	0	0	0	0	0	29	42	0	0	0
38eb5f98097e14e31694f5d9b779cf1d	Bacteria	Firmicutes	Clostridia	Lachnospirales	Lachnospiraceae	Acetatifactor		0	0	0	0	0	0	0	0	0	0	0	0	0	0	0	0	0	0	13	0	0	0	0	0	0	0	0	12	0	0	0	0	0	0	0	0	0	0	0	0	0	0
2d096ec5485beb82bf03c6d138696abe	Bacteria	Bacteroidota	Bacteroidia	Bacteroidales	Muribaculaceae	Muribaculaceae		0	0	0	0	0	0	0	0	0	0	0	0	0	0	0	0	0	0	0	0	0	0	0	0	0	0	20	0	0	0	0	0	0	0	0	0	0	0	0	0	0	0
e681d9b54775c1df9fd3707889443230	Bacteria	Firmicutes	Clostridia	Oscillospirales	Oscillospiraceae	Oscillibacter		0	0	0	0	0	0	6	0	0	0	0	0	0	0	0	0	0	0	0	0	0	0	0	62	0	0	28	0	0	0	0	0	0	0	0	0	0	0	0	0	0	0
966a86974270eee61955fd4b29ee18df	Bacteria	Firmicutes	Clostridia	Lachnospirales	Lachnospiraceae			0	0	0	0	0	0	0	0	0	0	0	0	0	0	0	0	0	0	0	0	0	0	0	0	0	0	0	0	0	0	0	0	0	0	0	0	0	0	0	0	0	0
217cd35603294ee42018c5a697e837bb	Bacteria	Firmicutes	Bacilli	Lactobacillales	Lactobacillaceae	Lactobacillus		0	0	0	0	0	0	0	0	0	0	0	0	0	0	0	0	0	0	0	0	0	0	0	0	0	0	0	0	0	0	0	0	0	0	0	0	0	0	0	0	0	0
587c3657c4ae3f488a89b7bed7361e28	Bacteria	Firmicutes	Clostridia	Lachnospirales	Lachnospiraceae	uncultured	uncultured_bacterium	0	0	0	0	0	0	0	0	0	0	0	0	0	0	0	0	0	0	0	0	0	0	0	0	0	0	0	0	0	0	0	0	0	0	0	0	0	0	0	0	0	0
80a7f8a8acebb99a280db5d80a0442c8	Bacteria	Firmicutes	Clostridia	Peptostreptococcales-Tissierellales	Anaerovoracaceae	Eubacterium_brachy_group	uncultured_bacterium	0	0	0	0	0	0	0	0	0	2	0	0	0	0	0	0	3	0	0	0	0	0	3	4	0	0	5	0	0	3	0	0	0	0	0	0	0	0	3	0	0	9
b5aa0b74214f147a5c8a5384c39d05b8	Bacteria	Firmicutes	Clostridia	Oscillospirales	Ruminococcaceae	Harryflintia	uncultured_bacterium	0	0	0	0	0	0	0	0	0	0	0	0	0	0	4	0	0	0	0	8	0	0	10	0	8	0	0	0	0	0	0	0	0	0	0	0	6	0	11	0	0	0
dcc9da72c863328b4e006ad801876c4c	Bacteria	Firmicutes	Clostridia	Lachnospirales	Lachnospiraceae			0	0	0	0	0	0	0	0	0	0	0	0	0	0	0	0	0	0	6	0	0	0	0	0	0	0	13	0	14	0	0	0	0	0	0	0	14	8	5	7	0	0
94a0704b15700982c43395f244429825	Bacteria	Firmicutes	Clostridia	Monoglobales	Monoglobaceae	Monoglobus		0	0	0	0	0	0	0	0	0	0	0	0	0	0	0	0	0	0	0	0	0	8	0	0	0	0	0	0	0	0	0	0	0	0	5	0	0	0	8	0	0	0
efc90a0ecaa8c59ae3a19e1e6243f0f5	Bacteria	Firmicutes	Clostridia	Lachnospirales	Lachnospiraceae	uncultured		0	0	0	0	0	0	5	0	0	0	0	55	0	0	0	0	0	0	0	0	0	0	0	0	16	0	0	0	0	9	0	0	0	0	0	0	0	0	0	0	0	0
fa267939c2f80d14ed0234a419470d9b	Bacteria	Firmicutes	Clostridia	Lachnospirales	Lachnospiraceae			0	0	0	0	0	0	0	0	10	0	0	0	0	0	0	0	0	0	0	0	0	7	0	0	0	0	0	0	0	0	0	0	0	0	0	0	8	0	0	0	0	0
8af488ae67f6e88ce690067c4b032090	Bacteria	Firmicutes	Clostridia	Clostridiales	Clostridiaceae	Clostridium_sensu_stricto_1		0	0	0	0	0	0	0	0	0	0	0	0	0	0	0	0	0	0	0	0	0	0	0	0	0	0	0	0	0	0	0	0	0	0	0	0	0	0	0	0	0	0
e6c02784a9f7033f34eac18ce19353f7	Bacteria	Firmicutes	Clostridia	Lachnospirales	Lachnospiraceae			0	0	0	0	0	0	0	0	0	0	0	0	0	0	3	0	0	0	0	0	0	0	0	0	0	0	0	0	0	0	0	0	3	0	0	0	0	0	0	0	0	0
4c26005ebb67b6abb0b47ae66856cf3c	Bacteria	Firmicutes	Clostridia	Lachnospirales	Lachnospiraceae	Lachnospiraceae_UCG-006	uncultured_bacterium	0	0	0	0	0	0	0	0	0	0	0	0	0	0	0	0	0	0	0	47	0	0	0	0	0	0	0	0	9	0	0	0	0	0	0	0	0	0	0	0	0	0
e7feb7567adb3c6f8a0337287abafeec	Bacteria	Firmicutes	Clostridia	Oscillospirales	Oscillospiraceae	uncultured	Clostridium_sp.	0	0	0	0	0	0	0	0	0	0	0	0	0	0	0	0	0	0	0	0	0	116	0	0	0	0	0	0	0	0	0	0	0	0	0	0	0	0	0	0	0	0
12565ff329353c5275e1d630eb46045c	Bacteria	Firmicutes	Clostridia	Peptostreptococcales-Tissierellales	Peptostreptococcaceae	Paraclostridium		0	0	0	0	0	0	0	0	0	0	0	0	0	0	0	0	0	0	0	0	0	0	0	0	0	0	0	0	0	0	0	0	0	0	0	0	0	0	0	0	0	0
e726366ff9bd4639db91e35f97f76ebe	Bacteria	Firmicutes	Clostridia	Oscillospirales	Oscillospiraceae	Oscillibacter	uncultured_bacterium	0	0	0	0	0	0	0	0	0	0	0	0	0	7	0	0	0	0	0	0	0	0	0	0	0	0	0	0	0	0	0	0	0	0	0	0	0	0	7	0	0	0
4e4a22d032fd1aa1984bdcadec12873c	Bacteria	Firmicutes	Clostridia	Oscillospirales	Ruminococcaceae	uncultured	uncultured_organism	0	0	0	0	0	0	0	0	0	0	0	0	0	0	0	0	2	0	0	0	0	0	7	0	0	0	0	0	0	0	0	0	0	0	0	0	0	4	5	0	0	0
8f3cca27a6e30034762abdd55bc88b53	Bacteria	Firmicutes	Clostridia	Lachnospirales	Lachnospiraceae	GCA-900066575	uncultured_bacterium	0	0	0	0	0	0	0	0	0	0	0	5	8	0	0	0	0	0	0	5	0	0	0	0	0	0	0	0	0	0	0	0	0	0	0	0	11	0	0	10	0	0
305256aef3ebd9fb5a9f7019853bece7	Bacteria	Firmicutes	Clostridia	Lachnospirales	Lachnospiraceae	Eubacterium_xylanophilum_group	uncultured_bacterium	0	0	0	0	6	0	13	0	0	0	0	0	0	0	0	0	0	0	0	0	0	19	0	0	0	0	0	0	0	0	0	0	0	0	0	0	0	0	0	0	0	0
50f2b7c4a0d19a18da93f1912010ac76	Bacteria	Firmicutes	Clostridia	Lachnospirales	Lachnospiraceae	uncultured		0	0	0	0	0	0	0	0	0	0	0	0	0	0	0	0	0	0	0	0	0	0	0	0	0	0	0	0	0	0	0	0	0	0	0	0	0	0	0	0	0	0
25f09268ebf766a191c3f4279f6555de	Bacteria	Firmicutes	Clostridia	Lachnospirales	Lachnospiraceae	Blautia	Lachnospiraceae_bacterium	0	0	9	0	0	12	0	0	0	0	0	0	0	0	0	0	0	0	0	0	0	0	0	0	0	0	0	0	0	0	0	0	0	0	0	0	0	6	0	0	0	0
7717c7583574e80b51bbe2ad7cbbbb4c	Bacteria	Firmicutes	Clostridia	Peptostreptococcales-Tissierellales	Peptostreptococcaceae	Romboutsia		0	0	0	0	0	0	0	0	0	0	0	0	0	0	0	0	0	0	0	0	0	0	0	0	0	0	0	0	0	0	0	0	0	0	0	0	0	0	0	0	0	0
9a0adf8b89c5b1ae456ef1c126d03135	Bacteria	Firmicutes	Clostridia	Peptococcales	Peptococcaceae	uncultured	uncultured_bacterium	0	0	0	0	0	0	6	0	0	0	0	0	0	0	0	0	0	0	0	5	0	0	0	0	0	0	0	0	0	0	0	0	0	0	0	0	0	0	0	0	0	0
c7d55246da3ea89bc2d61dff208208e5	Bacteria	Firmicutes	Clostridia	Clostridia_vadinBB60_group	Clostridia_vadinBB60_group	Clostridia_vadinBB60_group	unidentified	0	0	0	0	0	0	0	0	0	14	0	0	0	0	0	0	0	0	0	0	0	9	0	0	0	0	0	0	0	0	0	0	0	0	0	0	0	0	0	0	0	0
9e9489270c772929280abebc7089ee12	Bacteria	Firmicutes	Bacilli	RF39	RF39	RF39	unidentified	0	0	0	0	0	0	0	0	0	0	0	0	0	0	0	0	0	0	0	0	0	0	0	0	7	0	0	0	0	0	0	0	0	0	0	0	0	0	0	0	0	0
7f2c9679dceeef8ffe29aea031727dd9	Bacteria	Bacteroidota	Bacteroidia	Bacteroidales	Rikenellaceae	Alistipes	uncultured_bacterium	0	0	0	0	0	0	0	0	0	0	0	0	0	0	0	0	0	0	0	0	0	0	0	0	0	0	0	0	0	0	0	0	0	0	0	0	0	0	0	0	0	0
a16433e11398e131b32dd20a0fbe39d8	Bacteria	Firmicutes	Clostridia	Clostridia_vadinBB60_group	Clostridia_vadinBB60_group	Clostridia_vadinBB60_group	unidentified	0	0	0	0	0	0	0	0	0	0	0	0	0	0	0	0	0	0	0	0	0	0	10	0	0	0	0	0	0	0	0	0	0	0	0	0	0	0	0	0	0	0
c7381edc396de65fb864d9fcdb802bbd	Bacteria	Firmicutes	Bacilli	RF39	RF39	RF39		0	0	0	0	0	0	0	0	0	0	0	0	0	0	0	0	0	0	0	0	0	0	0	0	0	0	0	0	0	0	0	0	0	0	0	0	0	0	0	51	0	0
6412800e6aad6abe3f5d339fb6218189	Bacteria	Firmicutes	Clostridia	Oscillospirales	Ruminococcaceae	UBA1819	uncultured_organism	0	0	0	0	0	0	0	0	0	0	0	0	0	0	0	14	0	0	0	0	0	0	0	0	0	0	0	0	0	0	0	0	0	0	0	0	0	0	0	0	0	0
ef9f95349aafb4711cc4efbbe716d54c	Bacteria	Firmicutes	Clostridia	Lachnospirales	Lachnospiraceae	Lachnospiraceae_NK4B4_group	uncultured_bacterium	0	0	0	0	0	0	0	0	0	0	0	0	0	0	0	0	0	0	0	0	0	0	0	0	0	0	0	0	0	0	0	0	0	0	0	0	0	0	0	0	0	0
8beb02bdfe030c41fcb884f226ac900a	Bacteria	Firmicutes	Clostridia	Clostridia_vadinBB60_group	Clostridia_vadinBB60_group	Clostridia_vadinBB60_group	uncultured_bacterium	0	0	0	0	0	0	0	0	0	0	0	0	2	0	0	0	0	0	0	0	0	0	6	0	0	0	0	0	0	0	0	0	0	0	0	0	0	0	8	4	0	0
1f390c6c22e91dc934a287205fdeedc6	Bacteria	Firmicutes	Clostridia	Lachnospirales	Lachnospiraceae			0	0	0	0	29	0	0	0	0	0	0	0	0	0	0	0	0	0	0	0	0	0	0	0	0	0	0	0	0	0	0	0	0	0	0	0	0	0	0	0	0	0
145b8b60428d97ea0122ebbba7b2c197	Bacteria	Bacteroidota	Bacteroidia	Bacteroidales	Muribaculaceae	Muribaculaceae	uncultured_bacterium	0	0	0	0	0	0	0	0	0	0	0	0	0	0	0	0	0	0	0	0	0	0	0	0	69	0	0	0	0	0	0	0	0	0	0	0	27	0	0	0	0	0
ed5943c8ae3118e97020fb577717874a	Bacteria	Firmicutes	Clostridia	Lachnospirales	Lachnospiraceae			0	0	0	0	0	0	0	0	0	0	0	0	0	0	0	0	0	0	0	0	0	0	0	0	0	0	0	0	0	0	0	0	0	0	0	0	0	0	0	0	0	0
2a9be5a631dbbb83457e4b524ac42776	Bacteria	Firmicutes	Clostridia	Lachnospirales	Lachnospiraceae	uncultured		0	0	0	0	15	0	0	0	0	0	0	0	0	0	0	0	0	14	0	0	0	0	0	0	0	0	0	18	0	0	0	0	0	0	0	0	0	0	0	0	0	0
f47f5c79d29fb3a66a13bae72152d0c6	Bacteria	Firmicutes	Clostridia	Lachnospirales	Lachnospiraceae	GCA-900066575	uncultured_bacterium	0	0	0	0	0	0	0	0	0	0	3	0	0	0	0	4	0	0	0	5	0	10	0	0	0	0	0	0	5	0	0	0	0	0	0	0	0	0	0	0	0	0
2e6a99427e5b7eda6f4177ada4dd821e	Bacteria	Firmicutes	Clostridia	Lachnospirales	Lachnospiraceae	Blautia		3	0	3	0	0	0	0	0	0	0	0	0	0	0	0	4	0	6	0	0	0	0	0	0	0	0	0	0	0	0	0	0	0	0	0	0	0	0	0	0	0	0
b0bf33230944b602277be6a59ff6bdeb	Bacteria	Firmicutes	Clostridia	Lachnospirales	Lachnospiraceae	uncultured		0	0	0	0	0	0	0	0	0	0	0	0	0	0	0	0	0	0	0	0	0	0	0	0	0	0	0	0	0	0	0	0	0	0	0	0	0	0	0	0	0	0
219a101ab87fd80be580bf010df2ea39	Bacteria	Bacteroidota	Bacteroidia	Bacteroidales	Muribaculaceae	Muribaculaceae	uncultured_bacterium	0	0	0	0	0	0	0	0	0	0	0	0	0	0	0	0	0	0	0	0	0	0	0	0	0	0	0	0	0	0	0	0	0	0	0	0	0	0	0	0	0	0
bcccaa4623f40bade45cac4c9ead883a	Bacteria	Firmicutes	Clostridia	Lachnospirales	Lachnospiraceae	uncultured		0	0	0	0	0	0	0	0	0	0	0	0	12	0	0	0	0	0	0	0	0	0	0	0	0	0	0	0	0	0	0	0	0	0	0	0	18	0	0	0	0	0
f0053d1d5eea44f223024686fd4a74a5	Bacteria	Firmicutes	Clostridia	Clostridia_vadinBB60_group	Clostridia_vadinBB60_group	Clostridia_vadinBB60_group	uncultured_bacterium	0	0	0	0	0	0	0	0	0	0	0	0	0	0	0	0	0	0	0	7	0	0	0	0	0	0	7	0	0	0	0	0	0	0	6	0	0	0	0	0	0	0
18ea4857f5745cc098fed3d1e78dce1b	Bacteria	Firmicutes	Clostridia	Lachnospirales	Lachnospiraceae	Lachnoclostridium		0	0	0	0	0	0	0	0	0	0	0	0	0	0	0	0	0	0	0	0	0	0	0	0	0	0	0	0	0	0	0	14	0	0	0	0	0	0	0	0	0	0
5a0774cdff5a21caf0a48e468f8b4c1a	Bacteria	Firmicutes	Clostridia	Lachnospirales	Lachnospiraceae			0	0	0	0	0	0	0	0	0	0	0	0	0	0	0	0	0	0	11	0	0	0	0	0	0	0	0	0	0	0	0	0	0	0	0	0	0	0	28	0	0	0
e3633e0c5225b05e3a43662f19c3f479	Bacteria	Firmicutes	Clostridia	Lachnospirales	Lachnospiraceae	uncultured		0	0	0	0	0	0	0	0	0	0	0	0	0	0	0	0	0	0	0	8	0	9	0	0	0	0	0	0	0	0	0	0	0	0	0	0	0	0	0	0	0	0
d809a2c64437a8eb5a841003b20f4284	Bacteria	Firmicutes	Clostridia	Oscillospirales	Ruminococcaceae	Anaerotruncus	uncultured_bacterium	0	0	8	0	0	0	0	0	0	0	0	0	0	0	0	0	0	0	0	0	0	0	0	8	0	0	0	0	0	0	0	0	0	0	0	0	0	0	0	0	0	0
b8fa32453cb735ccafd2b4a5a2e8201c	Bacteria	Firmicutes	Clostridia	Oscillospirales	Ruminococcaceae	Ruminococcaceae		0	0	0	0	0	0	0	0	0	0	0	0	0	0	0	0	0	0	0	0	0	0	0	0	0	0	0	0	0	0	0	0	0	0	0	0	0	0	0	0	0	0
8d915de52bd0a840a42f2236d861fc32	Bacteria	Firmicutes	Bacilli	RF39	RF39	RF39	unidentified	0	0	0	0	0	0	0	5	0	0	0	12	0	0	0	0	0	0	0	19	0	0	0	0	0	0	0	0	0	0	0	0	0	0	0	0	0	0	0	0	0	0
6a4020fb01e9d2bd0362fe686b0b1d75	Bacteria	Firmicutes	Clostridia	Lachnospirales	Lachnospiraceae	Roseburia	uncultured_bacterium	0	0	0	0	0	0	0	0	0	13	0	6	0	0	0	0	0	0	0	0	0	0	0	0	0	0	0	0	0	0	0	0	0	0	0	0	0	0	0	0	0	7
212364a96f693c726c209aeb6ad602aa	Bacteria	Firmicutes	Clostridia	Peptostreptococcales-Tissierellales	Peptostreptococcaceae			3	0	0	0	0	0	0	0	0	0	0	0	0	0	0	0	0	0	0	7	0	0	0	0	0	0	0	0	0	0	0	0	0	9	0	0	0	0	0	0	0	0
aae8b43d01323095878537883e124656	Bacteria	Bacteroidota	Bacteroidia	Bacteroidales	Muribaculaceae	Muribaculaceae		0	0	0	0	0	0	0	0	0	0	0	0	0	0	0	0	0	0	0	0	0	0	0	0	0	0	0	0	0	0	0	0	0	0	0	0	0	0	0	0	0	0
2ee01bcecf657953ccb4d4a301b92943	Bacteria	Proteobacteria	Gammaproteobacteria	Pseudomonadales	Moraxellaceae	Acinetobacter		0	0	0	0	0	0	0	0	0	0	116	0	0	0	0	0	0	0	0	0	0	0	0	0	0	0	0	0	0	0	0	0	0	0	0	0	0	0	0	0	0	0
29687be691d90d69db35ccfd59bffdd2	Bacteria	Firmicutes	Clostridia	Oscillospirales	Ruminococcaceae	Harryflintia	uncultured_bacterium	0	0	0	0	0	0	0	0	0	0	0	0	0	0	0	0	0	0	0	0	0	0	0	0	0	0	0	0	0	0	0	0	0	0	0	0	0	0	0	0	0	0
db2d1b3464f8a33516f44026f5b6e300	Bacteria	Bacteroidota	Bacteroidia	Bacteroidales	Muribaculaceae	Muribaculaceae	uncultured_bacterium	0	0	0	0	0	0	8	0	0	0	0	0	0	0	0	0	0	0	0	0	0	0	0	0	0	0	0	0	0	0	0	0	0	0	11	0	0	0	0	0	0	0
42c85f605b13a504ed5d26ad16400bb3	Bacteria	Firmicutes	Clostridia	Oscillospirales	Oscillospiraceae	Oscillibacter	uncultured_bacterium	0	0	0	0	0	0	0	0	0	0	0	0	0	0	0	0	0	0	0	0	0	0	0	0	0	0	0	0	0	0	0	0	0	0	0	0	0	0	0	0	0	0
a7383e6a1d91b353ca4638ca9d4f053a	Bacteria	Firmicutes	Clostridia	Oscillospirales	Oscillospiraceae	Colidextribacter		0	0	0	0	0	0	0	0	0	0	0	0	0	0	0	0	0	0	0	0	0	0	0	0	0	0	0	0	0	0	0	0	0	0	0	0	0	0	11	0	0	0
247b3e6b2afebfc26ff0299312be2c99	Bacteria	Firmicutes	Clostridia	Lachnospirales	Lachnospiraceae	Lachnospiraceae_NK4A136_group	uncultured_bacterium	0	0	0	0	0	0	0	0	0	0	0	0	0	0	0	0	0	0	0	0	0	0	0	0	0	0	0	0	0	0	0	0	0	0	0	0	0	0	0	0	0	0
2a4b34f732a70a95541971c117c5fb95	Bacteria	Firmicutes	Clostridia	Lachnospirales	Lachnospiraceae	Roseburia	uncultured_bacterium	0	0	0	0	0	0	0	0	0	0	0	0	0	0	0	0	0	0	0	0	0	0	0	0	0	0	0	0	0	0	0	0	0	0	0	0	0	0	0	0	0	0
edf71cc36459faa6479da971e9107855	Bacteria	Firmicutes	Clostridia	Clostridia_UCG-014	Clostridia_UCG-014	Clostridia_UCG-014	unidentified	0	0	0	0	0	0	0	0	0	0	0	0	0	0	0	0	0	0	0	0	0	0	0	0	0	0	0	0	0	0	0	0	0	0	13	0	0	0	0	0	0	0
6095f792549364c1ce542af4ac67e01b	Bacteria	Firmicutes	Clostridia	Lachnospirales	Lachnospiraceae	Robinsoniella	Robinsoniella_peoriensis	0	0	0	0	0	0	0	0	0	0	0	0	0	0	0	0	0	0	0	0	0	0	0	0	0	0	0	0	0	0	0	0	0	0	0	0	0	0	0	0	0	0
27a2132d10004fd055974c7cf53b2923	Bacteria	Firmicutes	Clostridia	Lachnospirales	Lachnospiraceae			0	0	0	0	0	0	0	0	0	0	0	0	0	0	0	0	0	0	0	0	0	0	0	0	0	0	0	0	0	0	0	0	0	0	0	0	0	0	0	0	0	0
36073d6380686d770424287bac68c066	Bacteria	Bacteroidota	Bacteroidia	Bacteroidales	Muribaculaceae	Muribaculaceae		0	0	0	0	0	0	0	0	0	0	0	0	0	0	0	0	0	0	0	0	0	0	0	0	0	0	0	0	0	0	0	0	0	0	0	0	0	0	0	0	0	0
08091c9c1d21890aa04318f564b20c1d	Bacteria	Firmicutes	Clostridia	Oscillospirales	Oscillospiraceae	Oscillibacter	Clostridiales_bacterium	0	0	0	0	0	0	0	0	0	0	0	0	0	0	0	0	0	0	0	0	0	11	0	0	0	0	0	0	0	0	0	0	0	0	0	0	0	0	8	0	0	0
69f7e19e203f8f8e3a5478e9d658681a	Bacteria	Bacteroidota	Bacteroidia	Bacteroidales	Muribaculaceae	Muribaculaceae	uncultured_bacterium	0	0	0	0	0	0	0	0	0	0	0	0	0	0	0	0	0	0	0	0	0	0	0	0	0	0	0	0	0	0	0	0	0	0	33	0	33	0	0	0	0	0
239320be178a57c20d0beaee92861422	Bacteria	Firmicutes	Clostridia	Clostridia_UCG-014	Clostridia_UCG-014	Clostridia_UCG-014		0	0	0	0	0	0	0	0	0	0	0	0	0	0	0	0	0	0	0	0	0	0	0	0	0	0	0	0	0	0	0	0	0	0	0	0	0	0	0	0	0	0
8ca03adff01ddec5bcde2fed29a2213b	Bacteria	Firmicutes	Clostridia	Lachnospirales	Lachnospiraceae	Lachnospira		0	0	0	0	0	0	0	0	0	0	0	0	0	0	0	0	0	0	0	0	0	0	0	0	0	0	0	0	0	0	0	0	0	0	0	0	0	0	0	0	0	0
771d1ad5c508f7899407e5962d9893cd	Bacteria	Firmicutes	Clostridia	Lachnospirales	Lachnospiraceae			0	0	0	0	0	0	0	0	0	0	0	0	0	0	0	0	0	0	0	0	0	0	0	0	0	0	0	0	0	0	0	0	0	0	0	0	0	0	0	0	0	0
38797ee4ae23dd31acbeeb3c6be02939	Bacteria	Firmicutes	Bacilli	Erysipelotrichales	Erysipelotrichaceae	Faecalibaculum		0	0	0	0	0	0	0	0	0	0	0	6	0	0	0	0	0	0	0	0	0	0	0	0	0	0	0	0	0	0	0	0	0	0	0	0	0	0	0	0	0	0
a7acfb7d4979055d8485d3cffae957fb	Bacteria	Firmicutes	Clostridia	Lachnospirales	Lachnospiraceae	Lachnospiraceae_NK4A136_group	uncultured_bacterium	0	0	0	0	0	0	0	0	0	0	0	0	0	0	0	0	0	0	0	0	0	0	0	0	0	0	0	0	0	0	0	0	0	0	0	0	0	0	0	0	0	0
f799715d195f86a62d63be52f01250bd	Bacteria	Firmicutes	Bacilli	Erysipelotrichales	Erysipelotrichaceae	Dubosiella	Dubosiella_newyorkensis	0	0	0	0	0	0	0	0	0	0	0	0	0	0	0	0	0	0	0	0	0	0	0	4	0	0	0	0	0	0	0	0	0	0	0	0	0	0	0	0	0	0
94bd3ea142d14d5b17048f1eb9caf557	Bacteria	Actinobacteriota	Coriobacteriia	Coriobacteriales	Eggerthellaceae	Enterorhabdus	Adlercreutzia_muris	0	0	0	0	0	0	0	0	0	0	0	0	0	0	0	0	0	0	0	0	0	0	0	0	0	0	0	0	0	0	0	0	0	0	0	0	0	0	0	35	0	0
a569d48bcdd6dcb3231bb1b99230918e	Bacteria	Firmicutes	Clostridia	Clostridia_vadinBB60_group	Clostridia_vadinBB60_group	Clostridia_vadinBB60_group	unidentified	0	0	0	0	0	0	0	0	0	0	0	0	0	0	0	0	0	0	0	0	0	0	0	0	0	0	0	0	0	0	0	0	0	0	0	0	0	0	0	0	0	0
d9a8e365865c1d1c5a1f4641da39020a	Bacteria	Firmicutes	Clostridia	Lachnospirales	Lachnospiraceae			0	0	0	0	0	0	0	0	0	0	0	0	0	0	0	0	0	0	0	0	0	0	0	0	0	0	0	0	0	0	0	0	0	0	0	0	0	0	0	0	0	0
5297294c4bd07404541a5eb15e1ff3e9	Bacteria	Bacteroidota	Bacteroidia	Bacteroidales	Muribaculaceae	Muribaculaceae	uncultured_bacterium	0	0	0	0	0	0	0	0	0	0	0	0	0	0	0	0	0	0	0	0	0	0	0	0	0	0	0	0	0	0	0	0	0	0	0	0	0	0	0	0	0	0
fca26576b8f679b444ac49688fdf39fb	Bacteria	Firmicutes	Clostridia	Peptostreptococcales-Tissierellales	Peptostreptococcaceae	Terrisporobacter		0	0	0	0	0	0	0	0	0	0	0	0	0	0	0	0	0	0	0	0	0	0	0	0	0	0	0	0	0	0	0	0	0	0	0	0	0	0	0	0	0	0
4f3fb0a36cbcfca311b7fe4e8d7acbda	Bacteria	Firmicutes	Bacilli	RF39	RF39	RF39		0	0	0	0	0	0	0	0	0	0	0	0	0	0	0	0	0	0	0	0	0	0	0	0	0	0	0	0	0	0	0	0	0	0	0	0	0	0	0	27	0	0
16706a2c542b835f4d0bbe37ba00fdb1	Bacteria	Firmicutes	Clostridia	Lachnospirales	Lachnospiraceae			0	0	0	0	0	0	0	0	0	0	0	0	0	0	0	0	0	0	0	0	0	0	0	0	0	0	0	0	0	0	0	0	0	0	0	0	13	0	0	0	0	0
b33a8ba196929ffd57b56cfde9f4ecff	Bacteria	Firmicutes	Clostridia	Lachnospirales	Lachnospiraceae			0	0	0	0	0	0	0	0	0	0	0	0	0	0	0	0	0	0	0	0	0	0	0	0	0	0	0	0	0	0	0	0	0	0	0	0	0	0	0	0	0	0
a8c8e563f9fbedd50741292251109280	Bacteria	Bacteroidota	Bacteroidia	Bacteroidales	Rikenellaceae	Alistipes	uncultured_bacterium	0	0	0	0	0	0	0	0	0	0	0	0	0	0	0	0	0	0	0	0	0	0	0	0	0	0	0	0	0	0	0	0	0	0	0	0	0	0	0	0	0	0
ee9a0c662ef198c47a959cf356e8220a	Bacteria	Firmicutes	Clostridia	Oscillospirales	Ruminococcaceae	Incertae_Sedis		0	0	0	0	0	0	0	0	0	0	0	0	0	0	0	0	0	0	0	0	0	0	0	0	0	0	0	0	0	0	0	0	0	0	0	0	0	0	0	54	0	0
34eb2805aff245a324b1aa094468601b	Bacteria	Firmicutes	Clostridia	Lachnospirales	Lachnospiraceae			0	0	0	0	0	0	0	0	0	0	0	0	0	0	0	0	0	0	0	0	0	0	0	0	0	0	0	0	0	0	0	0	0	0	0	0	0	0	0	0	0	0
bca8568b8e544cd762e0d56021db10a0	Bacteria	Firmicutes	Clostridia	Lachnospirales	Lachnospiraceae	ASF356	uncultured_bacterium	0	0	0	0	0	0	0	0	35	0	0	0	0	0	0	0	0	0	0	0	0	0	0	0	0	0	0	0	0	0	0	0	0	0	0	0	0	0	0	0	0	0
5253b0df783be9eec6759796b650ea66	Bacteria	Firmicutes	Clostridia	Lachnospirales	Lachnospiraceae			0	0	0	0	0	0	0	0	0	0	0	0	0	0	0	0	0	0	0	0	0	0	0	0	0	0	0	0	0	0	0	0	0	0	0	0	0	0	0	0	0	0
c65218c5d59db9780f8a43e252f22626	Bacteria	Firmicutes	Clostridia	Christensenellales	Christensenellaceae	Christensenellaceae_R-7_group	Blattella_germanica	0	0	0	0	0	0	0	0	0	0	0	0	0	0	0	0	0	0	0	0	0	0	0	0	0	0	0	0	0	0	0	0	0	0	0	0	0	0	0	0	0	0
3a8e9b909f9dd9f45d99026bf0c9ed15	Bacteria	Bacteroidota	Bacteroidia	Bacteroidales	Muribaculaceae	Muribaculaceae	uncultured_bacterium	0	0	0	0	0	0	0	0	0	0	0	0	0	0	0	0	0	0	0	0	0	0	0	0	10	0	9	0	0	0	0	0	0	0	0	0	0	0	0	0	0	0
546313a7e0ead2bbc8c9d8b62ae1e5c5	Bacteria	Firmicutes	Clostridia	Lachnospirales	Lachnospiraceae	uncultured	uncultured_bacterium	0	0	0	0	0	0	0	0	0	0	0	0	0	0	0	0	0	0	0	0	0	0	0	0	0	0	0	0	0	0	0	0	0	0	0	0	0	23	0	0	0	0
e0a3a7acac6a196b705e68e218d852df	Bacteria	Bacteroidota	Bacteroidia	Bacteroidales	Muribaculaceae	Muribaculaceae		0	0	0	0	0	0	0	0	0	0	0	0	0	0	0	0	0	0	0	0	0	0	0	0	0	0	0	0	0	0	0	0	0	0	0	0	46	0	0	0	0	0
19d79378a78169f06792259b798f68b3	Bacteria	Firmicutes	Clostridia	Lachnospirales	Lachnospiraceae			0	0	0	0	0	0	0	0	0	0	0	0	0	0	0	0	0	0	0	0	0	0	0	0	0	0	0	0	0	0	0	0	0	0	0	0	0	0	0	0	0	0
9e0b18839af6a04fe9081d1c8a74f49e	Bacteria	Firmicutes	Bacilli	Bacillales	Planococcaceae	Lysinibacillus		0	0	0	0	0	0	0	0	0	0	0	0	0	0	0	0	0	0	0	0	0	0	0	0	0	0	0	0	0	0	0	0	0	0	0	0	0	0	0	0	0	0
02b30bf3caf8462b3c18497f9c17903d	Bacteria	Firmicutes	Bacilli	RF39	RF39	RF39		0	0	0	0	0	0	0	0	0	0	0	0	0	0	0	0	0	0	0	0	0	0	0	0	0	0	0	0	0	0	0	0	0	0	0	0	0	0	0	0	0	0
10d3662f3c14fd96824b87bbf5dc4e0a	Bacteria	Firmicutes	Clostridia	Clostridiales	Clostridiaceae	Clostridium_sensu_stricto_1		0	0	0	0	0	0	0	0	0	0	0	0	0	0	0	0	0	0	0	0	0	0	0	0	0	0	0	0	0	0	0	0	0	0	0	0	0	0	0	0	0	0
b54aa8c9a4a3b15be2321d63ffbaf64a	Bacteria	Bacteroidota	Bacteroidia	Bacteroidales	Bacteroidaceae	Bacteroides		5	0	0	0	0	0	0	0	0	0	0	0	0	0	0	0	0	0	0	0	0	0	4	0	0	0	0	0	0	0	0	0	0	0	0	0	0	0	0	0	0	0
2513df1c6efc35c688b310926fc7a5fc	Bacteria	Firmicutes	Clostridia	Lachnospirales	Lachnospiraceae			0	0	0	0	0	0	0	0	0	0	0	0	0	0	0	0	0	0	0	0	0	0	0	0	0	0	0	0	0	7	0	0	0	0	0	0	0	0	0	0	0	0
e55dd4d80b1cfc56f734bd2e5df7d662	Bacteria	Firmicutes	Clostridia	Lachnospirales	Lachnospiraceae			0	0	0	0	0	0	0	0	0	0	0	0	0	0	0	0	0	0	0	10	0	0	0	0	0	0	0	0	0	0	0	0	0	0	0	0	0	0	0	0	0	0
b15ef145b16c3204b537fd9cac8c4c24	Bacteria	Firmicutes	Clostridia	Lachnospirales	Lachnospiraceae			0	0	0	0	0	0	0	0	0	0	0	0	0	0	0	0	0	0	0	0	0	0	0	0	0	0	0	0	0	0	0	0	0	0	0	0	0	0	0	0	0	0
d004b27450f069055a3b3cc45fc1d101	Bacteria	Firmicutes	Clostridia	Clostridia_UCG-014	Clostridia_UCG-014	Clostridia_UCG-014		0	0	0	0	0	0	0	0	0	0	0	0	0	0	0	0	0	0	0	0	0	0	0	0	0	0	0	6	0	0	0	0	0	0	0	0	0	0	0	0	0	0
ca6dd549afa7a098fe9fc9d326e092ee	Bacteria	Firmicutes	Bacilli	Lactobacillales	Enterococcaceae	Enterococcus		0	0	0	0	0	0	0	0	0	0	0	0	0	0	0	0	0	0	0	0	0	0	0	0	0	0	0	0	0	0	0	0	0	0	0	0	0	0	0	0	0	0
613c15cbd66d5f0d9b52f45994bf9d29	Bacteria	Firmicutes	Bacilli	RF39	RF39	RF39	unidentified	0	0	0	0	0	0	0	0	0	0	0	0	0	0	0	0	0	0	0	0	0	0	0	0	0	0	0	0	0	0	0	0	0	0	0	0	0	0	0	0	0	0
bb2a1728053f255e5baa7ce14b1cf567	Bacteria	Firmicutes	Clostridia	Lachnospirales	Lachnospiraceae			0	0	0	0	0	0	0	0	0	0	0	0	0	0	0	0	0	0	0	0	0	0	0	0	0	0	0	0	0	0	0	0	0	0	0	0	0	0	0	0	0	0
95f0eae5f970882c805843517aa541cd	Bacteria	Firmicutes	Bacilli	RF39	RF39	RF39		0	0	0	0	0	0	0	0	0	0	0	0	0	0	0	0	0	0	0	0	0	0	0	0	0	0	0	0	0	0	0	0	0	0	0	0	0	0	0	0	0	0
fb5addfea69f2c5d1eb9f6613252ace2	Bacteria	Firmicutes	Clostridia	Clostridia_vadinBB60_group	Clostridia_vadinBB60_group	Clostridia_vadinBB60_group	unidentified	0	0	0	0	0	0	0	0	0	0	0	0	0	0	0	0	0	0	0	0	0	0	0	0	0	0	0	0	0	0	0	0	0	0	0	0	0	0	0	0	0	0
96a1785b5c7171e00035c0365b5187c0	Bacteria	Firmicutes	Clostridia	Lachnospirales	Lachnospiraceae	Marvinbryantia		0	0	0	0	0	0	0	0	0	0	0	0	0	0	0	0	0	0	0	0	0	0	0	0	0	0	0	0	0	0	0	0	0	0	0	0	0	0	0	0	0	0
40b2bb19ed789242308a8845e333bb3a	Bacteria	Firmicutes	Clostridia	Clostridia_vadinBB60_group	Clostridia_vadinBB60_group	Clostridia_vadinBB60_group	uncultured_bacterium	0	0	0	0	0	0	0	0	0	0	0	5	0	0	0	0	0	0	0	0	0	0	0	0	0	0	0	0	0	0	0	0	0	0	0	0	0	0	0	0	0	0
96f452c49a96726b3f7713b492a23b23	Bacteria	Firmicutes	Clostridia	Lachnospirales	Lachnospiraceae	Eubacterium_xylanophilum_group	uncultured_bacterium	0	0	0	0	0	0	0	0	0	0	0	0	0	0	0	0	0	0	0	0	0	0	6	0	0	0	0	0	0	0	0	0	0	0	0	0	0	0	0	0	0	0
d84a2662fd9e58e94a0575344855a6d9	Bacteria	Firmicutes	Clostridia	Clostridia_UCG-014	Clostridia_UCG-014	Clostridia_UCG-014		0	0	0	0	0	0	0	0	0	0	0	0	0	0	0	0	0	0	0	0	0	0	0	0	6	0	0	0	0	0	0	0	0	0	0	0	0	0	0	0	0	0
6537baec757b3100122f243b933c9e1a	Bacteria	Firmicutes	Clostridia	Lachnospirales	Lachnospiraceae			0	0	0	0	0	0	0	0	0	0	0	0	0	0	0	0	0	0	0	0	0	0	0	0	0	0	0	0	0	0	0	0	0	0	0	0	0	0	0	0	0	0
796d7d36ad2d64970b7ebe1d7da9a2ca	Bacteria	Firmicutes	Bacilli	Paenibacillales	Paenibacillaceae	Paenibacillus		0	0	0	0	0	0	0	0	0	0	0	0	0	0	0	0	0	0	0	0	0	0	0	0	0	0	0	0	0	0	0	0	0	0	0	0	0	0	0	0	0	0
adb60dac326e0ce88552edb98949d348	Bacteria	Firmicutes	Clostridia	Lachnospirales	Lachnospiraceae			0	0	0	0	0	0	0	0	0	0	0	0	0	0	0	0	0	0	0	0	0	0	0	0	0	0	0	0	0	0	0	0	0	0	0	0	0	0	0	0	0	0
d1290b1bb6a75418625027f8375f3f13	Bacteria	Firmicutes	Clostridia	Oscillospirales	Ruminococcaceae	Paludicola	uncultured_bacterium	0	0	0	0	0	0	0	0	0	0	0	0	0	0	0	0	0	0	0	0	0	0	0	0	0	0	0	4	0	0	0	0	0	0	0	0	0	0	8	0	0	0
2f53235335ceb48f199d4664b760c67a	Bacteria	Firmicutes	Clostridia	Lachnospirales	Lachnospiraceae			0	0	0	0	0	0	0	0	0	0	0	0	0	0	0	0	0	0	0	0	0	0	0	0	0	0	0	0	0	0	0	0	0	0	0	0	0	0	0	0	0	0
2db3391ca934b755851ef39b18755955	Bacteria	Bacteroidota	Bacteroidia	Bacteroidales	Muribaculaceae	Muribaculaceae		0	0	0	0	0	0	0	0	0	0	0	0	0	0	0	0	0	0	0	0	0	0	0	0	0	0	0	0	0	0	0	0	0	0	0	0	0	0	0	0	0	0
005dda0a4378f14db60a57ef74b91c76	Bacteria	Firmicutes	Clostridia	Clostridia_UCG-014	Clostridia_UCG-014	Clostridia_UCG-014		0	0	0	0	0	0	0	0	0	0	0	0	0	0	0	0	0	0	0	0	0	0	0	0	0	0	0	0	0	0	0	0	0	0	0	0	0	0	6	0	0	0
e3f01793a3da2c72083175adec795b4e	Bacteria	Bacteroidota	Bacteroidia	Bacteroidales				0	0	0	0	0	0	0	0	0	0	0	0	0	0	0	0	0	0	0	0	0	0	0	0	0	0	0	0	0	0	0	0	0	7	0	0	0	0	0	0	0	0
8149fb3e07941d61d0a11557a1af4fc3	Bacteria	Firmicutes	Clostridia	Lachnospirales	Lachnospiraceae	Lachnospiraceae_NK4A136_group	uncultured_bacterium	0	0	0	0	0	0	0	0	0	0	0	0	0	0	0	0	0	0	0	0	0	0	0	0	0	0	0	0	0	0	0	0	0	0	0	0	0	0	0	0	0	0
c6ae044227a5f0a55a431212da7133bf	Bacteria	Firmicutes	Clostridia	Lachnospirales	Lachnospiraceae	Lachnoclostridium		0	0	0	0	0	0	0	0	0	0	0	0	0	0	0	0	0	0	0	0	0	0	0	0	0	0	0	0	0	0	0	0	0	0	0	0	0	0	0	0	0	0
aa5ef49497bb86bff1b649ddcf1c4469	Bacteria	Firmicutes	Clostridia	Oscillospirales	Ruminococcaceae	Incertae_Sedis		0	0	0	0	0	0	0	0	0	0	0	0	0	0	0	0	0	0	0	0	0	0	0	0	0	0	0	0	0	0	0	0	0	0	0	0	0	0	0	0	0	0
9a56e51e94c51a6247f359474cf39c2f	Bacteria	Firmicutes	Clostridia	Oscillospirales	Oscillospiraceae			0	0	0	0	0	0	0	0	0	0	0	0	0	0	0	0	0	0	0	0	0	0	0	0	0	0	0	0	0	0	0	0	0	0	0	0	0	0	0	0	0	0
8e7985ada8fe766f3e48c0a567ad94c8	Bacteria	Firmicutes	Clostridia	Clostridiales	Clostridiaceae	Clostridium_sensu_stricto_1		0	0	0	0	0	0	0	0	0	0	0	0	0	0	0	0	0	0	0	0	0	0	0	0	0	0	0	0	0	0	0	0	0	0	0	0	0	0	0	0	0	0
6eb3d4ff3a35d29c2e4d0832993d06f0	Bacteria	Firmicutes	Clostridia	Eubacteriales	Eubacteriaceae	uncultured	uncultured_bacterium	0	0	0	0	0	0	0	0	0	0	0	0	0	0	0	0	0	0	0	0	0	0	0	0	0	0	0	0	0	0	0	0	0	0	0	0	0	0	0	0	0	0
b8962bed20f6e3c6459d833b53fa81c1	Bacteria	Firmicutes	Clostridia	Oscillospirales	Butyricicoccaceae	Butyricicoccus	uncultured_bacterium	0	0	0	0	0	0	0	0	0	0	0	0	0	0	0	0	0	0	0	0	0	0	0	0	0	0	0	0	0	0	0	0	0	0	0	0	16	0	0	0	0	0
0573054621485022b2fdf09c6912445e	Bacteria	Firmicutes	Clostridia	Oscillospirales	Ruminococcaceae	Anaerotruncus	uncultured_bacterium	0	0	0	0	0	0	0	0	0	0	0	0	0	0	0	0	0	0	0	0	0	0	0	0	0	0	0	0	0	0	0	0	0	0	0	0	0	0	0	0	0	0
62e15bbd8f91baa066af2df6d3f8d50e	Bacteria	Firmicutes	Clostridia	Lachnospirales	Lachnospiraceae			0	0	0	0	0	0	0	0	0	0	0	0	0	0	0	0	0	0	0	0	0	0	0	0	0	0	0	0	0	0	0	0	0	0	0	0	0	0	0	0	0	0
d2cd79f5a6db7707e4ff4397ded96aca	Bacteria	Bacteroidota	Bacteroidia	Bacteroidales	Muribaculaceae	Muribaculum	Muribaculum_intestinale	0	0	0	0	0	0	0	0	0	0	0	0	0	0	0	0	0	0	0	0	0	0	0	0	0	0	0	0	0	0	0	0	0	0	0	0	0	0	0	0	0	0
ca39cc021f274ab300e3df3d759cd12a	Bacteria	Firmicutes	Clostridia	Clostridia_vadinBB60_group	Clostridia_vadinBB60_group	Clostridia_vadinBB60_group	uncultured_bacterium	0	0	0	0	0	0	0	0	0	0	0	0	0	0	0	0	0	0	0	0	0	0	0	0	0	0	0	0	0	0	0	0	0	0	0	0	0	0	0	4	0	0
2a017969c675c6910bd6e3671cfd1b8a	Bacteria	Firmicutes	Clostridia	Lachnospirales	Lachnospiraceae			0	0	0	0	0	0	0	0	0	0	0	0	0	0	0	0	0	0	0	0	0	0	0	0	0	0	0	0	0	0	0	0	0	0	0	0	0	0	0	0	0	0
288ce7b7fa206e7a9c93bd45f5bba647	Bacteria	Firmicutes	Clostridia	Lachnospirales	Lachnospiraceae			0	0	0	0	0	0	0	0	0	0	0	0	0	0	0	0	0	0	0	0	0	0	0	0	0	0	0	0	0	0	0	0	0	0	0	0	0	0	0	0	0	0
87deb18fcbb67f17e931fd0de4af1b3c	Bacteria	Firmicutes	Clostridia	Oscillospirales	Ruminococcaceae	uncultured	uncultured_bacterium	0	0	0	0	0	0	0	0	0	0	0	0	0	0	0	0	0	0	0	0	0	0	0	0	0	0	0	0	0	0	0	0	0	0	0	0	0	0	0	0	0	0
e7f04a7c4b823f3218d6d28734592e81	Bacteria	Firmicutes	Clostridia	Clostridia_vadinBB60_group	Clostridia_vadinBB60_group	Clostridia_vadinBB60_group	unidentified	0	0	0	0	0	0	0	0	0	0	0	0	0	0	0	0	0	0	0	0	0	0	0	0	0	0	0	0	0	0	0	0	0	0	0	0	0	0	0	0	0	0
00fd628a2cf54385e27fb7e6fda1597d	Bacteria	Firmicutes	Clostridia	Clostridia_UCG-014	Clostridia_UCG-014	Clostridia_UCG-014		0	0	0	0	0	0	0	0	0	0	0	0	0	0	0	0	0	0	0	0	0	0	0	0	0	0	0	0	0	0	0	0	0	0	0	0	0	0	0	0	0	0
36fdaa0abbba1a15d0627873ddee849e	Bacteria	Firmicutes	Clostridia	Clostridia_UCG-014	Clostridia_UCG-014	Clostridia_UCG-014		0	0	0	0	0	0	0	0	0	0	0	0	0	0	0	0	0	0	0	0	0	0	0	0	0	0	0	0	0	0	0	0	0	0	0	0	0	0	0	0	0	0
e473804d927183404b929458cc379543	Bacteria	Firmicutes	Clostridia	Lachnospirales	Lachnospiraceae			0	0	0	0	0	0	0	0	0	0	0	0	0	0	0	0	0	0	0	0	0	0	0	0	0	0	0	0	0	0	0	0	0	0	0	0	0	0	0	0	0	0
9319a43d4fc39f6575bd505d23fd96ea	Bacteria	Firmicutes	Clostridia	Lachnospirales	Lachnospiraceae			0	0	0	0	0	0	0	0	0	0	0	0	0	0	0	0	0	0	0	0	0	0	0	0	0	0	0	0	0	0	0	0	0	0	0	0	0	0	0	0	0	0
9df268497fc374c483be5262c2bb494a	Bacteria	Firmicutes	Clostridia	Lachnospirales	Lachnospiraceae			0	0	0	0	0	0	0	0	0	0	0	0	0	0	0	0	0	3	0	0	0	0	0	0	0	0	0	0	0	0	0	0	0	0	0	0	0	0	0	0	0	0
d6887232f9a5ddab2e0ed4a37d9319ad	Bacteria	Firmicutes	Clostridia	Lachnospirales	Lachnospiraceae	uncultured		0	0	0	0	0	0	0	0	0	0	0	0	0	0	0	0	0	0	0	0	0	0	0	0	0	0	0	0	0	0	0	0	0	0	0	0	0	0	0	0	0	0
67755afd4294782eaa3504b0e6247195	Bacteria	Firmicutes	Clostridia	Clostridia_vadinBB60_group	Clostridia_vadinBB60_group	Clostridia_vadinBB60_group	uncultured_bacterium	0	0	0	0	0	0	0	0	0	0	0	0	0	0	0	0	0	0	0	0	0	0	0	0	0	0	0	0	0	0	0	0	0	0	0	0	0	0	0	0	0	0
a18076e7a1b2667a48ffd7ec90a83487	Bacteria	Firmicutes	Clostridia	Lachnospirales	Lachnospiraceae			0	0	0	0	0	0	0	0	0	0	0	0	0	0	0	0	0	0	0	0	0	0	0	0	0	0	0	0	0	0	0	0	0	0	0	0	0	0	0	0	0	0
a8fda683e178934f012e287263b74ef7	Bacteria	Firmicutes	Clostridia	Lachnospirales	Lachnospiraceae			0	0	0	0	0	0	0	0	0	0	0	0	0	0	0	0	0	0	0	0	0	0	0	0	0	0	0	0	0	0	0	0	0	0	0	0	0	0	0	0	0	0
439069fc072ed9190cf42ea9f0852c3d	Bacteria	Bacteroidota	Bacteroidia	Bacteroidales	Muribaculaceae	Muribaculaceae		0	0	0	0	0	0	0	0	0	0	0	0	0	0	0	0	0	0	0	0	0	0	0	0	0	0	0	0	0	0	0	0	0	0	0	0	0	0	0	0	0	0
2958463372891c724bb1b45f68001178	Bacteria	Actinobacteriota	Coriobacteriia	Coriobacteriales	Atopobiaceae	Coriobacteriaceae_UCG-002	uncultured_bacterium	0	0	0	0	0	0	0	0	0	0	0	0	0	0	0	0	0	0	0	0	0	0	20	0	0	0	0	0	0	0	0	0	0	0	0	0	0	0	0	0	0	0
8396e387c34d1711fe47dab89cb8f938	Bacteria	Firmicutes	Clostridia	Clostridia_vadinBB60_group	Clostridia_vadinBB60_group	Clostridia_vadinBB60_group	unidentified	0	0	0	0	0	0	0	0	0	0	0	0	0	0	0	0	0	0	0	0	0	0	0	0	0	0	0	0	0	0	0	0	0	0	0	0	0	0	0	0	0	0
c478af50faed97946912b1d8bc055e16	Bacteria	Firmicutes	Clostridia	Lachnospirales	Lachnospiraceae	Lachnospiraceae_UCG-001		0	0	0	0	0	0	0	0	0	0	0	0	0	0	0	0	0	0	0	0	0	0	0	0	0	0	0	0	0	0	0	0	0	0	0	0	0	0	5	0	0	0
0af0471d7e9fea45222055a2b77290f1	Bacteria	Bacteroidota	Bacteroidia	Bacteroidales				0	0	0	0	0	0	0	0	0	0	0	0	0	0	0	0	0	0	0	0	0	0	0	0	0	0	0	0	0	0	0	0	0	0	0	0	0	0	0	0	0	0
871156b6dc7741da5433dde3183e4a18	Bacteria	Firmicutes	Clostridia	Lachnospirales	Lachnospiraceae	GCA-900066575	uncultured_bacterium	0	0	0	0	0	0	0	0	0	0	0	0	0	0	0	0	0	0	0	0	0	0	0	0	0	0	0	0	0	0	0	0	0	0	0	0	0	0	0	0	0	0
f1a5650e25c68a7cf1401cc10b27f486	Bacteria	Firmicutes	Clostridia	Lachnospirales	Lachnospiraceae	GCA-900066575	uncultured_bacterium	0	0	0	0	0	0	0	0	0	0	0	0	0	0	0	0	0	0	0	0	0	0	0	0	0	0	0	0	0	0	7	0	0	0	0	0	0	0	0	0	0	0
9a0987f29ba82126daa3f880c13df6d6	Bacteria	Verrucomicrobiota	Verrucomicrobiae	Verrucomicrobiales	Akkermansiaceae	Akkermansia	Akkermansia_muciniphila	0	0	0	0	0	0	0	0	0	0	0	0	0	0	0	0	0	0	0	0	0	0	0	0	0	0	0	0	0	0	0	0	0	0	0	0	0	0	0	0	0	0
2571de4e369fa58c7d9220324a6fd73b	Bacteria	Firmicutes	Clostridia	Clostridiales	Clostridiaceae	Clostridium_sensu_stricto_1		0	0	0	0	0	0	0	0	0	0	0	0	0	0	0	0	0	0	0	0	0	0	0	0	0	0	0	0	0	0	0	0	0	0	0	0	0	0	0	0	0	0
62ba0c77977ed93e42de7050bad5f263	Bacteria	Firmicutes	Clostridia	Clostridia_UCG-014	Clostridia_UCG-014	Clostridia_UCG-014		0	0	0	0	0	0	0	0	0	0	0	0	0	0	0	0	0	0	0	0	0	0	0	0	0	0	0	0	0	0	0	0	0	0	0	0	0	0	0	0	0	0
2d970d856ef0e9163a688a2f96c58b1c	Bacteria	Firmicutes	Clostridia	Lachnospirales	Lachnospiraceae	Lachnospiraceae_NK4A136_group	uncultured_bacterium	0	0	0	0	0	0	0	0	0	0	0	0	0	0	0	0	0	0	0	0	0	0	0	0	0	0	0	0	0	0	0	0	0	0	0	0	0	0	0	0	0	0
5895d80a0b0d2fd2e89fca7039c5a449	Bacteria	Firmicutes	Clostridia	Oscillospirales	Butyricicoccaceae	Butyricicoccus	uncultured_bacterium	16	0	0	0	0	0	0	0	0	0	0	0	0	0	0	0	0	0	0	0	0	0	0	0	0	0	0	0	0	0	0	0	0	0	0	0	0	0	0	0	0	0
bc1630a994f6f8eebe632151997cb6ee	Bacteria	Firmicutes	Clostridia	Lachnospirales	Lachnospiraceae	Roseburia		0	0	0	0	0	0	0	0	0	0	0	0	0	0	0	0	0	0	0	0	0	0	0	0	0	0	0	0	0	0	0	0	0	0	0	0	0	0	0	0	0	0
5a3459959f42e1e5a93b16f49ffeadd4	Bacteria	Firmicutes	Clostridia	Clostridiales	Clostridiaceae	Clostridium_sensu_stricto_1		0	0	0	0	0	0	0	0	0	0	0	0	0	0	0	0	0	0	0	0	0	0	0	0	0	0	0	0	0	0	0	0	0	0	0	0	0	0	0	0	0	0
c55cf152c68fd6b081a96189ed730549	Bacteria	Proteobacteria	Gammaproteobacteria	Burkholderiales	Sutterellaceae	Parasutterella	Parasutterella_excrementihominis	0	0	0	0	0	0	0	0	0	0	0	0	0	0	0	0	0	0	0	0	0	0	0	0	0	0	0	0	0	0	15	0	0	0	0	0	0	0	0	0	0	0
3d8d814b7adb90d7bdd59925653f18a2	Bacteria	Firmicutes	Bacilli	Erysipelotrichales	Erysipelotrichaceae	Turicibacter	uncultured_bacterium	0	0	0	0	0	0	0	0	0	0	0	0	0	0	0	0	0	0	0	0	0	0	0	0	0	0	0	0	0	0	0	0	0	0	0	0	0	0	0	0	0	0
0e17b75365feca521afe08f3b8a7941d	Bacteria	Firmicutes	Bacilli	Erysipelotrichales	Erysipelotrichaceae			0	0	0	0	0	0	0	0	0	0	0	0	0	0	0	0	0	0	0	0	0	0	0	0	0	0	0	0	0	0	0	0	0	0	0	0	0	0	0	0	0	0
589b679885bbc2f1b495cbc34377e11e	Bacteria	Actinobacteriota	Coriobacteriia	Coriobacteriales	Coriobacteriales_Incertae_Sedis	uncultured	gut_metagenome	0	0	0	0	0	0	0	0	0	0	0	0	0	0	0	0	0	0	0	0	0	0	0	0	0	0	0	0	0	0	0	0	0	0	0	0	0	0	0	0	0	0
a1020179ee128afa21a4286518c9df91	Bacteria	Firmicutes	Clostridia	Peptostreptococcales-Tissierellales	Peptostreptococcaceae			0	0	0	0	0	0	0	0	0	0	0	0	0	0	0	0	0	0	0	0	0	0	0	0	0	0	0	0	0	0	0	0	0	0	0	0	0	0	0	0	0	0
e15ba6ef0ffdf6b840bb67f1753e05e0	Bacteria	Firmicutes	Clostridia	Oscillospirales	Ruminococcaceae	uncultured	uncultured_Clostridium	0	0	0	0	0	0	0	0	0	0	0	0	0	0	0	0	0	0	0	0	0	0	0	0	0	0	0	0	0	0	0	0	0	0	0	0	0	0	0	0	0	0
0cb67d15d67e862ec21c9536be74f617	Bacteria	Firmicutes	Clostridia	Oscillospirales	Oscillospiraceae	uncultured		0	0	0	0	0	0	0	0	0	0	0	0	0	0	0	0	0	0	0	0	0	0	0	0	0	0	0	0	0	0	0	0	0	0	0	0	0	0	0	0	0	0
a2e39d1a26b3716fec0ed641a83a983e	Bacteria	Verrucomicrobiota	Verrucomicrobiae	Verrucomicrobiales	Akkermansiaceae	Akkermansia		0	0	0	0	0	0	0	0	0	0	0	0	0	0	0	0	0	0	0	0	0	0	0	0	0	0	0	0	0	0	0	0	0	0	0	0	0	0	0	0	0	0
dcce1623aeac47b904dd9a46e68fa1ba	Bacteria	Firmicutes	Clostridia	Lachnospirales	Lachnospiraceae			0	0	0	0	0	0	0	0	0	0	0	0	0	0	0	0	0	0	0	0	0	0	0	0	0	0	0	0	0	0	0	0	0	0	0	0	0	0	0	0	0	0
d6b94efffa9ecfce1a5f00539292b8be	Bacteria	Proteobacteria	Gammaproteobacteria	Xanthomonadales	Xanthomonadaceae	Stenotrophomonas	uncultured_organism	0	0	0	0	0	0	0	0	0	0	0	0	0	0	0	0	0	0	0	0	0	0	0	0	0	0	0	0	0	0	0	0	0	0	0	0	0	0	0	0	0	0
c543275c64f583fef507bd57aa87c87d	Bacteria	Firmicutes	Clostridia	Lachnospirales	Lachnospiraceae			0	0	0	0	0	0	0	0	0	0	0	0	0	0	0	0	0	0	0	0	0	0	0	0	0	0	0	0	0	0	0	0	0	0	0	0	0	0	0	0	0	0
5334ce0f8ef301501d28da031f002f76	Bacteria	Firmicutes	Clostridia	Oscillospirales	Ruminococcaceae	uncultured	uncultured_bacterium	0	0	0	0	0	0	0	0	0	0	0	0	0	0	0	0	0	0	0	0	0	0	0	0	0	0	0	0	0	0	0	0	0	0	0	0	0	0	0	0	0	0
80d4d2fff1932db132488a834ce8b8f0	Bacteria	Firmicutes	Clostridia	Oscillospirales	Ruminococcaceae	Incertae_Sedis	Clostridium_sp.	0	0	0	0	0	0	0	0	0	0	0	0	0	0	0	0	0	0	0	0	0	0	0	0	0	0	0	0	0	0	0	0	0	0	0	0	0	0	0	0	0	0
2ed76f6135415c1e747e0ed883d1f4f6	Bacteria	Firmicutes	Clostridia	Lachnospirales	Lachnospiraceae	Blautia	Lachnospiraceae_bacterium	0	0	0	0	0	0	0	0	0	0	0	0	0	0	0	0	0	0	0	0	0	0	0	0	0	0	0	0	0	0	0	0	0	0	0	0	0	0	0	0	0	0
38b0f4a24ea59c468ec0ed4aa45de1aa	Bacteria	Firmicutes	Clostridia	Clostridiales	Clostridiaceae	Clostridium_sensu_stricto_1		0	0	0	0	0	0	0	0	0	0	0	0	0	0	0	0	0	0	0	0	0	0	0	0	0	0	0	0	0	0	0	0	0	0	0	0	0	0	0	0	0	0
0b1a7024ccd5e7c3f972bc853a6dd782	Bacteria	Firmicutes	Clostridia	Lachnospirales	Lachnospiraceae	Lachnospiraceae_UCG-001	unidentified	0	0	0	0	0	0	0	0	0	0	0	0	0	0	0	0	0	0	0	0	0	0	0	0	0	0	0	0	0	0	0	0	0	0	0	0	0	0	0	0	0	0
044a52b5a185d2b782ed92b3fa403327	Bacteria	Firmicutes	Bacilli	Paenibacillales	Paenibacillaceae	Paenibacillus		0	0	0	0	0	0	0	0	0	0	0	0	0	0	3	0	0	0	0	0	0	0	0	0	0	0	0	0	0	0	0	0	0	0	0	0	0	0	0	0	0	0
504dedc2cce52950f76410800f3476ea	Bacteria	Firmicutes	Clostridia	Peptostreptococcales-Tissierellales	Peptostreptococcaceae	Paraclostridium		0	0	0	0	0	0	0	0	0	0	0	0	0	0	0	0	0	0	0	0	0	0	0	0	0	0	0	0	0	0	0	0	0	0	0	0	0	0	0	0	0	0
989d5910ab1c857d4ea1335cdf033bae	Bacteria	Bacteroidota	Bacteroidia	Bacteroidales	Muribaculaceae	Muribaculaceae	uncultured_bacterium	0	0	0	0	0	0	0	0	0	0	0	0	0	0	0	0	0	0	0	0	0	0	0	0	0	0	0	0	0	0	0	0	0	0	0	0	0	0	0	0	0	0
73361ad805378625367d1600e6a15cba	Bacteria	Firmicutes	Clostridia	Oscillospirales	Ruminococcaceae	Anaerotruncus	uncultured_organism	0	0	0	11	0	0	0	0	0	0	0	0	0	0	0	0	0	0	0	0	0	0	0	0	0	0	0	0	0	0	0	0	0	0	0	0	0	0	0	0	0	0
a14822a0bee23de102c0d78330a07393	Bacteria	Firmicutes	Clostridia	Oscillospirales	Ruminococcaceae	Anaerotruncus	uncultured_bacterium	0	0	0	0	0	0	0	0	0	0	0	0	0	0	0	0	0	0	0	0	0	0	0	0	0	0	0	0	0	0	0	0	0	0	0	0	0	0	0	0	0	0
c095eb6ab97999b8236fd2ce3b1308a8	Bacteria	Firmicutes	Bacilli	Lactobacillales	Enterococcaceae	Enterococcus		0	0	0	0	0	0	0	0	0	0	0	0	0	0	0	0	0	0	0	0	0	0	0	0	0	0	0	0	0	0	0	0	0	0	0	0	0	0	0	0	0	0
8da14c6aa9033db0d8f670561c11cc4e	Bacteria	Firmicutes	Clostridia	Clostridiales	Clostridiaceae	Clostridium_sensu_stricto_1		0	0	0	0	0	0	0	0	0	0	0	0	0	0	0	0	0	0	0	0	0	0	0	0	0	0	0	0	0	0	0	0	0	0	0	0	0	0	0	0	0	0
7b053ae7fe48456ff7525bff1f168a8c	Bacteria	Firmicutes	Bacilli	RF39	RF39	RF39		0	0	0	0	0	0	0	0	0	0	0	0	0	0	0	0	0	0	0	0	0	0	0	0	0	0	0	0	0	0	0	0	0	0	0	0	0	0	0	0	0	0
fc693b50187791449e5bf9b40613ef77	Bacteria	Firmicutes	Clostridia	Peptostreptococcales-Tissierellales	Peptostreptococcaceae			0	0	0	0	0	0	0	0	0	0	0	0	0	0	0	0	0	0	0	0	0	0	0	0	0	0	0	0	0	0	0	0	0	0	0	0	0	0	0	0	0	0
8a8c80a674fdc147e3178ce4d22be12e	Bacteria	Firmicutes	Bacilli	Lactobacillales	Lactobacillaceae	Lactobacillus		0	0	0	0	0	0	0	0	0	0	0	0	0	0	0	0	0	0	0	0	0	0	0	0	0	0	0	0	0	0	0	0	0	0	0	0	0	0	0	0	0	0
4e6b354f9b99967c30b7c9e2e7a889fe	Bacteria	Firmicutes	Clostridia	Clostridia_UCG-014	Clostridia_UCG-014	Clostridia_UCG-014		0	0	0	0	0	0	0	0	0	0	0	0	0	0	0	0	0	0	0	0	0	0	0	0	0	0	0	0	0	10	0	0	0	0	0	0	0	0	0	0	0	0
a91e0668de15b74d7e7a465d939c31af	Bacteria	Bacteroidota	Bacteroidia	Bacteroidales	Muribaculaceae	Muribaculaceae		0	0	0	0	0	0	0	0	0	0	0	0	0	0	0	0	0	0	0	0	0	0	0	0	0	0	0	0	0	0	0	0	0	0	0	0	10	0	0	0	0	0
b0829945a7b0e6a41fe7832684815258	Bacteria							0	0	0	0	0	0	0	0	0	0	0	0	0	0	0	0	0	0	0	0	0	0	0	0	0	0	0	0	0	0	0	0	0	0	0	0	0	0	0	0	0	0
202d2bea239c9c332c6f40f8416cca4e	Bacteria	Firmicutes	Clostridia	Lachnospirales	Lachnospiraceae			0	0	0	0	0	0	0	0	0	0	0	0	0	0	0	0	0	0	0	0	0	0	0	0	0	0	0	0	0	0	0	0	0	0	0	0	0	0	0	0	0	0
ed1cc954862c596318275b9da2471be5	Bacteria	Firmicutes	Clostridia	Lachnospirales	Lachnospiraceae	uncultured	uncultured_bacterium	0	0	0	0	0	0	0	0	0	0	0	0	0	0	0	0	0	0	0	0	0	0	0	0	0	0	0	0	0	0	0	0	0	0	0	0	0	0	0	0	0	0
66e210c02c9d041b2ba5b99fdfbc98bf	Bacteria	Firmicutes	Bacilli	Staphylococcales	Staphylococcaceae	Staphylococcus		0	0	0	0	0	0	0	0	0	0	0	0	0	0	0	0	0	0	0	0	0	0	0	0	0	0	0	0	0	0	0	0	0	0	0	0	0	0	0	0	0	0
e173d5c95dcf83c9fb9f26103d89e916	Bacteria	Firmicutes	Bacilli	Lactobacillales	Lactobacillaceae	Lactobacillus		0	0	0	0	0	0	0	0	0	0	0	0	0	0	0	0	0	0	0	0	0	0	0	0	0	0	0	0	0	0	0	0	0	0	0	0	0	0	0	0	0	0
fbd54cf3df56ee5ab758eb642c823fcf	Bacteria	Firmicutes	Clostridia	Oscillospirales	Ruminococcaceae	Anaerotruncus	uncultured_bacterium	0	0	0	0	0	0	0	0	0	0	0	0	0	0	0	0	0	0	0	0	0	0	0	0	0	0	0	0	0	0	0	0	0	0	0	0	0	0	0	0	0	0
4c16953b0a346d25e39e8f9db9dcfd7d	Bacteria	Bacteroidota	Bacteroidia	Bacteroidales	Muribaculaceae	Muribaculaceae	uncultured_bacterium	0	0	0	0	0	0	0	0	0	0	0	0	0	0	0	0	0	0	0	0	0	0	0	0	0	0	0	0	0	0	0	0	0	0	0	0	0	0	0	0	0	0
9b4795722494e2740f3811c592fff89f	Bacteria	Firmicutes	Clostridia	Clostridia_UCG-014	Clostridia_UCG-014	Clostridia_UCG-014		0	0	0	0	0	0	0	0	0	0	0	0	0	0	0	0	0	0	0	0	0	0	0	0	0	0	0	0	0	0	0	0	0	0	0	0	0	0	0	0	0	0
96e885a86ecc2de6be74e077ac92cd00	Bacteria	Firmicutes	Clostridia	Lachnospirales	Lachnospiraceae			0	0	0	0	0	0	0	0	0	0	0	0	0	0	0	0	0	0	0	3	0	0	0	0	0	0	0	0	0	0	0	0	0	0	0	0	0	0	0	0	0	0
e02ce5d4d7ba0c1943225a5171e67779	Bacteria	Firmicutes	Clostridia	Lachnospirales	Lachnospiraceae	Eubacterium_ventriosum_group	uncultured_Clostridiales	0	0	0	0	0	0	0	0	0	0	0	0	0	0	0	0	0	0	0	0	0	0	0	0	0	0	0	0	0	0	0	0	0	0	0	0	0	0	0	0	0	0
72a22a213e5bcd5829c839ac6752a78d	Bacteria	Firmicutes	Clostridia	Lachnospirales	Lachnospiraceae	Lachnospiraceae_UCG-006	uncultured_bacterium	0	0	0	0	0	0	0	0	0	0	0	0	0	0	0	0	0	0	0	0	0	0	0	0	0	0	0	0	0	0	0	0	0	0	0	0	0	0	0	0	0	0
2553321a62d61f6525569bfebbea9995	Bacteria	Bacteroidota	Bacteroidia	Bacteroidales	Bacteroidaceae	Bacteroides		0	0	0	0	0	0	0	0	0	0	0	0	0	0	0	0	0	0	0	0	0	0	0	0	0	0	0	0	0	0	0	0	0	0	0	0	0	0	0	0	0	0
e52bc60d4db0846a34f951a086d5f516	Bacteria	Firmicutes	Bacilli	Erysipelotrichales	Erysipelotrichaceae	Erysipelotrichaceae	uncultured_bacterium	0	0	0	0	0	0	0	0	0	0	0	0	0	0	0	0	0	0	0	0	0	0	0	0	0	0	0	0	0	0	0	0	0	0	0	0	0	0	0	0	0	0
ba84f0b4e9f5f6134becbcd831e6c7b8	Bacteria	Firmicutes	Clostridia	Lachnospirales	Lachnospiraceae			0	0	0	0	0	0	0	0	0	0	0	0	0	0	0	0	0	0	0	0	0	0	0	0	0	0	0	0	0	0	0	0	0	0	0	0	0	0	0	0	0	0
aa9b9ee73713b86d4c906e580c687dd0	Bacteria	Firmicutes	Clostridia	Lachnospirales	Lachnospiraceae			0	0	0	0	0	0	0	0	0	0	0	0	0	0	0	0	0	0	0	0	0	0	0	0	0	0	0	0	0	0	0	0	0	0	0	0	0	0	0	0	0	0
4745b3107a87c5da1e111f1cbe215c44	Bacteria	Firmicutes	Clostridia	Lachnospirales	Lachnospiraceae			0	0	0	0	0	0	0	0	0	0	0	0	0	0	0	0	0	0	0	0	0	0	0	0	0	0	0	0	0	0	0	0	0	0	0	0	0	0	0	0	0	0
31ddda6fb89c10e6819b094e9f77d24a	Bacteria	Firmicutes	Clostridia	Peptostreptococcales-Tissierellales	Anaerovoracaceae	Eubacterium_brachy_group	uncultured_bacterium	0	0	0	0	0	0	0	0	0	0	0	0	0	0	0	0	0	0	0	0	0	0	0	0	0	0	0	0	0	0	0	0	0	0	0	0	0	0	0	0	0	0
3aa73e23a3417417aa909e709190def5	Bacteria	Verrucomicrobiota	Verrucomicrobiae	Verrucomicrobiales	Akkermansiaceae	Akkermansia		0	0	0	0	0	0	0	0	0	0	0	0	0	0	0	0	0	0	0	0	0	0	0	0	0	0	0	0	0	0	0	0	0	0	0	0	0	0	0	0	0	0
92ff4605dfbd12860a038715fca1a43d	Bacteria	Bacteroidota	Bacteroidia	Bacteroidales	Muribaculaceae	Muribaculaceae	uncultured_bacterium	0	0	0	0	0	0	0	0	0	0	0	0	0	0	0	0	0	0	0	0	0	0	0	0	0	0	0	0	0	0	0	0	0	0	0	0	0	0	0	0	0	0
a30fcba1f43754fae44af38df0b64406	Bacteria	Bacteroidota	Bacteroidia	Bacteroidales	Muribaculaceae			0	0	0	0	0	0	0	0	0	0	0	0	0	0	0	0	0	0	0	0	0	0	0	0	0	0	0	0	0	0	0	0	0	0	0	0	0	0	0	0	0	0
da7bf59ffddb26eed67a78c9f15d9780	Bacteria	Firmicutes	Clostridia	Lachnospirales	Lachnospiraceae			0	0	0	0	0	0	0	0	0	0	0	0	0	0	0	0	0	0	0	0	0	0	0	0	0	0	0	0	0	0	0	0	0	0	0	0	0	0	0	0	0	0
cb866ea16aa8f95a094dd98d02075014	Bacteria	Firmicutes	Bacilli	RF39	RF39	RF39		0	0	0	0	0	0	0	0	0	0	0	0	0	0	0	0	0	0	0	0	0	0	0	0	0	0	0	0	0	0	0	0	0	0	0	0	0	0	0	0	0	0
ad586670d27457243deb6f7a93aa3be8	Bacteria	Firmicutes	Clostridia	Oscillospirales	Oscillospiraceae	uncultured	uncultured_bacterium	0	0	0	0	0	0	0	0	0	0	0	0	0	0	0	0	0	0	0	0	0	0	0	0	0	0	0	0	0	0	0	0	0	0	0	0	0	0	0	0	0	0
18a8dcfea624589fc849caf46ef2ccc0	Bacteria	Firmicutes	Clostridia	Clostridia_vadinBB60_group	Clostridia_vadinBB60_group	Clostridia_vadinBB60_group	unidentified	0	0	0	0	0	0	0	0	0	0	0	0	0	0	0	0	0	0	0	0	0	0	0	0	0	0	0	0	0	0	0	0	0	0	0	0	0	0	0	0	0	0
c8ce8b747f8704ff62a2e657df4ff4fd	Bacteria	Firmicutes	Clostridia	Lachnospirales	Lachnospiraceae	uncultured	uncultured_bacterium	0	0	0	0	0	0	0	0	0	0	0	0	0	0	0	0	0	0	0	0	0	0	0	0	0	0	0	0	0	0	0	0	0	0	0	0	0	0	0	0	0	0
a561909bcfcd0dcbb9a71c87773a3dbd	Bacteria	Actinobacteriota	Actinobacteria	Micrococcales	Microbacteriaceae	Cryobacterium		0	0	0	0	0	0	0	0	0	0	0	0	0	0	0	0	0	0	0	0	0	0	0	0	0	0	0	0	0	0	0	0	0	0	0	0	0	0	0	0	0	0
cf5682b2ca41bc97beaf97808800645e	Bacteria	Firmicutes	Clostridia	Lachnospirales	Lachnospiraceae	uncultured	uncultured_bacterium	0	0	0	0	0	0	0	0	0	0	0	0	0	0	0	0	0	0	0	0	0	0	0	0	0	0	0	0	0	0	0	0	0	0	0	0	0	0	0	0	0	0
5d721b5ccde161fe81bdcfb305e1f624	Bacteria	Firmicutes	Clostridia	Peptostreptococcales-Tissierellales	Peptostreptococcaceae	Romboutsia	Romboutsia_ilealis	0	0	0	0	0	0	0	0	0	0	0	0	0	0	0	0	0	0	0	0	0	0	0	0	0	0	0	0	0	0	0	0	0	0	0	0	0	0	0	0	0	0
4f0bc5afb5c5c4bf057ec4465f617eda	Bacteria	Firmicutes	Clostridia	Lachnospirales	Lachnospiraceae			7	0	0	0	0	0	0	0	0	0	0	0	0	0	0	0	0	0	0	0	0	0	0	0	0	0	0	0	0	0	0	0	0	0	0	0	0	0	0	0	0	0
1dcf7fe61dcc151fee259c2c88588f22	Bacteria	Firmicutes	Bacilli	Erysipelotrichales	Erysipelotrichaceae	Turicibacter	uncultured_bacterium	0	0	0	0	0	0	0	0	0	0	0	0	0	0	0	0	0	0	0	0	0	7	0	0	0	0	0	0	0	0	0	0	0	0	0	0	0	0	0	0	0	0
fa9e365c49a3a96e070acafb897128f9	Bacteria	Firmicutes	Clostridia	Clostridiales	Clostridiaceae	Clostridium_sensu_stricto_1		0	0	0	0	0	0	0	0	0	0	0	0	0	0	0	0	0	0	0	0	0	0	0	0	0	0	0	0	0	0	0	0	0	0	0	0	0	0	0	7	0	0
f93daf775e9e4e360e936cc0cfe9e923	Bacteria	Firmicutes	Clostridia	Clostridia_vadinBB60_group	Clostridia_vadinBB60_group	Clostridia_vadinBB60_group	uncultured_bacterium	0	0	0	0	0	0	0	0	0	0	0	0	0	0	0	0	0	0	0	0	0	0	0	0	0	0	0	0	0	0	0	0	0	0	0	0	0	0	0	0	0	0
a3d5bc7e8f58243f218a937ffa207093	Bacteria	Firmicutes	Clostridia	Oscillospirales	Ruminococcaceae	Incertae_Sedis	Clostridium_sp.	0	0	0	0	0	0	0	0	0	0	0	0	0	0	0	0	0	0	0	0	0	0	0	0	0	0	0	0	0	0	0	0	0	0	0	0	0	0	0	0	0	0
0e9538f517548b16af19b453578fec05	Bacteria	Firmicutes	Clostridia	Oscillospirales	Oscillospiraceae	NK4A214_group	unidentified	0	0	0	0	0	0	0	0	0	0	0	0	0	0	0	0	0	0	0	0	0	0	0	0	0	0	0	0	0	0	0	0	0	0	0	0	0	0	0	0	0	0
4d710465131702bc8ca6ba1b9dbada4b	Bacteria	Bacteroidota	Bacteroidia	Bacteroidales	Muribaculaceae			0	0	0	0	0	0	0	0	0	0	0	0	0	0	0	0	0	0	0	0	0	0	0	0	0	0	0	0	0	0	0	0	0	0	0	0	0	0	0	0	0	0
0d55f0b5a30a6a648bbe68c68288e12f	Bacteria	Firmicutes	Bacilli	Lactobacillales	Streptococcaceae	Lactococcus		0	0	0	0	0	0	0	0	0	0	0	0	0	0	0	0	0	0	0	0	0	0	0	0	0	0	0	0	0	0	0	0	0	0	0	0	0	0	0	0	0	0
67dcc7963ad6b45840574dd5e9fabbee	Bacteria	Firmicutes	Clostridia	Lachnospirales	Lachnospiraceae			0	0	0	0	0	0	0	0	0	0	0	0	0	0	0	0	0	0	0	0	0	0	0	0	0	0	0	0	0	0	0	0	0	0	0	0	0	0	0	0	0	0
1a95f8483dcff305ce332e1e73badb3d	Bacteria	Firmicutes	Bacilli	Lactobacillales	Leuconostocaceae	Weissella		0	0	0	0	0	0	0	0	0	0	0	0	0	0	0	0	0	0	0	0	0	0	0	0	0	0	0	0	0	0	0	0	0	0	0	0	0	0	0	0	0	0
2bb5de1c846e3489eb269f8d52475589	Bacteria	Firmicutes	Clostridia	Lachnospirales	Lachnospiraceae			0	0	0	0	0	0	0	0	0	0	0	0	0	0	0	0	0	0	0	0	0	0	0	0	0	0	0	0	0	0	0	0	0	0	0	0	0	0	0	0	0	0
a3e6eab774d64f49433085186d68e7fb	Bacteria	Firmicutes	Bacilli	Paenibacillales	Paenibacillaceae	Paenibacillus	Paenibacillus_taiwanensis	0	0	0	0	0	0	0	0	0	0	0	0	0	0	0	0	0	0	0	0	0	0	0	0	0	0	0	0	0	0	0	0	0	0	0	0	0	0	0	0	0	0
ea6cce1dc16ef6d46d7f3df3a60fd5c5	Bacteria	Firmicutes	Clostridia	Clostridia_vadinBB60_group	Clostridia_vadinBB60_group	Clostridia_vadinBB60_group	uncultured_bacterium	0	0	0	0	0	0	0	0	0	0	0	0	0	0	0	0	0	0	0	0	0	0	0	0	0	0	0	0	0	0	0	0	0	0	0	0	0	0	0	0	0	0
75a1d415410c05b44382b45085f360e1	Bacteria	Firmicutes	Clostridia	Oscillospirales	Ruminococcaceae	Incertae_Sedis		0	0	0	0	0	0	0	0	0	0	0	0	0	0	0	0	0	0	0	0	0	0	0	0	0	0	0	0	0	0	0	0	0	0	0	0	0	0	0	0	0	0
4cf6e5a1cd9a8477de43d1b2e2b7a1b6	Bacteria	Firmicutes	Bacilli	Paenibacillales	Paenibacillaceae	Paenibacillus		0	0	0	0	0	0	0	0	0	0	0	0	0	0	0	0	0	0	0	0	0	0	0	0	0	0	0	0	0	0	0	0	0	0	0	0	0	0	0	0	0	0
c26fd46b1888c99bf6451079b40a34d1	Bacteria	Firmicutes	Clostridia	Oscillospirales	Butyricicoccaceae	Butyricicoccus	uncultured_bacterium	0	0	0	0	0	0	0	0	0	0	0	0	0	0	0	0	0	0	0	0	0	0	0	0	0	0	0	0	0	0	0	0	0	0	0	0	0	0	0	0	0	0
0286470dff57b029ea1f2ad097c53a04	Bacteria	Firmicutes	Clostridia	Lachnospirales	Lachnospiraceae	Blautia	unidentified	0	0	0	0	0	0	0	0	0	0	0	0	0	0	0	0	0	0	0	0	0	0	0	0	0	0	0	0	0	0	0	0	0	0	0	0	0	0	0	0	0	0
17b66dfacc6bc7946a7b1d176fd2d5b1	Bacteria	Firmicutes	Clostridia	Lachnospirales	Lachnospiraceae	Lachnospiraceae_UCG-006	uncultured_bacterium	0	0	0	0	0	0	0	0	0	0	0	0	0	0	0	0	0	0	0	0	0	0	0	0	0	0	0	0	0	0	0	0	0	0	0	0	0	0	0	0	0	0
915e45341dc6dae3369556a39ea4b25c	Bacteria	Firmicutes	Clostridia	Monoglobales	Monoglobaceae	Monoglobus	uncultured_rumen	0	0	0	0	0	0	0	0	0	0	0	0	0	0	0	0	0	0	0	0	0	0	0	0	0	0	0	0	0	0	0	0	0	0	0	0	0	0	0	0	0	0
fdd0149963feb039d22bd93375a0a8d9	Bacteria	Firmicutes	Clostridia	Lachnospirales	Lachnospiraceae	Eubacterium_oxidoreducens_group	uncultured_bacterium	0	0	0	0	0	0	0	0	0	0	0	0	0	0	0	0	0	0	0	0	0	0	0	0	0	0	0	0	0	0	0	0	0	0	0	0	0	0	0	0	0	0
35f3091e1cbd264073125c0aa58db2f7	Bacteria	Firmicutes	Clostridia	Lachnospirales	Lachnospiraceae			0	0	0	0	0	6	0	0	0	0	0	0	0	0	0	0	0	0	0	0	0	0	0	0	0	0	0	0	0	0	0	0	0	0	0	0	0	0	0	0	0	0
e43f9c78b8cefc61208fe8fcfd7454be	Bacteria	Firmicutes	Bacilli	Acholeplasmatales	Acholeplasmataceae	Anaeroplasma	uncultured_bacterium	0	0	0	0	0	0	0	0	0	0	0	0	6	0	0	0	0	0	0	0	0	0	0	0	0	0	0	0	0	0	0	0	0	0	0	0	0	0	0	0	0	0
0942f41dd63455a1c28a42230eb84d11	Bacteria	Firmicutes	Clostridia	Peptostreptococcales-Tissierellales	Peptostreptococcaceae			0	0	0	0	0	0	0	0	0	0	0	0	0	0	0	0	3	0	0	0	0	0	0	0	0	0	0	0	0	0	0	0	0	0	0	0	0	0	0	0	0	0
141cc837c6cc26bf74bcc99a2f985cd4	Bacteria	Firmicutes	Clostridia	Lachnospirales	Lachnospiraceae	uncultured	uncultured_bacterium	0	0	0	0	0	0	0	0	0	0	0	0	0	0	0	0	0	0	0	0	0	0	0	0	0	0	0	6	0	0	0	0	0	0	0	0	0	0	0	0	0	0
13323d5bfffc986086ac8593a0bbfbc5	Bacteria	Firmicutes	Clostridia	Lachnospirales	Lachnospiraceae	GCA-900066575		0	0	0	0	0	0	0	0	0	0	0	0	0	0	0	0	0	0	0	0	0	0	0	0	0	0	0	0	0	0	0	0	0	0	0	0	0	0	0	0	0	0
4e280f41e49d24069e86150af269a8ec	Bacteria	Firmicutes	Clostridia	Lachnospirales	Lachnospiraceae	Roseburia	uncultured_bacterium	0	0	0	0	0	0	0	0	0	0	0	0	0	0	0	0	0	0	0	0	0	0	0	0	0	0	0	0	0	0	0	0	0	0	0	0	0	0	0	0	0	0
fa248d280bcdda3027956f6d41b8206b	Bacteria	Firmicutes	Clostridia	Oscillospirales	Oscillospiraceae	uncultured	uncultured_bacterium	0	0	0	0	0	0	0	0	0	0	0	0	0	0	0	0	0	0	0	0	0	0	0	0	0	0	0	0	0	0	0	0	0	0	0	0	0	0	0	0	0	0
7dd6f94de73f76378da1b5dba206868e	Bacteria	Firmicutes	Clostridia	Oscillospirales	Ruminococcaceae	Incertae_Sedis	uncultured_bacterium	0	0	0	0	0	0	0	0	0	0	0	0	0	0	0	0	0	0	0	0	0	0	0	0	0	0	0	0	0	0	0	0	0	0	0	0	0	0	0	0	0	0
a0e4900e38b3af2f45f6fe99a338d8d0	Bacteria	Firmicutes	Bacilli	Erysipelotrichales	Erysipelatoclostridiaceae	Erysipelatoclostridium	Clostridium_cocleatum	0	0	0	0	0	0	0	0	0	0	0	0	0	0	0	0	0	0	0	0	0	0	0	0	0	0	0	0	0	0	0	0	0	0	0	0	0	0	0	0	0	0
a9451af3f6ea3e696162369f94c9f6db	Bacteria	Firmicutes	Clostridia	Oscillospirales	Oscillospiraceae	UCG-005		0	0	0	0	0	0	0	0	0	0	0	0	0	0	0	0	0	0	0	0	0	0	0	0	0	0	0	0	0	0	0	0	0	0	0	0	0	0	0	0	0	0
cc67bc01a9bf0e08e3adf2be1adaa1d9	Bacteria	Firmicutes	Clostridia	Clostridia	Hungateiclostridiaceae	Ruminiclostridium	uncultured_organism	0	0	0	0	0	0	0	0	0	0	0	0	0	0	0	0	0	0	0	0	0	0	0	0	0	0	0	0	0	0	0	0	0	0	0	0	0	0	0	0	0	0
af45849aabe0eb8b1d0c0884cfd32ae6	Bacteria	Firmicutes	Negativicutes	Veillonellales-Selenomonadales	Sporomusaceae	Sporomusa		0	0	0	0	0	0	0	0	0	0	0	0	0	0	0	0	0	0	0	0	0	0	0	0	0	0	0	0	0	0	0	0	0	0	0	0	0	0	0	0	0	0
70f674b5e31d991860d952014a25c2ca	Bacteria	Firmicutes	Clostridia	Lachnospirales	Lachnospiraceae	uncultured	uncultured_bacterium	0	0	0	0	0	0	0	0	0	0	0	0	0	0	0	0	0	0	0	0	0	0	0	0	0	0	0	0	0	0	0	0	0	0	0	0	0	0	0	0	0	0
54f710a55c6c597ae1be47a23c51cf99	Bacteria	Firmicutes	Bacilli	Paenibacillales	Paenibacillaceae	Paenibacillus		0	0	0	0	0	0	0	0	0	0	0	0	0	0	0	0	0	0	0	0	0	0	0	0	0	0	0	0	0	0	0	0	0	0	0	0	0	0	0	0	0	0
2bb48bd927cad279d16a172b56e20533	Bacteria	Bacteroidota	Bacteroidia	Bacteroidales	Muribaculaceae	Muribaculaceae	uncultured_bacterium	0	0	0	0	0	0	0	0	0	0	0	0	0	0	0	0	0	0	0	0	0	0	0	0	0	0	0	0	0	0	0	0	0	0	0	0	0	0	0	0	0	0
6842a3989ae4dd9edf63afcaad60634e	Bacteria	Firmicutes	Clostridia	Lachnospirales	Lachnospiraceae	Eubacterium_xylanophilum_group	uncultured_bacterium	0	0	0	0	0	0	0	0	0	0	0	0	0	0	0	0	0	0	0	0	0	0	0	0	0	0	0	0	0	0	0	0	0	0	0	0	0	0	0	0	0	0
03988235c0a72f16a70a7770beda1df8	Bacteria	Firmicutes	Clostridia	Clostridia_vadinBB60_group	Clostridia_vadinBB60_group	Clostridia_vadinBB60_group	uncultured_bacterium	0	0	0	0	0	0	0	0	0	0	0	0	0	0	0	0	0	0	0	0	0	0	0	0	0	0	0	0	0	0	0	0	0	0	0	0	0	0	0	0	0	0
39ce9dcff17cae22f9e354883ee7bae0	Bacteria	Firmicutes	Clostridia	Lachnospirales	Lachnospiraceae	Lachnospiraceae_UCG-006	Clostridium_sp.	0	0	0	0	0	0	0	0	0	0	0	0	3	0	0	0	0	0	0	0	0	0	0	0	0	0	0	0	0	0	0	0	0	0	0	0	0	0	0	0	0	0
3d962d020aa4fd3ff5633cbb2a4dbbd6	Bacteria	Bacteroidota	Bacteroidia	Bacteroidales	Muribaculaceae			0	0	0	0	0	0	0	0	0	0	0	0	0	0	0	0	0	5	0	0	0	0	0	0	0	0	0	0	0	0	0	0	0	0	0	0	0	0	0	0	0	0
62e333ae4bf2bde3890af9bcb3720273	Bacteria	Firmicutes	Clostridia	Lachnospirales	Lachnospiraceae	uncultured	unidentified	0	0	0	0	0	0	0	0	0	0	0	0	0	0	0	0	0	0	0	5	0	0	0	0	0	0	0	0	0	0	0	0	0	0	0	0	0	0	0	0	0	0
52b73eebae8e99614c3c21f6807f3626	Bacteria	Proteobacteria	Alphaproteobacteria	Rhizobiales	Rhizobiaceae	Allorhizobium-Neorhizobium-Pararhizobium-Rhizobium		0	0	0	0	0	0	0	0	0	0	0	0	0	0	0	0	0	0	0	2	0	0	0	0	0	0	0	0	0	0	0	0	0	0	0	0	0	0	0	0	0	0
e4536cfbbd6868b8076743344a1ec8d8	Bacteria	Firmicutes	Clostridia	Oscillospirales	UCG-010	UCG-010		0	0	0	0	0	0	0	0	0	0	0	0	0	0	0	0	0	0	0	0	5	0	0	0	0	0	0	0	0	0	0	0	0	0	0	0	0	0	0	0	0	0
3a22375fd3af9eb2998768b348e72e6e	Bacteria	Firmicutes	Clostridia	Lachnospirales	Lachnospiraceae	uncultured	uncultured_bacterium	0	0	0	0	0	0	0	0	0	0	0	0	0	0	0	0	0	0	0	0	0	0	0	0	0	5	0	0	0	0	0	0	0	0	0	0	0	0	0	0	0	0
7400120a4a2472ea2670fe8a8b9685f5	Bacteria	Firmicutes	Clostridia	Clostridiales	Clostridiaceae	Clostridium_sensu_stricto_1		0	0	0	0	0	0	0	0	0	0	0	0	0	0	0	0	0	0	0	0	0	0	0	0	0	0	0	0	0	0	0	0	0	0	0	0	0	0	0	0	0	0
e1e0e47aa0b68478c7f932a523c9883d	Bacteria	Actinobacteriota	Coriobacteriia	Coriobacteriales	Eggerthellaceae	Enterorhabdus	uncultured_bacterium	0	0	0	0	0	0	0	0	0	0	0	0	0	0	0	0	0	0	0	0	0	0	0	0	0	0	0	0	0	0	0	0	0	0	0	0	0	0	0	0	0	0
ddb18481447e087449a1a21e98034cb3	Bacteria	Firmicutes	Clostridia	Clostridia_vadinBB60_group	Clostridia_vadinBB60_group	Clostridia_vadinBB60_group	unidentified	0	0	0	0	0	0	0	0	0	0	0	0	0	0	0	0	0	0	0	0	0	0	0	0	0	0	0	0	0	0	0	0	0	0	0	0	0	0	0	0	0	0
d054e66ea4171b38007f5fe17ddb204e	Bacteria	Firmicutes	Clostridia	Lachnospirales	Lachnospiraceae	uncultured	uncultured_bacterium	0	0	0	0	0	0	0	0	0	0	0	0	0	0	0	0	0	0	0	0	0	0	0	0	0	0	0	0	0	0	0	0	0	0	0	0	0	0	0	0	0	0
cec8eaa64c77a54cb7a01c379406552e	Bacteria	Firmicutes	Negativicutes	Veillonellales-Selenomonadales	Sporomusaceae	Sporomusa	Sporomusa_malonica	0	0	0	0	0	0	0	0	0	0	0	0	0	0	0	0	0	0	0	0	0	0	0	0	0	0	0	0	0	0	0	0	0	0	0	0	0	0	0	0	0	0
1016c8be2df002924acefc4abae49ef3	Bacteria	Actinobacteriota	Actinobacteria	Micromonosporales	Micromonosporaceae	Micromonospora		0	0	0	0	0	0	0	0	0	0	0	0	0	0	0	0	0	0	0	0	0	0	0	0	0	0	0	0	0	0	0	0	0	0	0	0	0	0	0	0	0	0
e842ee4887d6e6bc175f93dbaa62510c	Bacteria	Firmicutes	Clostridia	Lachnospirales	Lachnospiraceae	Anaerocolumna	Clostridium_sp.	0	0	0	0	0	0	0	0	0	0	0	0	0	0	0	0	0	0	0	0	0	0	0	0	0	0	0	0	0	0	0	0	0	0	0	0	0	0	0	0	0	0
d82dba4646053686934b580b5c4ee556	Bacteria	Firmicutes	Clostridia	Lachnospirales	Lachnospiraceae			0	0	0	0	0	0	0	0	0	0	0	0	0	0	0	0	0	0	0	0	0	0	0	0	0	0	0	0	0	0	0	0	0	0	0	0	0	0	0	0	0	0
6d83d60f63e955a897bf94d9bd810fa5	Bacteria	Firmicutes	Clostridia	Lachnospirales	Lachnospiraceae	uncultured		0	0	0	0	0	0	0	0	0	0	0	0	0	0	0	0	0	0	0	0	0	0	0	0	0	0	0	0	0	0	0	0	0	0	0	0	0	0	0	0	0	0
bbcdc4c5d4df1e3364db2d78ad2c4133	Bacteria	Firmicutes	Clostridia	Lachnospirales	Lachnospiraceae	uncultured		0	0	0	0	0	0	0	0	0	0	0	0	0	0	0	0	0	0	0	0	0	0	0	0	0	0	0	0	0	0	0	0	0	0	0	0	0	0	0	0	0	0
b98e3eec3573e1663cece85e242fcb05	Bacteria	Firmicutes	Bacilli	RF39	RF39	RF39		0	0	0	0	0	0	0	0	0	0	0	0	0	0	0	0	0	0	0	0	0	0	0	0	0	0	0	0	0	0	0	0	0	0	0	0	0	0	0	0	0	0
5e1893c8ffc117d457dd210223601afc	Bacteria	Firmicutes	Clostridia	Clostridia_UCG-014	Clostridia_UCG-014	Clostridia_UCG-014		0	0	0	0	0	0	0	0	0	0	0	0	0	0	0	0	0	0	0	0	0	0	0	0	0	0	0	0	0	0	0	0	0	0	0	0	0	0	0	0	0	0
01fcf8877a5510bd976c93e8aa3b49d6	Bacteria	Firmicutes	Clostridia	Oscillospirales	Ruminococcaceae			0	0	0	0	0	0	0	0	0	0	0	0	0	0	0	0	0	0	0	0	0	0	0	0	0	0	0	0	0	0	0	0	0	0	0	0	0	0	0	0	0	0
04c2d8589d08c781e539e43b5eafd115	Bacteria	Firmicutes	Clostridia	Lachnospirales	Lachnospiraceae	Lachnospiraceae_NK4A136_group	Clostridiales_bacterium	0	0	0	0	0	0	0	0	0	0	0	0	0	0	0	0	0	0	0	0	0	0	0	0	0	0	0	0	0	0	0	0	0	0	0	0	0	0	0	0	0	0
f824312a581e6536328160833bb0550a	Bacteria	Firmicutes	Clostridia	Clostridia_UCG-014	Clostridia_UCG-014	Clostridia_UCG-014		0	0	0	0	0	0	0	0	0	0	0	0	0	0	0	0	0	0	0	0	0	0	0	0	0	0	0	0	0	0	0	0	0	0	0	0	0	0	0	0	0	0
d0bb09c6dbe5c2e7bb0e52f08064c486	Bacteria	Firmicutes	Clostridia	Lachnospirales	Lachnospiraceae			0	0	0	0	0	0	0	0	0	0	0	0	0	0	0	0	0	0	0	0	0	0	0	0	0	0	0	0	0	0	0	0	0	0	0	0	0	0	0	0	0	0
871de461cfbfdc2c7fa1db86c8e60031	Bacteria	Firmicutes	Clostridia	Lachnospirales	Lachnospiraceae	Dorea		0	0	0	0	0	0	0	0	0	0	0	0	0	0	0	0	0	0	0	0	0	0	0	0	0	0	0	0	0	0	0	0	0	0	0	0	0	0	0	0	0	0
0259ea14ea689eb9afbb38144ce3b654	Bacteria	Verrucomicrobiota	Verrucomicrobiae	Verrucomicrobiales	Akkermansiaceae	Akkermansia	Akkermansia_muciniphila	0	0	0	0	0	0	0	0	0	0	0	0	0	0	0	0	0	0	0	0	0	0	0	0	0	0	0	0	0	0	0	0	0	0	0	0	0	0	0	0	0	0
0ae7e5fda02527461c63efd0d2d56600	Bacteria	Firmicutes	Clostridia	Clostridia_vadinBB60_group	Clostridia_vadinBB60_group	Clostridia_vadinBB60_group	unidentified	0	0	0	0	0	0	0	0	0	0	0	0	0	0	0	0	0	0	0	0	0	0	0	0	0	0	0	0	0	0	0	0	0	0	0	0	0	0	0	0	0	0
7e64e13373d6c7f7e769ab0f4ed44ea0	Bacteria	Firmicutes	Clostridia	Lachnospirales	Lachnospiraceae	Lachnoclostridium		0	0	0	0	0	0	0	0	0	0	0	0	0	0	0	0	0	0	0	4	0	0	0	0	0	0	0	0	0	0	0	0	0	0	0	0	0	0	0	0	0	0
fbb16f1fb975a5e302c34d9eca06b0cc	Bacteria	Firmicutes	Clostridia	Lachnospirales	Lachnospiraceae			0	0	0	0	0	0	0	0	0	0	0	0	0	0	0	0	0	0	0	0	0	0	0	0	0	0	0	0	0	0	0	0	0	0	0	0	0	0	0	0	4	0
1cebaa176794c4272aa4cb7d707c5b02	Bacteria	Firmicutes	Clostridia	Oscillospirales	Ruminococcaceae	Ruminococcaceae		0	0	0	0	0	0	0	0	0	0	0	0	0	0	0	0	0	0	0	0	0	0	0	0	0	0	0	0	0	0	0	0	0	0	0	0	0	0	0	0	0	0
bfbb6181d9318a07a9db98a2f00b5e94	Bacteria	Firmicutes	Bacilli	Bacillales	Bacillaceae	Bacillus		0	0	0	0	0	0	0	0	0	0	0	0	0	0	0	0	0	0	0	0	0	0	0	0	0	0	0	0	0	0	0	0	0	0	0	0	0	0	0	0	0	0
bea0f0b313eecf8255d93fea588196aa	Bacteria	Firmicutes	Bacilli					0	0	0	0	0	0	0	0	0	0	0	0	0	0	0	0	0	0	0	0	0	0	0	0	0	0	0	0	0	0	0	0	0	0	0	0	0	0	0	0	0	0
228f4eb7adcdc1d51768e5183f348176	Bacteria	Firmicutes	Bacilli	RF39	RF39	RF39	unidentified	0	0	0	0	0	0	0	0	0	0	0	0	0	0	0	0	0	0	0	0	0	0	0	0	0	0	0	0	0	0	0	0	0	0	0	0	0	0	0	0	0	0
39603b9d9fb637aa1e600c115c721b59	Bacteria	Firmicutes	Clostridia	Lachnospirales	Lachnospiraceae	Marvinbryantia	Clostridiales_bacterium	0	0	0	0	0	0	0	0	0	0	0	0	0	0	0	0	0	0	0	0	0	0	0	0	0	0	0	0	0	0	0	0	0	0	0	0	0	0	0	0	0	0
02524f27359eef38c6d0c3397ea69821	Bacteria	Actinobacteriota	Coriobacteriia	Coriobacteriales	Eggerthellaceae	Enterorhabdus	uncultured_bacterium	0	0	0	0	0	0	0	0	0	0	0	0	0	0	0	0	0	0	0	0	0	0	0	0	0	0	0	0	0	0	0	0	0	0	0	0	0	0	0	0	0	0
cffa7d1bf86e6e2e40dc74d1870140fe	Unassigned							0	0	0	0	0	0	0	0	0	0	0	0	0	0	0	0	0	0	0	0	0	0	0	0	0	0	0	0	0	0	0	0	0	0	0	0	0	0	0	0	0	0
a3d98505f98e6ac2b6ff0c512db0d20a	Bacteria	Verrucomicrobiota	Verrucomicrobiae	Verrucomicrobiales	Akkermansiaceae	Akkermansia	Akkermansia_muciniphila	0	0	0	0	0	0	0	0	0	0	0	0	0	0	0	0	0	0	0	0	0	0	0	0	0	0	0	0	0	0	0	0	0	0	0	0	0	0	0	0	0	0
0a1d12998a6e93ad94148821736964e9	Bacteria	Bacteroidota	Bacteroidia	Bacteroidales	Muribaculaceae	Muribaculaceae	uncultured_bacterium	0	0	0	0	0	0	0	0	0	0	0	0	0	0	0	0	0	0	0	0	0	0	0	0	0	0	0	0	0	0	0	0	0	0	0	0	0	0	0	0	0	0
51d5932a5399063c5536c70558b75cf9	Bacteria	Firmicutes	Bacilli	Bacillales				0	0	0	0	0	0	0	0	0	0	0	0	0	0	0	0	0	0	0	0	0	0	0	0	0	0	0	0	0	0	0	0	0	0	0	0	0	0	0	0	0	0
42b8685f6a279def5a5d7dd889c6f623	Bacteria	Firmicutes	Clostridia	Lachnospirales	Lachnospiraceae	uncultured	uncultured_bacterium	0	0	0	0	0	0	0	0	0	0	0	0	0	0	0	0	0	0	0	0	0	0	0	0	0	0	0	0	0	0	0	0	0	0	0	0	0	0	0	0	0	0
33f6058a8b121b0da655a4bd7fad8561	Bacteria	Firmicutes	Bacilli	Lactobacillales	Lactobacillaceae	Lactobacillus	mouse_gut	0	0	0	0	0	0	0	0	0	0	0	0	0	0	0	0	0	0	0	0	0	0	0	0	0	0	0	0	0	0	0	0	0	0	0	0	0	0	0	0	0	0
908ecaa3b817fecf402fd7715862a561	Bacteria	Firmicutes	Clostridia	Peptostreptococcales-Tissierellales	Peptostreptococcaceae			0	0	0	0	0	0	0	0	0	0	0	0	0	0	0	0	0	0	0	0	0	0	0	0	0	0	0	0	0	0	0	0	0	0	0	0	0	0	0	0	0	0
2f7a8b436539c7f3ab7bd5a8f8d7714b	Bacteria	Firmicutes	Clostridia	Lachnospirales	Lachnospiraceae			0	0	0	0	0	0	0	0	0	0	0	0	0	0	0	0	0	0	0	0	0	0	0	0	0	0	0	0	0	0	0	0	0	0	0	0	0	0	0	0	0	0
23ea409d97ad0da3cf1cf9863b31f327	Bacteria	Firmicutes	Clostridia	Clostridia_UCG-014	Clostridia_UCG-014	Clostridia_UCG-014	unidentified	0	0	0	0	0	0	0	0	0	0	0	0	0	0	0	0	0	0	0	0	0	0	0	0	0	0	0	0	0	0	0	0	0	0	0	0	0	0	0	0	0	0
bea95223e66743978c1eddac6001db7c	Bacteria	Bacteroidota	Bacteroidia	Bacteroidales	Muribaculaceae	Muribaculaceae	uncultured_bacterium	0	0	0	0	0	0	0	0	0	0	0	0	0	0	0	0	0	0	0	0	0	0	0	0	0	0	0	0	0	0	0	0	0	0	0	0	0	0	0	0	0	0
8d8f95dd371cee39c7395fed42655393	Bacteria	Firmicutes	Clostridia	Peptostreptococcales-Tissierellales	Anaerovoracaceae	Eubacterium_brachy_group	uncultured_bacterium	0	0	0	0	0	0	0	0	0	0	0	0	0	0	0	0	0	0	0	0	0	0	0	0	0	0	0	0	0	0	0	0	0	0	0	0	0	0	0	0	0	0
eca298b6978cf3bd74492d6706083c2b	Bacteria	Firmicutes	Clostridia	Oscillospirales	Oscillospiraceae	Oscillibacter		0	0	0	0	0	0	0	0	0	0	0	0	0	0	0	0	0	0	0	0	0	0	0	0	0	0	0	0	0	0	0	0	0	0	0	0	0	0	0	0	0	0
739f12ef910c63983dd32de1d5b632b5	Bacteria	Firmicutes	Clostridia	Lachnospirales	Lachnospiraceae	Anaerocolumna	uncultured_bacterium	0	0	0	0	0	0	0	0	0	0	0	0	0	0	0	0	0	0	0	0	0	0	0	0	0	0	0	0	0	0	0	0	0	0	0	0	0	0	0	0	0	0
e1022acd4b5a763583661d317a979799	Bacteria	Firmicutes	Clostridia	Clostridiales	Clostridiaceae	Clostridium_sensu_stricto_1		0	0	0	0	0	0	0	0	0	0	0	0	0	0	0	0	0	0	0	0	0	0	0	0	0	0	0	0	0	0	0	0	0	0	0	0	0	0	0	0	0	0
d302e6d990725ed3b293df09fc8a22ca	Bacteria	Firmicutes	Clostridia	Lachnospirales	Lachnospiraceae			0	0	0	0	0	0	0	0	0	0	0	0	0	0	0	0	0	0	0	0	0	0	0	0	0	0	0	0	0	0	0	0	0	0	0	0	0	0	0	0	0	0
8864d4a6dee67991e2813f7b5cce818d	Bacteria	Firmicutes	Clostridia	Lachnospirales	Lachnospiraceae	uncultured	uncultured_Eubacterium	0	0	0	0	0	0	0	0	0	0	0	0	0	0	0	0	0	0	0	0	0	0	0	0	0	0	0	0	0	0	0	0	0	0	0	0	0	0	0	0	0	0
5f9d4260ae084150393780e85527fbd2	Bacteria	Firmicutes	Bacilli	Acholeplasmatales	Acholeplasmataceae	Anaeroplasma	uncultured_bacterium	0	0	0	0	0	0	0	0	0	0	0	0	0	0	0	0	0	0	0	0	0	0	0	0	0	0	0	0	0	0	0	0	0	0	0	0	0	0	0	0	0	0
1f052e0c5644d24863f73d978427a718	Bacteria	Bacteroidota	Bacteroidia	Bacteroidales	Rikenellaceae	Alistipes	uncultured_bacterium	0	0	0	0	0	0	0	0	0	0	0	0	0	0	0	0	0	0	0	0	0	0	0	0	0	0	0	0	0	0	0	0	0	0	0	0	0	0	0	0	0	0
72f8217b75eeb777b37257b5a5f6b878	Bacteria	Firmicutes	Clostridia	Oscillospirales	Oscillospiraceae	uncultured		0	0	0	0	0	0	0	0	0	0	0	0	0	0	0	0	0	0	0	0	0	0	0	0	0	0	0	0	0	0	0	0	0	0	0	0	0	0	0	0	0	0
9e0fe2963519da3084438fa0fc0e76ae	Bacteria	Firmicutes	Bacilli	Acholeplasmatales	Acholeplasmataceae	Anaeroplasma	uncultured_bacterium	0	3	0	0	0	0	0	0	0	0	0	0	0	0	0	0	0	0	0	0	0	0	0	0	0	0	0	0	0	0	0	0	0	0	0	0	0	0	0	0	0	0
cd805e69bf992dedf136afa2ada1fde2	Bacteria	Firmicutes	Bacilli	Lactobacillales	Leuconostocaceae	Weissella		0	0	0	0	0	0	0	0	0	0	0	3	0	0	0	0	0	0	0	0	0	0	0	0	0	0	0	0	0	0	0	0	0	0	0	0	0	0	0	0	0	0
880ee974a20f125314f44d5cabb95aa2	Bacteria	Proteobacteria	Gammaproteobacteria	Enterobacterales				0	0	0	0	0	0	0	0	0	0	0	0	0	0	0	0	0	0	0	3	0	0	0	0	0	0	0	0	0	0	0	0	0	0	0	0	0	0	0	0	0	0
b8fb17090fd1261df5aaa789c6fec283	Bacteria	Bacteroidota	Bacteroidia	Bacteroidales	Bacteroidaceae	Bacteroides		0	0	0	0	0	0	0	0	0	0	0	0	0	0	0	0	0	0	0	0	0	0	0	3	0	0	0	0	0	0	0	0	0	0	0	0	0	0	0	0	0	0
7b5699c16d746bd7a9b2ae360bfbc925	Bacteria	Firmicutes	Clostridia	Lachnospirales	Lachnospiraceae	uncultured	uncultured_bacterium	0	0	0	0	0	0	0	0	0	0	0	0	0	0	0	0	0	0	0	0	0	0	0	0	0	3	0	0	0	0	0	0	0	0	0	0	0	0	0	0	0	0
4b932fba055ea9ff7a27ebf92253569a	Bacteria	Firmicutes						0	0	0	0	0	0	0	0	0	0	0	0	0	0	0	0	0	0	0	0	0	0	0	0	0	0	0	0	0	3	0	0	0	0	0	0	0	0	0	0	0	0
0ae3c94ffdc4cc1cbdaf736d55fd4a3a	Bacteria	Firmicutes	Clostridia	Peptostreptococcales-Tissierellales	Peptostreptococcaceae			0	0	0	0	0	0	0	0	0	0	0	0	0	0	0	0	0	0	0	0	0	0	0	0	0	0	0	0	0	0	0	0	3	0	0	0	0	0	0	0	0	0
973d4f66c63e125cfdc06a7a4709bec2	Bacteria	Firmicutes	Clostridia	Clostridia_vadinBB60_group	Clostridia_vadinBB60_group	Clostridia_vadinBB60_group	uncultured_Clostridia	0	0	0	0	0	0	0	0	0	0	0	0	0	0	0	0	0	0	0	0	0	0	0	0	0	0	0	0	0	0	0	0	0	0	0	0	0	0	0	0	0	0
ad27979a5cd2585bc2cc7640a2366ac3	Bacteria	Firmicutes	Clostridia	Peptostreptococcales-Tissierellales	Anaerovoracaceae	Eubacterium_brachy_group	uncultured_bacterium	0	0	0	0	0	0	0	0	0	0	0	0	0	0	0	0	0	0	0	0	0	0	0	0	0	0	0	0	0	0	0	0	0	0	0	0	0	0	0	0	0	0
0bfb458bbecc01a18c0f976770fadddb	Bacteria	Firmicutes	Clostridia	Oscillospirales	Oscillospiraceae	Oscillibacter	Clostridium_leptum	0	0	0	0	0	0	0	0	0	0	0	0	0	0	0	0	0	0	0	0	0	0	0	0	0	0	0	0	0	0	0	0	0	0	0	0	0	0	0	0	0	0
b2912e913f234ab400efb79a686b053f	Bacteria	Firmicutes	Clostridia	Oscillospirales	Ruminococcaceae			0	0	0	0	0	0	0	0	0	0	0	0	0	0	0	0	0	0	0	0	0	0	0	0	0	0	0	0	0	0	0	0	0	0	0	0	0	0	0	0	0	0
08312f00f9eaf5610e8ab5f2d3799286	Bacteria	Bacteroidota	Bacteroidia	Bacteroidales	Muribaculaceae	Muribaculaceae	uncultured_bacterium	0	0	0	0	0	0	0	0	0	0	0	0	0	0	0	0	0	0	0	0	0	0	0	0	0	0	0	0	0	0	0	0	0	0	0	0	0	0	0	0	0	0
2c136d2a51d8554fcff39fdeb64a2789	Bacteria	Firmicutes	Clostridia	Peptococcales	Peptococcaceae	uncultured	uncultured_bacterium	0	0	0	0	0	0	0	0	0	0	0	0	0	0	0	0	0	0	0	0	0	0	0	0	0	0	0	0	0	0	0	0	0	0	0	0	0	0	0	0	0	0
65351ff2e72e889e2d8dcf2ed8144468	Bacteria	Firmicutes	Clostridia	Peptococcales	Peptococcaceae	uncultured	uncultured_bacterium	0	0	0	0	0	0	0	0	0	0	0	0	0	0	0	0	0	0	0	0	0	0	0	0	0	0	0	0	0	0	0	0	0	0	0	0	0	0	0	0	0	0
61226e6e9543f32883b38115acf3de63	Bacteria	Firmicutes	Clostridia	Clostridiales	Clostridiaceae	Clostridium_sensu_stricto_1		0	0	0	0	0	0	0	0	0	0	0	0	0	0	0	0	0	0	0	0	0	0	0	0	0	0	0	0	0	0	0	0	0	0	0	0	0	0	0	0	0	0
6b2ae8eeee48b676757b985f23e128e6	Bacteria	Firmicutes	Bacilli	Erysipelotrichales	Erysipelotrichaceae	uncultured	unidentified	0	0	0	0	0	0	0	0	0	0	0	0	0	0	0	0	0	0	0	0	0	0	0	0	0	0	0	0	0	0	0	0	0	0	0	0	0	0	0	0	0	0
7f0c403993c53b0afda87a3f68d77bce	Bacteria	Firmicutes	Clostridia	Lachnospirales	Lachnospiraceae	Blautia	unidentified	0	0	0	0	0	0	0	0	0	0	0	0	0	0	0	0	0	0	0	0	0	0	0	0	0	0	0	0	0	0	0	0	0	0	0	0	0	0	0	0	0	0
126d2a774836181798bf1b8693a49c2a	Bacteria	Firmicutes	Bacilli	Lactobacillales	Streptococcaceae	Lactococcus		0	0	0	0	0	0	0	0	0	0	0	0	0	0	0	0	0	0	0	0	0	0	0	0	0	0	0	0	0	0	0	0	0	0	0	0	0	0	0	0	0	0
0a42b95983aceb7f4f8e576442c3e91f	Bacteria	Firmicutes	Clostridia	Oscillospirales				0	0	0	0	0	0	0	0	0	0	0	0	0	0	0	0	0	0	0	0	0	0	0	0	0	0	0	0	0	0	0	0	0	0	0	0	0	0	0	0	0	0
a3439e51fc64a5dea362857b004d8133	Bacteria	Firmicutes	Clostridia	Lachnospirales	Lachnospiraceae			0	0	0	0	0	0	0	0	0	0	0	0	0	0	0	0	0	0	0	0	0	0	0	0	0	0	0	0	0	0	0	0	0	0	0	0	0	0	0	0	0	0
8e164bcccbcb76bc011fcc7db29bfab6	Bacteria	Bacteroidota	Bacteroidia	Bacteroidales	Bacteroidaceae	Bacteroides		0	0	0	0	0	0	0	0	0	0	0	0	0	0	0	0	0	0	0	0	0	0	0	0	0	0	0	0	0	0	0	0	0	0	0	0	0	0	0	0	0	0
c60df161caafb401b2db167bbe54019f	Bacteria	Firmicutes	Limnochordia	Limnochordia	Limnochordia	Hydrogenispora	uncultured_bacterium	0	0	0	0	0	0	0	0	0	0	0	0	0	0	0	0	0	0	0	0	0	0	0	0	0	0	0	0	0	0	0	0	0	0	0	0	0	0	0	0	0	0
9a95c6093e8e1e182d3cced477d0a873	Bacteria	Firmicutes	Bacilli	Erysipelotrichales	Erysipelatoclostridiaceae	Erysipelatoclostridium		0	0	0	0	0	0	0	0	0	0	0	0	0	0	0	0	0	0	0	0	0	0	0	0	0	0	0	0	0	0	0	0	0	0	0	0	0	0	0	0	0	0
47d0e1afc044280c056d5f266e8d733e	Bacteria	Firmicutes	Clostridia	Peptostreptococcales-Tissierellales	Peptostreptococcaceae			0	0	0	0	0	0	0	0	0	0	0	0	0	0	0	0	0	0	0	0	0	0	0	0	0	0	0	0	0	0	0	0	0	0	0	0	0	0	0	0	0	0
750ba6f2276b22e3d6aa2416fcb65de0	Bacteria	Bacteroidota	Bacteroidia	Bacteroidales	Muribaculaceae	Muribaculum	Muribaculum_intestinale	0	0	0	0	0	0	0	0	0	0	0	0	0	0	0	0	0	0	0	0	0	0	0	0	0	0	0	0	0	0	0	0	0	0	0	0	0	0	0	0	0	0
29f0b3e475c9f685a7baf87879522630	Bacteria	Firmicutes	Bacilli	Erysipelotrichales	Erysipelatoclostridiaceae	Erysipelatoclostridiaceae	uncultured_bacterium	0	0	0	0	0	0	0	0	0	0	0	0	0	0	0	0	0	0	0	0	0	0	0	0	0	0	0	0	0	0	0	0	0	0	0	0	0	0	0	0	0	0
38d0d56e037c198bd7c0ce163ecaa390	Bacteria	Firmicutes	Clostridia	Lachnospirales	Lachnospiraceae			0	0	0	0	0	0	0	0	0	0	0	0	0	0	0	0	0	0	0	0	0	0	0	0	0	0	0	0	0	0	0	0	0	0	0	0	0	0	0	0	0	0
f7fd1570b1987837d78b43b4bb554d97	Bacteria	Firmicutes	Bacilli	Erysipelotrichales	Erysipelatoclostridiaceae	Erysipelatoclostridium		0	0	0	0	0	0	0	0	0	0	0	0	0	0	0	0	0	0	0	0	0	0	0	0	0	0	0	0	0	0	0	0	0	0	0	0	0	0	0	0	0	0
fd616bfc7dc591a6b97458e5a924d7e1	Unassigned							0	0	0	0	0	0	0	0	0	0	0	0	0	0	0	0	0	0	0	0	0	0	0	0	0	0	0	0	0	0	0	0	0	0	0	0	0	0	0	0	0	0
eea71a609c885e7054ae08a6768fa1f0	Bacteria	Firmicutes	Clostridia	Christensenellales	Christensenellaceae	uncultured	uncultured_bacterium	0	0	0	0	0	0	0	0	0	0	0	0	0	0	0	0	0	0	0	0	0	0	0	0	0	0	0	0	0	0	0	0	0	0	0	0	0	0	0	0	0	0
7e9a6602302571e8348b4d5a37d530dc	Bacteria	Firmicutes	Clostridia	Oscillospirales	Ruminococcaceae	UBA1819	uncultured_organism	0	0	0	0	0	0	0	0	0	0	0	0	0	0	0	0	0	0	0	0	0	0	0	0	0	0	0	0	0	0	0	0	0	0	0	0	0	0	0	0	0	0
f8a8934d6573bd8d00d9844163cc6c58	Bacteria	Bacteroidota	Bacteroidia	Bacteroidales	Muribaculaceae	Muribaculaceae	uncultured_bacterium	0	0	0	0	0	0	0	0	0	0	0	0	0	0	0	0	0	0	0	0	0	0	0	0	0	0	0	0	0	0	0	0	0	0	0	0	0	0	0	0	0	0
3331348182337caf2ec1634d425a830f	Bacteria	Firmicutes	Bacilli	Erysipelotrichales	Erysipelatoclostridiaceae	Erysipelatoclostridium		0	0	0	0	0	0	0	0	0	0	0	0	0	0	0	0	0	0	0	0	0	0	0	0	0	0	0	0	0	0	0	0	0	0	0	0	0	0	0	0	0	0
37b52d4a22b28e44ae168bea689069a0	Bacteria	Bacteroidota	Bacteroidia	Bacteroidales	Bacteroidaceae	Bacteroides		0	0	0	0	0	0	0	0	0	0	0	0	0	0	0	0	0	0	0	0	0	0	0	0	0	0	0	0	0	0	0	0	0	0	0	0	0	0	0	0	0	0
18f203ec63ff69899521ce40881a7458	Bacteria	Bacteroidota	Bacteroidia	Bacteroidales	Bacteroidaceae	Bacteroides		0	0	0	0	0	0	0	0	0	0	0	0	0	0	0	0	0	0	0	0	0	0	0	0	0	0	0	0	0	0	0	0	0	0	0	0	0	0	0	0	0	0
fc36227adbf711364f26e3052d59544f	Bacteria	Firmicutes	Bacilli	RF39	RF39	RF39		0	0	0	0	0	0	0	0	0	0	0	0	0	0	0	0	0	0	0	0	0	0	0	0	0	0	0	0	0	0	0	0	0	0	0	0	0	0	0	0	0	0
dfbdbf613994ad0828d1f46746c7e002	Bacteria	Firmicutes	Clostridia	Clostridiales	Clostridiaceae	Clostridium_sensu_stricto_1		0	0	0	0	0	0	0	0	0	0	0	0	0	0	0	0	0	0	0	0	0	0	0	0	0	0	0	0	0	0	0	0	0	0	0	0	0	0	0	0	0	0
0287d0733eba28c7f9d89fb05b447e57	Bacteria	Firmicutes	Clostridia	Clostridiales	Clostridiaceae	Clostridium_sensu_stricto_1		0	0	0	0	0	0	0	0	0	0	0	0	0	0	0	0	0	0	0	0	0	0	0	0	0	0	0	0	0	0	0	0	0	0	0	0	0	0	0	0	0	0
ec0d3834e2b961c10a3d6c0450d6b6b1	Bacteria	Firmicutes	Bacilli	Erysipelotrichales	Erysipelotrichaceae	Erysipelotrichaceae	uncultured_bacterium	0	0	0	0	0	0	0	0	0	0	0	0	0	0	0	0	0	0	0	0	0	0	0	0	0	0	0	0	0	0	0	0	0	0	0	0	0	0	0	0	0	0
2a722e90ef05a7ed10e70d47b36547be	Bacteria	Firmicutes	Clostridia	Clostridia_vadinBB60_group	Clostridia_vadinBB60_group	Clostridia_vadinBB60_group	unidentified	0	0	0	0	0	0	0	0	0	0	0	0	0	0	0	0	0	0	0	0	0	0	0	0	0	0	0	0	0	0	0	0	0	0	0	0	0	0	0	0	0	0
c60ddf5ac5c2329e127dc3230e02c612	Bacteria	Firmicutes	Clostridia	Oscillospirales	Oscillospiraceae			0	0	0	0	0	0	0	0	0	0	0	0	0	0	0	0	0	0	0	0	0	0	0	0	0	0	0	0	0	0	0	0	0	0	0	0	0	0	0	0	0	0
88a1cf0a0bba2b15be873d47f4a5615d	Bacteria	Firmicutes	Clostridia	Clostridia_UCG-014	Clostridia_UCG-014	Clostridia_UCG-014		0	0	0	0	0	0	0	0	0	0	0	0	0	0	0	0	0	0	0	0	0	0	0	0	0	0	0	0	0	0	0	0	0	0	0	0	0	0	0	0	0	0
462df5914930c20e2666b2d5a00bff43	Bacteria	Actinobacteriota	Coriobacteriia	Coriobacteriales	Atopobiaceae	Coriobacteriaceae_UCG-002	uncultured_bacterium	0	0	0	0	0	0	0	2	0	0	0	0	0	0	0	0	0	0	0	0	0	0	0	0	0	0	0	0	0	0	0	0	0	0	0	0	0	0	0	0	0	0
b9826e453e77ca3b65d55e93aedc3644	Bacteria	Bacteroidota	Bacteroidia	Bacteroidales	Bacteroidaceae	Bacteroides		0	0	0	0	0	0	0	0	0	0	2	0	0	0	0	0	0	0	0	0	0	0	0	0	0	0	0	0	0	0	0	0	0	0	0	0	0	0	0	0	0	0
0074eb258cf43065509827c3b1336f04	Bacteria	Firmicutes	Bacilli	Thermoactinomycetales	Thermoactinomycetaceae	Seinonella	uncultured_bacterium	0	0	0	0	0	0	0	0	0	0	0	2	0	0	0	0	0	0	0	0	0	0	0	0	0	0	0	0	0	0	0	0	0	0	0	0	0	0	0	0	0	0
9d98c1a0318c1193f0643281b394a509	Bacteria	Firmicutes	Clostridia	Clostridiales	Clostridiaceae	Clostridium_sensu_stricto_1		0	0	0	0	0	0	0	0	0	0	0	2	0	0	0	0	0	0	0	0	0	0	0	0	0	0	0	0	0	0	0	0	0	0	0	0	0	0	0	0	0	0
00a77caf68f58c320417b8eb7803675e	Bacteria	Proteobacteria	Gammaproteobacteria	Burkholderiales	Sutterellaceae	Parasutterella	Parasutterella_excrementihominis	0	0	0	0	0	0	0	0	0	0	0	0	2	0	0	0	0	0	0	0	0	0	0	0	0	0	0	0	0	0	0	0	0	0	0	0	0	0	0	0	0	0
d5b6a4097517fd6804350167d15aad6e	Bacteria	Firmicutes	Clostridia	Oscillospirales	Ruminococcaceae	uncultured		0	0	0	0	0	0	0	0	0	0	0	0	2	0	0	0	0	0	0	0	0	0	0	0	0	0	0	0	0	0	0	0	0	0	0	0	0	0	0	0	0	0
84efb1ff6a7e891859815b6b9f7f7e15	Bacteria	Firmicutes	Clostridia	Lachnospirales	Lachnospiraceae	uncultured	uncultured_bacterium	0	0	0	0	0	0	0	0	0	0	0	0	0	0	2	0	0	0	0	0	0	0	0	0	0	0	0	0	0	0	0	0	0	0	0	0	0	0	0	0	0	0
008ae9edaa53487dd24037b72764efb3	Bacteria	Firmicutes	Clostridia	Lachnospirales	Lachnospiraceae	A2	uncultured_bacterium	0	0	0	0	0	0	0	0	0	0	0	0	0	0	0	2	0	0	0	0	0	0	0	0	0	0	0	0	0	0	0	0	0	0	0	0	0	0	0	0	0	0
ae674d85df5a59411d4d01b286da8658	Bacteria	Firmicutes	Clostridia	Clostridia_vadinBB60_group	Clostridia_vadinBB60_group	Clostridia_vadinBB60_group	uncultured_bacterium	0	0	0	0	0	0	0	0	0	0	0	0	0	0	0	0	2	0	0	0	0	0	0	0	0	0	0	0	0	0	0	0	0	0	0	0	0	0	0	0	0	0
5351c301195de6297e6d477584484f75	Bacteria	Firmicutes	Clostridia	Peptostreptococcales-Tissierellales	Anaerovoracaceae	Eubacterium_brachy_group	uncultured_bacterium	0	0	0	0	0	0	0	0	0	0	0	0	0	0	0	0	0	0	0	0	2	0	0	0	0	0	0	0	0	0	0	0	0	0	0	0	0	0	0	0	0	0
f9d5b0b16227acfb82881025c084568a	Unassigned							0	0	0	0	0	0	0	0	0	0	0	0	0	0	0	0	0	0	0	0	0	0	0	0	2	0	0	0	0	0	0	0	0	0	0	0	0	0	0	0	0	0
94d44279952c2be9210784c2719df3ac	Bacteria	Bacteroidota	Bacteroidia	Bacteroidales	Muribaculaceae	Muribaculaceae	uncultured_bacterium	0	0	0	0	0	0	0	0	0	0	0	0	0	0	0	0	0	0	0	0	0	0	0	0	2	0	0	0	0	0	0	0	0	0	0	0	0	0	0	0	0	0
4485e27227c885ea6ab660f2bcff5ca2	Bacteria	Firmicutes	Clostridia	Clostridiales	Clostridiaceae	Clostridium_sensu_stricto_1		0	0	0	0	0	0	0	0	0	0	0	0	0	0	0	0	0	0	0	0	0	0	0	0	0	0	0	0	0	0	0	0	0	0	0	0	0	0	2	0	0	0
64a3a07aa247273aa8d0776185103048	Bacteria	Firmicutes	Clostridia	Lachnospirales	Lachnospiraceae	Lachnospiraceae_UCG-006		0	0	0	0	0	0	0	0	0	0	0	0	0	0	0	0	0	0	0	0	0	0	0	0	0	0	0	0	0	0	0	0	0	0	0	0	0	0	2	0	0	0
de2b1868792724ed5a7dba6474562782	Bacteria	Verrucomicrobiota	Verrucomicrobiae	Verrucomicrobiales	Akkermansiaceae	Akkermansia	Akkermansia_muciniphila	0	0	0	0	0	0	0	0	0	0	0	0	0	0	0	0	0	0	0	0	0	0	0	0	0	0	0	0	0	0	0	0	0	0	0	0	0	0	0	0	0	0
3e1ebb074e2a635d1cfb51fd01a0f5dc	Unassigned							0	0	0	0	0	0	0	0	0	0	0	0	0	0	0	0	0	0	0	0	0	0	0	0	0	0	0	0	0	0	0	0	0	0	0	0	0	0	0	0	0	0
a2508da8102f8e6033307fc492fbb1fd	Bacteria	Firmicutes	Clostridia	Peptostreptococcales-Tissierellales	Anaerovoracaceae	Eubacterium_nodatum_group	uncultured_organism	0	0	0	0	0	0	0	0	0	0	0	0	0	0	0	0	0	0	0	0	0	0	0	0	0	0	0	0	0	0	0	0	0	0	0	0	0	0	0	0	0	0
cb8214900863959209908482704b7a81	Bacteria	Firmicutes	Clostridia	Lachnospirales	Lachnospiraceae			0	0	0	0	0	0	0	0	0	0	0	0	0	0	0	0	0	0	0	0	0	0	0	0	0	0	0	0	0	0	0	0	0	0	0	0	0	0	0	0	0	0
6bc6c4b9872de52acd1ab1f2239bd807	Unassigned							0	0	0	0	0	0	0	0	0	0	0	0	0	0	0	0	0	0	0	0	0	0	0	0	0	0	0	0	0	0	0	0	0	0	0	0	0	0	0	0	0	0
2c162b6567dd4e0764b93ec33fc828ce	Bacteria	Firmicutes	Bacilli	Paenibacillales	Paenibacillaceae	Paenibacillus		0	0	0	0	0	0	0	0	0	0	0	0	0	0	0	0	0	0	0	0	0	0	0	0	0	0	0	0	0	0	0	0	0	0	0	0	0	0	0	0	0	0
b03b6f305fe4d225539d67e5ba42d8c8	Bacteria	Bacteroidota	Bacteroidia	Bacteroidales	Muribaculaceae	Muribaculaceae	uncultured_bacterium	0	0	0	0	0	0	0	0	0	0	0	0	0	0	0	0	0	0	0	0	0	0	0	0	0	0	0	0	0	0	0	0	0	0	0	0	0	0	0	0	0	0
aacfe4cf2b00edb547a042845735f379	Bacteria	Bacteroidota	Bacteroidia	Bacteroidales	Prevotellaceae	Prevotella	uncultured_rumen	0	0	0	0	0	0	0	0	0	0	0	0	0	0	0	0	0	0	0	0	0	0	0	0	0	0	0	0	0	0	0	0	0	0	0	0	0	0	0	0	0	0
4a98fab28d517bbb37a65b0f2f3545e9	Bacteria	Firmicutes	Bacilli					0	0	0	0	0	0	0	0	0	0	0	0	0	0	0	0	0	0	0	0	0	0	0	0	0	0	0	0	0	0	0	0	0	0	0	0	0	0	0	0	0	0
e71db0d6a8ccfb8bbf10a425dfb12804	Bacteria	Firmicutes	Clostridia	Peptostreptococcales-Tissierellales	Peptostreptococcaceae	Romboutsia	Romboutsia_ilealis	0	0	0	0	0	0	0	0	0	0	0	0	0	0	0	0	0	0	0	0	0	0	0	0	0	0	0	0	0	0	0	0	0	0	0	0	0	0	0	0	0	0
dd5641eb5dc585414db60ec54c226c56	Bacteria							0	0	0	0	0	0	0	0	0	0	0	0	0	0	0	0	0	0	0	0	0	0	0	0	0	0	0	0	0	0	0	0	0	0	0	0	0	0	0	0	0	0
afa2c7d412e5f95d9b5cf73d09ff98c0	Unassigned							0	0	0	0	0	0	0	0	0	0	0	0	0	0	0	0	0	0	0	0	0	0	0	0	0	0	0	0	0	0	0	0	0	0	0	0	0	0	0	0	0	0
3450817837a59f8e08a5aae83e3c42d4	Bacteria	Bacteroidota	Bacteroidia	Bacteroidales	Muribaculaceae	Muribaculaceae		0	0	0	0	0	0	0	0	0	0	0	0	0	0	0	0	0	0	0	0	0	0	0	0	0	0	0	0	0	0	0	0	0	0	0	0	0	0	0	0	0	0
8435a188c143b8a4e16edfa060ca1764	Bacteria	Firmicutes	Clostridia	Peptostreptococcales-Tissierellales	Anaerovoracaceae	Eubacterium_brachy_group	uncultured_bacterium	0	0	0	0	0	0	0	0	0	0	0	0	0	0	0	0	0	0	0	0	0	0	0	0	0	0	0	0	0	0	0	0	0	0	0	0	0	0	0	0	0	0
70781c055bb5ff98aa899aaa02dcd536	Bacteria	Firmicutes	Bacilli	Erysipelotrichales	Erysipelotrichaceae	Turicibacter	Turicibacter_sp.	0	0	0	0	0	0	0	0	0	0	0	0	0	0	0	0	0	0	0	0	0	0	0	0	0	0	0	0	0	0	0	0	0	0	0	0	0	0	0	0	0	0
dee02f5cc7176a68c58b7416b253924a	Bacteria	Firmicutes	Clostridia	Lachnospirales	Lachnospiraceae	Blautia		0	0	0	0	0	0	0	0	0	0	0	0	0	0	0	0	0	0	0	0	0	0	0	0	0	0	0	0	0	0	0	0	0	0	0	0	0	0	0	0	0	0
0bba2cba68ec9a9484fdd29a660ce6ab	Bacteria	Firmicutes	Clostridia	Oscillospirales	Butyricicoccaceae	UCG-009	Clostridium_leptum	0	0	0	0	0	0	0	0	0	0	0	0	0	0	0	0	0	0	0	0	0	0	0	0	0	0	0	0	0	0	0	0	0	0	0	0	0	0	0	0	0	0
d3bbd591342df73d6816952f0f6a82c6	Bacteria	Firmicutes	Clostridia	Peptostreptococcales-Tissierellales	Anaerovoracaceae			0	0	0	0	0	0	0	0	0	0	0	0	0	0	0	0	0	0	0	0	0	0	0	0	0	0	0	0	0	0	0	0	0	0	0	0	0	0	0	0	0	0
5c8ed42a15e2e5c717e92691ae654f5d	Bacteria	Firmicutes	Bacilli	Paenibacillales	Paenibacillaceae	Paenibacillus		0	0	0	0	0	0	0	0	0	0	0	0	0	0	0	0	0	0	0	0	0	0	0	0	0	0	0	0	0	0	0	0	0	0	0	0	0	0	0	0	0	0
abfd41086211c682a4d35628a1a1c85f	Bacteria	Firmicutes	Clostridia	Lachnospirales	Lachnospiraceae	uncultured	uncultured_bacterium	0	0	0	0	0	0	0	0	0	0	0	0	0	0	0	0	0	0	0	0	0	0	0	0	0	0	0	0	0	0	0	0	0	0	0	0	0	0	0	0	0	0
21a25f837d9f26a3d7cbe60c254ae5e0	Bacteria	Firmicutes	Bacilli	Erysipelotrichales	Erysipelatoclostridiaceae	Erysipelatoclostridium		0	0	0	0	0	0	0	0	0	0	0	0	0	0	0	0	0	0	0	0	0	0	0	0	0	0	0	0	0	0	0	0	0	0	0	0	0	0	0	0	0	0
16e9bc79352389b642f1f4cfd0881953	Bacteria	Firmicutes	Clostridia	Lachnospirales	Lachnospiraceae	Marvinbryantia	Clostridiales_bacterium	0	0	0	0	0	0	0	0	0	0	0	0	0	0	0	0	0	0	0	0	0	0	0	0	0	0	0	0	0	0	0	0	0	0	0	0	0	0	0	0	0	0
3c2b599f5fd4b89677b08dba7a4ecf88	Bacteria	Firmicutes	Clostridia	Lachnospirales	Lachnospiraceae	Tuzzerella	uncultured_organism	0	0	0	0	0	0	0	0	0	0	0	0	0	0	0	0	0	0	0	0	0	0	0	0	0	0	0	0	0	0	0	0	0	0	0	0	0	0	0	0	0	0
92236194280ae8b44977e01ca3ae3070	Bacteria	Bacteroidota	Bacteroidia	Bacteroidales	Muribaculaceae	Muribaculaceae		0	0	0	0	0	0	0	0	0	0	0	0	0	0	0	0	0	0	0	0	0	0	0	0	0	0	0	0	0	0	0	0	0	0	0	0	0	0	0	0	0	0
8d1eb4049a97cd2a2813ccd9d5361368	Bacteria	Firmicutes	Clostridia	Monoglobales	Monoglobaceae	Monoglobus	uncultured_bacterium	0	0	0	0	0	0	0	0	0	0	0	0	0	0	0	0	0	0	0	0	0	0	0	0	0	0	0	0	0	0	0	0	0	0	0	0	0	0	0	0	0	0
ea835b6bf023cea20cddc9a509849e70	Bacteria	Actinobacteriota	Actinobacteria	Micrococcales	Micrococcaceae	Glutamicibacter		0	0	0	0	0	0	0	0	0	0	0	0	0	0	0	0	0	0	0	0	0	0	0	0	0	0	0	0	0	0	0	0	0	0	0	0	0	0	0	0	0	0
bd2c9db80294f8306b769dbc637334f7	Bacteria	Firmicutes	Bacilli	Lactobacillales	Lactobacillaceae	Lactobacillus		0	0	0	0	0	0	0	0	0	0	0	0	0	0	0	0	0	0	0	0	0	0	0	0	0	0	0	0	0	0	0	0	0	0	0	0	0	0	0	0	0	0
5a41213410d4bbd5f20e1b3236dc0749	Bacteria	Bacteroidota	Bacteroidia	Bacteroidales	Muribaculaceae	Muribaculaceae	uncultured_bacterium	0	0	0	0	0	0	0	0	0	0	0	0	0	0	0	0	0	0	0	0	0	0	0	0	0	0	0	0	0	0	0	0	0	0	0	0	0	0	0	0	0	0
d75dab454f8278358ca769a619fd9c71	Bacteria	Proteobacteria	Alphaproteobacteria	Rhizobiales	Rhizobiaceae	Ochrobactrum		0	0	0	0	0	0	0	0	0	0	0	0	0	0	0	0	0	0	0	0	0	0	0	0	0	0	0	0	0	0	0	0	0	0	0	0	0	0	0	0	0	0
a69eff10e9bd1a04bf22fe7bc9504652	Bacteria	Firmicutes	Clostridia	Lachnospirales	Lachnospiraceae			0	0	0	0	0	0	0	0	0	0	0	0	0	0	0	0	0	0	0	0	0	0	0	0	0	0	0	0	0	0	0	0	0	0	0	0	0	0	0	0	0	0
12f435fcfb6cf62a5e567901d10955ae	Bacteria	Firmicutes	Clostridia	Clostridia_vadinBB60_group	Clostridia_vadinBB60_group	Clostridia_vadinBB60_group		0	0	0	0	0	0	0	0	0	0	0	0	0	0	0	0	0	0	0	0	0	0	0	0	0	0	0	0	0	0	0	0	0	0	0	0	0	0	0	0	0	0
3ff8e9ad0366808628cf7b86ae10bc1a	Bacteria	Firmicutes	Clostridia	Lachnospirales	Lachnospiraceae	Lachnospiraceae_FCS020_group	uncultured_prokaryote	0	0	0	0	0	0	0	0	0	0	0	0	0	0	0	0	0	0	0	0	0	0	0	0	0	0	0	0	0	0	0	0	0	0	0	0	0	0	0	0	0	0
13d0a7efa237ad87b4b04abfd301e44a	Bacteria	Firmicutes	Bacilli	Lactobacillales	Leuconostocaceae	Weissella		0	0	0	0	0	0	0	0	0	0	0	0	0	0	0	0	0	0	0	0	0	0	0	0	0	0	0	0	0	0	0	0	0	0	0	0	0	0	0	0	0	0
8842303cfeaa07b4a315f570a9994c02	Bacteria	Firmicutes	Clostridia	Lachnospirales	Lachnospiraceae			0	0	0	0	0	0	0	0	0	0	0	0	0	0	0	0	0	0	0	0	0	0	0	0	0	0	0	0	0	0	0	0	0	0	0	0	0	0	0	0	0	0
4f23b5456bb489434f3d6f2bea1af191	Bacteria	Firmicutes	Negativicutes	Veillonellales-Selenomonadales	uncultured	uncultured	uncultured_Veillonellaceae	0	0	0	0	0	0	0	0	0	0	0	0	0	0	0	0	0	0	0	0	0	0	0	0	0	0	0	0	0	0	0	0	0	0	0	0	0	0	0	0	0	0
5cebc610b18a55e18444189ae53a016d	Bacteria	Firmicutes	Clostridia	Lachnospirales	Lachnospiraceae	Lachnoclostridium		0	0	0	0	0	0	0	0	0	0	0	0	0	0	0	0	0	0	0	0	0	0	0	0	0	0	0	0	0	0	0	0	0	0	0	0	0	0	0	0	0	0
9c04c02e143dbcaf214924a557272e67	Bacteria	Actinobacteriota	Actinobacteria	Micrococcales	Cellulomonadaceae	Cellulomonas		0	0	0	0	0	0	0	0	0	0	0	0	0	0	0	0	0	0	0	0	0	0	0	0	0	0	0	0	0	0	0	0	0	0	0	0	0	0	0	0	0	0
63bf1d606c2f913be6fd217e05c093e1	Bacteria							0	0	0	0	0	0	0	0	0	0	0	0	0	0	0	0	0	0	0	0	0	0	0	0	0	0	0	0	0	0	0	0	0	0	0	0	0	0	0	0	0	0
13d9025ce6a2682ecd795a2a8f04bebe	Bacteria	Verrucomicrobiota	Verrucomicrobiae	Verrucomicrobiales	Akkermansiaceae	Akkermansia	Akkermansia_muciniphila	0	0	0	0	0	0	0	0	0	0	0	0	0	0	0	0	0	0	0	0	0	0	0	0	0	0	0	0	0	0	0	0	0	0	0	0	0	0	0	0	0	0
f5700c09ee38c7b54dc9538b197f2136	Bacteria	Firmicutes	Bacilli	RF39	RF39	RF39	uncultured_Firmicutes	0	0	0	0	0	0	0	0	0	0	0	0	0	0	0	0	0	0	0	0	0	0	0	0	0	0	0	0	0	0	0	0	0	0	0	0	0	0	0	0	0	0
3a72598e909ac9d5fe247d929cd7e248	Bacteria	Verrucomicrobiota	Verrucomicrobiae	Verrucomicrobiales	Akkermansiaceae	Akkermansia	Akkermansia_muciniphila	0	0	0	0	0	0	0	0	0	0	0	0	0	0	0	0	0	0	0	0	0	0	0	0	0	0	0	0	0	0	0	0	0	0	0	0	0	0	0	0	0	0
6c53d1fc0e914ba17246dfa326b0bb0d	Bacteria	Firmicutes	Bacilli	Erysipelotrichales	Erysipelatoclostridiaceae	Erysipelatoclostridiaceae	uncultured_bacterium	0	0	0	0	0	0	0	0	0	0	0	0	0	0	0	0	0	0	0	0	0	0	0	0	0	0	0	0	0	0	0	0	0	0	0	0	0	0	0	0	0	0
c4b7d95c9ac1b55329e44f9c1dd9f76c	Bacteria	Firmicutes	Clostridia	Lachnospirales	Lachnospiraceae	uncultured	mouse_gut	0	0	0	0	0	0	0	0	0	0	0	0	0	0	0	0	0	0	0	0	0	0	0	0	0	0	0	0	0	0	0	0	0	0	0	0	0	0	0	0	0	0
6962e9a591d63ce6bad47fa991a00e7d	Bacteria	Firmicutes	Clostridia	Clostridia_vadinBB60_group	Clostridia_vadinBB60_group	Clostridia_vadinBB60_group		0	0	0	0	0	0	0	0	0	0	0	0	0	0	0	0	0	0	0	0	0	0	0	0	0	0	0	0	0	0	0	0	0	0	0	0	0	0	0	0	0	0
46e0f9101fe9f6d995003795a9dc8be3	Bacteria	Bacteroidota	Bacteroidia	Bacteroidales	Prevotellaceae	Prevotella	uncultured_rumen	0	0	0	0	0	0	0	0	0	0	0	0	0	0	0	0	0	0	0	0	0	0	0	0	0	0	0	0	0	0	0	0	0	0	0	0	0	0	0	0	0	0
f570b32d5f4538605a91edf306162ce7	Bacteria	Bacteroidota	Bacteroidia	Bacteroidales	Bacteroidaceae	Bacteroides		0	0	0	0	0	0	0	0	0	0	0	0	0	0	0	0	0	0	0	0	0	0	0	0	0	0	0	0	0	0	0	0	0	0	0	0	0	0	0	0	0	0
0705e9d0784e633832b814be90dee947	Bacteria	Firmicutes	Clostridia	Clostridiales	Clostridiaceae	Clostridium_sensu_stricto_1		0	0	0	0	0	0	0	0	0	0	0	0	0	0	0	0	0	0	0	0	0	0	0	0	0	0	0	0	0	0	0	0	0	0	0	0	0	0	0	0	0	0
86f175611b03a72eb021bcda02508e72	Bacteria	Firmicutes	Bacilli	Erysipelotrichales	Erysipelatoclostridiaceae	Erysipelatoclostridium		0	0	0	0	0	0	0	0	0	0	0	0	0	0	0	0	0	0	0	0	0	0	0	0	0	0	0	0	0	0	0	0	0	0	0	0	0	0	0	0	0	0
f5893a04da77000dfd1b226f5baf99b0	Bacteria	Proteobacteria	Alphaproteobacteria	Rhizobiales	Rhizobiaceae	Mesorhizobium		0	0	0	0	0	0	0	0	0	0	0	0	0	0	0	0	0	0	0	0	0	0	0	0	0	0	0	0	0	0	0	0	0	0	0	0	0	0	0	0	0	0
af05bcc913a885efb8810aba7375a092	Bacteria	Proteobacteria	Alphaproteobacteria	Rhizobiales	Beijerinckiaceae	Methylobacterium-Methylorubrum		0	0	0	0	0	0	0	0	0	0	0	0	0	0	0	0	0	0	0	0	0	0	0	0	0	0	0	0	0	0	0	0	0	0	0	0	0	0	0	0	0	0
0986a453958e1af31246de19263dba3d	Bacteria	Firmicutes	Bacilli	Erysipelotrichales	Erysipelotrichaceae	Erysipelotrichaceae	uncultured_bacterium	0	0	0	0	0	0	0	0	0	0	0	0	0	0	0	0	0	0	0	0	0	0	0	0	0	0	0	0	0	0	0	0	0	0	0	0	0	0	0	0	0	0
7ffef4a81223f9142d85b1b33ad9da14	Bacteria	Firmicutes	Bacilli	Lactobacillales	Streptococcaceae	Lactococcus		0	0	0	0	0	0	0	0	0	0	0	0	0	0	0	0	0	0	0	0	0	0	0	0	0	0	0	0	0	0	0	0	0	0	0	0	0	0	0	0	0	0
1c8f13ad8ef1516c3f5d1bf5a8e759be	Bacteria	Actinobacteriota	Actinobacteria	Streptomycetales	Streptomycetaceae	Streptomyces		0	0	0	0	0	0	0	0	0	0	0	0	0	0	0	0	0	0	0	0	0	0	0	0	0	0	0	0	0	0	0	0	0	0	0	0	0	0	0	0	0	0
a4fed744b5500260255b27b2566f602e	Bacteria	Verrucomicrobiota	Verrucomicrobiae	Verrucomicrobiales	Akkermansiaceae	Akkermansia	Akkermansia_muciniphila	0	0	0	0	0	0	0	0	0	0	0	0	0	0	0	0	0	0	0	0	0	0	0	0	0	0	0	0	0	0	0	0	0	0	0	0	0	0	0	0	0	0
895121091e941b2846ab1359a8a5661a	Bacteria	Firmicutes	Clostridia	Lachnospirales	Lachnospiraceae			0	0	0	0	0	0	0	0	0	0	0	0	0	0	0	0	0	0	0	0	0	0	0	0	0	0	0	0	0	0	0	0	0	0	0	0	0	0	0	0	0	0
b06504b2493717c403f435a4715912c6	Bacteria	Firmicutes	Clostridia	Peptostreptococcales-Tissierellales	Peptostreptococcaceae	Romboutsia		0	0	0	0	0	0	0	0	0	0	0	0	0	0	0	0	0	0	0	0	0	0	0	0	0	0	0	0	0	0	0	0	0	0	0	0	0	0	0	0	0	0
fe161b86d2cccb4d094f7d1e83ec3e82	Bacteria	Firmicutes	Clostridia	Lachnospirales	Lachnospiraceae			0	0	0	0	0	0	0	0	0	0	0	0	0	0	0	0	0	0	0	0	0	0	0	0	0	0	0	0	0	0	0	0	0	0	0	0	0	0	0	0	0	0
5e0e9ac649ec5bc7444ad84f4f548e72	Bacteria	Actinobacteriota	Coriobacteriia	Coriobacteriales	Atopobiaceae	Coriobacteriaceae_UCG-002	uncultured_bacterium	0	0	0	0	0	0	0	0	0	0	0	0	0	0	0	0	0	0	0	0	0	0	0	0	0	0	0	0	0	0	0	0	0	0	0	0	0	0	0	0	0	0
a3f79636c6d8d3ba4f1a2c5bd2e75bd6	Bacteria	Firmicutes	Clostridia	Lachnospirales	Lachnospiraceae	uncultured	uncultured_bacterium	0	0	0	0	0	0	0	0	0	0	0	0	0	0	0	0	0	0	0	0	0	0	0	0	0	0	0	0	0	0	0	0	0	0	0	0	0	0	0	0	0	0
e204ad239353a661e04b1ac38f054893	Bacteria	Firmicutes	Clostridia	Lachnospirales	Lachnospiraceae			0	0	0	0	0	0	0	0	0	0	0	0	0	0	0	0	0	0	0	0	0	0	0	0	0	0	0	0	0	0	0	0	0	0	0	0	0	0	0	0	0	0
fa9eb05c6c07d2c1f2a5c712048cbdd1	Bacteria	Verrucomicrobiota	Verrucomicrobiae	Verrucomicrobiales	Akkermansiaceae	Akkermansia	Akkermansia_muciniphila	0	0	0	0	0	0	0	0	0	0	0	0	0	0	0	0	0	0	0	0	0	0	0	0	0	0	0	0	0	0	0	0	0	0	0	0	0	0	0	0	0	0
f14f5d3053eec4e5bce39a554e5f2134	Bacteria	Firmicutes	Clostridia	Clostridiales	Clostridiaceae	Clostridium_sensu_stricto_1		0	0	0	0	0	0	0	0	0	0	0	0	0	0	0	0	0	0	0	0	0	0	0	0	0	0	0	0	0	0	0	0	0	0	0	0	0	0	0	0	0	0
[truncated: 189 more columns]
