# Supplementary material for: Cocoa Polyphenols Alter the Fecal Microbiome Without Mitigating Colitis in Mice Fed Healthy or Western Basal Diets
Source: Nutrients. 2025 Jul 29;17(15):2482. doi: 10.3390/nu17152482 (PMC12348170; doi:10.3390/nu17152482)
Supplement: Supplementary file 1 [file nutrients-17-02482-s001.zip › File S3. Benninghoff_project_Q1_statistical analyses results.xlsx]

## Sheet: Family level MaAsLin2 
Family level MaAsLin2 analysis results
		Main Effects Overall					Main effects within each time point
				Pairwise comparisons by time point			Main effect of diet			Main effect of supplement
Phylum	Family	Diet	Supplement	Pre-DSS vs Colitis	Pre-DSS vs Recovery	Colitis vs Recovery	Pre-DSS	Colitis	Recovery	Pre-DSS	Colitis	Recovery
Actinobacteria	Atopobiaceae	0.374	0.0853	0.000275	4.74e-23	0.000258	0.505	0.966	0.259	0.466	0.545	0.651
Actinobacteria	Bifidobacteriaceae	0.000142	0.374	0.197	9.23e-44	0.219	0.995	0.0349	0.0103	0.687	0.72	0.6
Actinobacteria	Eggerthellaceae	0.606	8.26e-11	2.26e-05	1.03e-12	4.19e-05	0.562	0.966	0.966	9.21e-12	0.0733	0.000126
Bacteroidota	Bacteroidaceae	0.000174	0.258	2.67e-05	0.000575	1.75e-05	0.000262	0.879	0.189	0.0646	0.966	0.78
Bacteroidota	Muribaculaceae	0.312	0.0456	2.86e-24	2.3e-07	3.69e-24	0.305	0.966	0.311	0.003	0.738	0.666
Bacteroidota	Rikenellaceae	1.38e-05	0.0666	0.000195	0.106	0.000285	0.00166	0.108	0.323	0.505	0.72	0.274
Firmicutes	Acholeplasmataceae	2.13e-12	0.811	6.43e-09	1.99e-06	3.09e-08	3.72e-14	0.364	0.364	0.584	0.63	0.504
Firmicutes	Anaerovoracaceae	0.0905	0.000356	0.144	0.761	0.217	0.475	0.346	0.78	0.677	0.00045	0.0458
Firmicutes	Butyricicoccaceae	0.0317	4.45e-06	0.916	0.000431	0.628	0.521	0.896	0.926	9.91e-05	0.313	0.189
Firmicutes	Christensenellaceae	4.16e-05	0.0866	1.55e-24	2.07e-05	2.34e-25	0.00735	0.0287	0.78	0.66	0.783	0.259
Firmictures	Clostridia_UCG_014								0.956			0.78
Firmicutes	Clostridia_vadinBB60_group	0.0961	0.0709	3.33e-10	0.000776	2.42e-10	1.86e-06	0.966	0.826	0.000173	0.946	0.355
Firmicutes	Clostridiaceae	2.05e-11	0.976	0.000634	0.0012	0.000323	2.1e-12	0.992	0.03	0.67	0.666	0.6
Firmicutes	Enterococcaceae	0.832	0.108	3.73e-56	0.991	1.12e-56	0.183	0.356		0.724	0.0366
Firmicutes	Erysipelatoclostridiaceae	0.0684	0.0303	3.56e-17	1.65e-10	7.21e-18	0.0487	0.555	0.78	0.0564	0.893	0.259
Firmicutes	Erysipelotrichaceae	0.257	5.84e-10	5.37e-09	0.0428	3.89e-09	0.0927	0.966	0.313	4.67e-08	4.6e-05	0.364
Firmicutes	Eubacterium_coprostanoligenes_group	0.00682	0.586	3.34e-28	3.52e-25	6.24e-29	9.38e-10	0.346		0.228	0.966
Firmicutes	Lachnospiraceae	5.67e-08	0.194	8.18e-34	2.79e-25	3.71e-33	1.83e-12	0.346	0.48	0.631	0.72	0.758
Firmicutes	Lactobacillaceae	9.55e-07	0.702	0.435	0.0292	0.477	1.77e-06	0.0733	0.666	0.26	0.0655	0.904
Firmicutes	Monoglobaceae	0.188	1.83e-25	1.72e-12	0.0386	2.81e-13	0.476	0.966	0.974	2.1e-22	0.0183	4.08e-05
Firmicutes	Oscillospiraceae	2.51e-06	0.00194	1.55e-10	9.68e-15	1.55e-10	5.14e-12	0.346	0.945	0.00685	0.346	0.0957
Firmicutes	Peptococcaceae	0.0372	0.305	0.236	0.668	0.601	2.46e-07	0.907	0.78	0.536	0.688	0.889
Firmicutes	Peptostreptococcaceae	1.32e-05	1.32e-08	9.84e-15	0.0795	2.15e-14	6.16e-09	0.346	0.374	1.94e-11	0.783	0.0914
Firmicutes	RF39	0.153	0.000161	4.45e-06	2.42e-07	3.3e-06	0.00685	0.893	0.78	6.62e-07	0.346	0.109
Firmicutes	Ruminococcaceae	3.23e-06	0.0905	1.43e-12	0.000647	1.42e-12	9.05e-17	0.966	0.727	0.0927	0.783	0.826
Firmicutes	Staphylococcaceae	0.089	0.416	0.361	0.916	0.206	0.161	0.583		0.115	0.346
Firmicutes	Streptococcaceae	0.000575	0.01	1.14e-08	4.36e-12	2.04e-08	0.000181	0.907	0.189	0.123	0.346	0.263
Firmicutes	UCG_010	0.0905	0.0536	9.92e-40	6.05e-20	3.1e-42	0.66	0.356	0.78	0.257	0.491	0.521
Proteobacteria	Sutterellaceae	0.589	0.0808	8.11e-49	2.34e-11	5.61e-48	0.586	0.787	0.966	0.505	0.787	0.364
Verrucomicrobiota	Akkermansiaceae	0.215	0.26	0.000198	0.146	0.000215	2.64e-08	0.753	0.618	0.00455	0.966	0.643

## Sheet: Phylum level metagenomeseq
Single Factor Analyses of Phyla by MetagenomeSeq
	Main effects overall						Main effects within each time point						Pairwise tests within each time point
				Pairwise comparisons by time point			Main effect of diet			Main effect of supplement			Pre-DSS				Colitis				Recovery
Phylum	Diet	Supplement	Timepoint	Pre-DSS vs Colitis	Pre-DSS vs Recovery	Colitis vs Recovery	Pre-DSS	Colitis	Recovery	Pre-DSS	Colitis	Recovery	AIN/CON vs TWD/CON	AIN/CON vs AIN/CP	TWD/CON vs TWD/CP	AIN/CP vs TWD/CP	AIN/CON vs TWD/CON	AIN/CON vs AIN/CP	TWD/CON vs TWD/CP	AIN/CP vs TWD/CP	AIN/CON vs TWD/CON	AIN/CON vs AIN/CP	TWD/CON vs TWD/CP	AIN/CP vs TWD/CP
Actinobacteriota	0.0026979	0.29915	0.37354	0.50571	1.8966e-10	1.8484e-07	0.0043651	0.92144	0.0062494	0.31408	0.58705	0.56849	0.00042929	0.028613	0.39201	0.22017	0.52625	0.78355	0.78938	0.67937	0.21781	0.30956	0.94806	0.021455
Bacteroidota	5.1197e-06	0.00038177	0.15932	0.14192	0.0015857	0.56158	0.0011732	0.70913	0.0062494	0.0004551	0.58705	0.56849	0.016148	0.0013432	0.026476	0.0003262	0.52625	0.92429	0.26587	0.67937	0.21781	0.26423	0.94806	0.021455
Firmicutes	0.067144	0.26114	0.72854	0.1973	0.02905	0.0021757	0.0011732	0.70913	0.32766	0.0080646	0.58705	0.56849	0.037351	0.0013612	0.49859	0.000874	0.86424	0.92429	0.77583	0.67937	0.71249	0.26423	0.94806	0.30348
Proteobacteria	0.80405	0.29915	5.3542e-46	5.651e-39	0.8806	4.7525e-19	0.50728	0.70913	0.84923	0.022112	0.60119	0.56849	0.01108	0.0013432	0.74379	0.016956	0.86424	0.92429	0.77583	0.67937	0.51938	0.26423	0.94806	0.41157
Verrucomicrobiota	0.49481	0.29915	1.5423e-09	6.7259e-09	2.4084e-07	0.1553	0.0033828	0.70913	0.45313	0.16111	0.60119	0.56849	0.00042929	0.70101	0.052704	0.14949	0.52625	0.78355	0.77583	0.67937	0.71249	0.26423	0.94806	0.10815

## Sheet: Family level metagenomeseq
Single Factor Analyses of Families by MetagenomeSeq
		Main Effects Overall						Main effects within each time point						Pairwise tests within each time point
					Pairwise comparisons by time point			Main effect of diet			Main effect of supplement			Pre-DSS				Colitis				Recovery
Phylum	Family	Diet	Supplement	Time point	Pre-DSS vs Colitis	Pre-DSS vs Recovery	Colitis vs Recovery	Pre-DSS	Colitis	Recovery	Pre-DSS	Colitis	Recovery	AIN/CON vs TWD/CON	AIN/CON vs AIN/CP	TWD/CON vs TWD/CP	AIN/CP vs TWD/CP	AIN/CON vs TWD/CON	AIN/CON vs AIN/CP	TWD/CON vs TWD/CP	AIN/CP vs TWD/CP	AIN/CON vs TWD/CON	AIN/CON vs AIN/CP	TWD/CON vs TWD/CP	AIN/CP vs TWD/CP
Actinobacteria	Atopobiaceae	0.070486	0.4295	3.5945e-05	4.5592e-06	3.3247e-22	1.3143e-07	0.00011903	0.82784	0.68146	0.30718	0.42431	0.50364	0.023915	0.79356	0.36824	0.095255	0.90439	0.17828	0.42018	0.88303	0.84508	0.90696	0.79224	0.56323
Actinobacteria	Bifidobacteriaceae	5.2122e-06	0.99649	0.096748	0.10663	3.5445e-29	4.0714e-18	0.48109	1.2836e-05	0.0039636	0.44272	0.67163	0.54816	0.013302		0.073939		0.0081809	0.044709	0.99021	0.0019266	0.16491	0.65113	0.47957	0.050561
Actinobacteria	Eggerthellaceae	0.59764	4.1138e-05	0.0039043	0.046182	3.9441e-06	0.13388	0.86799	0.92432	0.68631	2.0846e-13	0.63985	0.02191	0.98226	1.571e-05	1.5694e-08	0.56762	0.67891	0.34447	0.92265	0.90324	0.53594	0.016562	0.051975	0.92395
Bacteroidota	Bacteroidaceae	0.0025925	0.075552	3.5046e-07	3.6943e-06	0.009209	0.8054	0.0089257	0.92432	0.14069	0.060067	0.67163	0.93039	0.011677	0.52162	0.073939	0.095255	0.40315	0.2477	0.15308	0.44784	0.53899	0.90696	0.79224	0.42563
Bacteroidota	Muribaculaceae	0.95814	0.47169	3.1266e-26	2.0637e-24	2.3374e-10	0.002282	0.50194	0.82784	0.13746	0.0041374	0.70607	0.8651	0.14784	0.0071594	0.27512	0.26808	0.8077	0.28706	0.92265	0.62992	0.53899	0.57658	0.87803	0.42563
Bacteroidota	Rikenellaceae	0.00082803	0.016175	7.7192e-12	8.1869e-11	0.00012383	0.19812	0.033653	0.12962	0.51419	0.01209	0.1045	0.54816	0.13097	0.10814	0.22376	0.096614	0.70685	0.07317	0.11898	0.62992	0.86015	0.34695	0.7416	0.60309
Firmicutes	Acholeplasmataceae	2.0584e-11	0.19514	3.8529e-13	2.1753e-14	4.0471e-08	0.27303	2.1809e-07	0.2387	0.12689	0.06175	0.75265	0.12043	0.00030431	0.03393	0.83786	0.00077946	0.038494	0.11368	0.11898	0.90324	0.63268	0.025797	0.4117	0.050561
Firmicutes	Anaerovoracaceae	0.070486	7.5124e-05	4.3923e-08	6.3624e-08	0.47607	0.0029384	0.29434	0.44851	0.153	0.93648	7.0954e-06	0.16744	0.63306	0.15586	0.91278	0.012625	0.89322	0.00044644	0.23087	0.23641	0.63268	0.69064	0.036548	0.98416
Firmicutes	Butyricicoccaceae	0.62772	0.0069506	0.013002	0.029157	9.2807e-05	0.000459	0.77006	0.41558	0.97763	6.2349e-05	0.13784	0.02191	0.95353	0.0071594	0.086939	0.89443	0.40315	0.25453	0.045301	0.44784	0.98494	0.03326	0.073564	0.56323
Firmicutes	Christensenellaceae	3.7972e-06	0.19514	2.472e-15	1.8053e-17	0.00016171	0.16813	0.0017867	0.00040502	0.14069	0.09947	0.26977	0.68383	0.14784	0.065329	0.24454	0.095255	0.62278	0.12284		0.90324	0.71555	0.69064	0.47957	0.56639
Firmictures	Clostridia_UCG_014									0.97763			0.27071	0.82812								0.71555	0.90696
Firmicutes	Clostridia_vadinBB60_group	0.012451	0.045603	5.1417e-07	4.4101e-05	1.2128e-06	0.51909	3.5767e-05	0.82784	0.71938	0.00060012	0.72349	0.12506	0.011677	0.00068344	0.086939	0.00028702	0.40315	0.96623	0.58686	0.63744	0.84508	0.11461	0.25662	0.79188
Firmicutes	Clostridiaceae	7.3515e-09	0.84877	0.0088188	0.01592	0.14131	0.6925	4.1867e-10	0.92432	0.046057	0.65028	0.56533	0.68383	1.5379e-05	0.6042	0.91278	6.2242e-06	0.70685	0.57952	0.92265	0.88303	0.84504	0.74057	0.051975	0.050561
Firmicutes	Enterococcaceae	0.057155	0.0014881	7.4739e-35	1.1092e-32	0.60266	5.4319e-16	0.033653	0.31251		0.37436	0.014225		0.00030431	0.52162			0.52433	0.10936	0.24778	0.62992	0.9381	0.97797
Firmicutes	Erysipelatoclostridiaceae	0.95814	0.41018	4.4351e-24	4.8532e-23	7.9367e-13	0.13388	0.31371	0.72089	0.68146	0.059639	0.82456	0.33493	0.24822	0.080156	0.27512	0.89443	0.40315	0.55139	0.5394	0.75822	0.84504	0.65113	0.47957	0.70598
Firmicutes	Erysipelotrichaceae	0.95814	1.6115e-06	0.42649	0.042283	0.27918	0.00092363	0.00015023	0.82784	0.12689	6.0096e-09	7.0954e-06	0.39879	0.023915	0.0043879	1.5829e-06	0.095255	0.52433	0.061082	0.0007191	0.62992	0.21423	0.74057	0.28159	0.56323
Firmicutes	Eubacterium_coprostanoligenes_group	7.2197e-05	0.66377	1.6651e-29	1.2944e-26	1.193e-20		3.2381e-10	0.0015552		0.30259	0.69231		1.0494e-09	0.0060353	0.94922	0.00019896	0.012931		0.92265	0.012814
Firmicutes	Lachnospiraceae	2.4917e-05	0.96722	2.2114e-29	1.5008e-27	3.5204e-21	0.53523	4.3022e-10	0.35601	0.49159	0.63504	0.67163	0.8651	3.6682e-05	0.36885	0.91278	2.8342e-05	0.74118	0.24578	0.92265	0.39325	0.86015	0.64692	0.6418	0.42563
Firmicutes	Lactobacillaceae	7.8819e-05	0.52767	0.75086	0.70798	0.60266	0.16813	0.00025094	0.12962	0.71938	0.3013	0.070884	0.99404	0.020324	0.64747	0.46929	0.012625	0.62278	0.054712	0.91182	0.076089	0.53899	0.24102	0.40752	0.42563
Firmicutes	Monoglobaceae	0.91542	5.4347e-27	8.2835e-07	5.1563e-06	0.40907	0.19137	0.48109	0.82784	0.8022	2.0846e-13	0.00099319	3.2461e-06	0.70267	1.713e-06	5.8876e-08	0.33735		1.7265e-06	0.045301	0.62992		0.00045832	0.048152	0.92395
Firmicutes	Oscillospiraceae	2.0181e-05	0.085601	5.886e-09	2.6442e-08	4.1051e-15	0.10155	1.5659e-08	0.37475	0.97763	0.029175	0.26977	0.12506	0.00024106	0.0071594	0.30683	3.797e-06	0.89322	0.12284	0.64029	0.49147	0.84504	0.091345	0.8031	0.92395
Firmicutes	Peptococcaceae	0.0012622	0.10692	0.63806	0.29203	0.77636	0.76932	2.8397e-06	0.34649	0.15187	0.31916	0.26977	0.74689	0.020324	0.68739	0.91278	0.012625	0.93221	0.2477	0.5394	0.62992	0.86015	0.65113	0.8031	0.56323
Firmicutes	Peptostreptococcaceae	0.0088022	1.3844e-05	4.4447e-11	1.8626e-09	0.60266	2.6601e-17	0.00021816	0.31251	0.58652	5.6457e-10	0.67163	0.12506	8.6452e-08	1.6937e-05	5.8484e-07	0.0047725	0.52433	0.74909	0.92265	0.62992	0.84504	0.65113	0.036548	0.56323
Firmicutes	RF39	0.025105	4.78e-05	0.033982	0.013848	0.0029682	0.6925	0.30532	0.62052	0.8022	3.2471e-10	0.25655	0.39879	0.24822	2.6338e-05	0.00025365	0.02354	0.36855	0.17828	0.13091	0.88303	0.86015	0.03326	0.036548	0.98416
Firmicutes	Ruminococcaceae	0.00020466	0.34662	1.2421e-13	4.0142e-15	8.5036e-06	0.043674	2.1923e-13	0.82784	0.54713	0.30259	0.44792	0.93039	1.4911e-05	0.78353	0.05512	9.2887e-09	0.52433	0.30959	0.92265	0.62992	0.71555	0.8963	0.47957	0.56323
Firmicutes	Staphylococcaceae	0.17334	0.99649	0.051454	0.15025	0.60266	0.0030168	0.21573	0.31251		0.0041374	0.0096889		0.46112		0.42455		0.52433	0.96623	0.99021	0.053107	0.75951
Firmicutes	Streptococcaceae	0.0088022	0.016175	1.2433e-10	2.08e-09	1.9643e-15	0.030549	0.010826	0.82784	0.14069	0.13991	0.22455	0.4231	0.023306	0.30116	0.25284	0.50377	0.62278	0.96623	0.23087	0.62992	0.84504	0.90696	0.048152	0.17651
Firmicutes	UCG_010	0.31399	0.00084054	2.6694e-24	1.3871e-22	5.7747e-13	0.030549	0.21756	0.70503	0.97763	0.090728	0.22455	0.12473	0.43865	0.60217	0.20156	0.38019	0.89322	0.00044644	0.5394	0.83521	0.71555	0.033959	0.47957	0.56323
Proteobacteria	Sutterellaceae	0.95814	0.99649	2.6912e-64	1.1248e-55	1.4311e-07	7.4475e-17	0.77006	0.69004	0.97763	0.29338	0.74472	0.39879	0.00043649	0.0062395	0.24454	0.24741	0.68812	0.90309	0.92265	0.62992	0.75951	0.28361	0.7416	0.56323
Verrucomicrobiota	Akkermansiaceae	0.10771	0.4295	0.001859	0.0044622	0.0040852	0.0029384	3.5478e-06	0.72515	0.61373	0.014939	0.86314	0.74369	6.2762e-06	0.6042	0.0023813	0.095255	0.52433	0.41289	0.92265	0.88303	0.925	0.69064	0.89706	0.42563
